# Supplementary material for: High voltage electrolytes for lithium-ion batteries with micro-sized silicon anodes
Source: Nat Commun. 2024 Feb 8;15:1206. doi: 10.1038/s41467-024-45374-0 (PMC10853533; doi:10.1038/s41467-024-45374-0)
Supplement: Supplementary file 7 — Source Data [file 41467_2024_45374_MOESM7_ESM.zip]

Archive with 2 entries (2 files):
- source code file.zip
- Source Data for figures.xlsx
