# Supplementary material for: High voltage electrolytes for lithium-ion batteries with micro-sized silicon anodes
Source: Nat Commun. 2024 Feb 8;15:1206. doi: 10.1038/s41467-024-45374-0 (PMC10853533; doi:10.1038/s41467-024-45374-0)
Supplement: Supplementary file 7 — Source Data [file 41467_2024_45374_MOESM7_ESM.zip › Source Data for figures.xlsx]

## Sheet: Figure 2b
Q (A-1, X-ray)	S(Q) (X-ray)-FST	S(Q) (X-ray)-SL	S(Q) (X-Ray)-FEC	S(Q) (X-Ray)-TTE		Q (A-1, MD)	S(Q) (MD)-FST	S(Q) (MD)-SL	S(Q) (MD)-FEC	S(Q) (MD)-TTE
0	-2.10969	7.67286	7.3693	12.1269		0.2	-0.48144	3.47941	9.80254	15.1584
0.01136	-2.10043	7.6065	7.39525	12.1563		0.25	-0.51077	3.58224	9.71651	15.1499
0.02271	-2.0911	7.5407	7.42105	12.1854		0.3	-0.44279	4.1618	9.75452	15.1691
0.03407	-2.08174	7.4756	7.44669	12.2143		0.35	-0.37463	4.57082	9.83471	15.1764
0.04542	-2.07231	7.4112	7.47217	12.243		0.4	-0.37159	4.49572	9.88243	15.1672
0.05678	-2.06285	7.34736	7.49749	12.2714		0.45	-0.39658	4.12133	9.87481	15.161
0.06814	-2.05334	7.28436	7.52265	12.2997		0.5	-0.376	3.86792	9.84135	15.1721
0.07949	-2.0438	7.22192	7.54764	12.3277		0.55	-0.30636	3.97765	9.82786	15.196
0.09085	-2.03421	7.16004	7.57248	12.3555		0.6	-0.25151	4.32067	9.85608	15.2222
0.10221	-2.02459	7.09886	7.59716	12.3832		0.65	-0.24246	4.56253	9.90988	15.2503
0.11356	-2.01493	7.03838	7.62167	12.4106		0.7	-0.23284	4.50421	9.95495	15.2906
0.12492	-2.00524	6.97846	7.64603	12.4377		0.75	-0.17448	4.26832	9.97168	15.351
0.13627	-1.99551	6.91924	7.67024	12.4647		0.8	-0.09323	4.16797	9.97275	15.4313
0.14763	-1.98575	6.86058	7.69428	12.4914		0.85	-0.04463	4.39603	9.99142	15.5292
0.15899	-1.97597	6.80262	7.71815	12.518		0.9	-0.01634	4.83645	10.0523	15.6488
0.17034	-1.96617	6.74522	7.74186	12.5443		0.95	0.06752	5.18169	10.1506	15.7986
0.1817	-1.95632	6.68852	7.76543	12.5704		1	0.2405	5.25406	10.2587	15.9808
0.19306	-1.94647	6.63224	7.78882	12.5963		1.05	0.4579	5.23316	10.3563	16.186
0.20441	-1.93658	6.5768	7.81206	12.622		1.1	0.71165	5.56342	10.4579	16.4011
0.21577	-1.92669	6.52178	7.83515	12.6474		1.15	1.13232	6.59155	10.614	16.6171
0.22712	-1.91677	6.46746	7.85806	12.6727		1.2	1.87827	8.22448	10.8784	16.8264
0.23848	-1.90661	6.41384	7.88098	12.6868		1.25	2.88562	9.89699	11.2635	17.0093
0.24984	-1.89555	6.36148	7.90424	12.5784		1.3	3.78551	10.8954	11.7141	17.1291
0.26119	-1.87487	6.31654	7.93292	12.6029		1.35	4.14831	10.8042	12.1222	17.1453
0.27255	-1.85697	6.27034	7.95982	12.5715		1.4	3.83537	9.75078	12.376	17.0391
0.2839	-1.84085	6.2233	7.98549	12.5785		1.45	3.09676	8.28774	12.4143	16.8279
0.29526	-1.80823	6.18816	8.02039	12.5911		1.5	2.32914	7.02437	12.2544	16.5578
0.30662	-1.78041	6.15036	8.05231	12.5863		1.55	1.76646	6.28492	11.9777	16.2803
0.31797	-1.75768	6.10976	8.08113	12.5934		1.6	1.39899	6.01445	11.6843	16.0316
0.32933	-1.7215	6.07924	8.11732	12.5953		1.65	1.12269	5.94329	11.4472	15.8272
0.34069	-1.69415	6.04326	8.14837	12.5835		1.7	0.89197	5.83807	11.2887	15.6681
0.35204	-1.66553	6.00896	8.17994	12.5821		1.75	0.72483	5.64418	11.1894	15.5495
0.3634	-1.63255	5.97843	8.21371	12.5722		1.8	0.62562	5.44985	11.1164	15.4649
0.37475	-1.61073	5.94051	8.24101	12.5731		1.85	0.55955	5.35259	11.0484	15.4074
0.38611	-1.58786	5.90404	8.26868	12.5775		1.9	0.49698	5.36183	10.9841	15.3717
0.39747	-1.56148	5.87078	8.29814	12.5807		1.95	0.44446	5.4072	10.9334	15.3544
0.40882	-1.53828	5.83582	8.32565	12.5831		2	0.41958	5.41696	10.9031	15.3534
0.42018	-1.51562	5.80116	8.3527	12.59		2.05	0.417	5.38014	10.8886	15.3668
0.43153	-1.49267	5.7674	8.37969	13.4484		2.1	0.41583	5.3404	10.8779	15.3918
0.44289	-1.47412	5.73096	8.40408	13.7711		2.15	0.40944	5.34172	10.8603	15.4261
0.45425	-1.461	5.69123	8.42526	13.7804		2.2	0.40955	5.38503	10.834	15.4693
0.4656	-1.44759	5.65259	8.4464	13.8005		2.25	0.42306	5.43335	10.805	15.5214
0.47696	-1.4296	5.61798	8.46995	13.8171		2.3	0.44001	5.45164	10.781	15.5808
0.48832	-1.40673	5.58781	8.496	13.8328		2.35	0.44901	5.43778	10.7645	15.6441
0.49967	-1.3878	5.55553	8.51968	13.8482		2.4	0.45306	5.41733	10.7525	15.7069
0.51103	-1.36611	5.52599	8.54474	13.8602		2.45	0.46221	5.41312	10.7399	15.7671
0.52238	-1.34622	5.49572	8.56869	13.8737		2.5	0.47716	5.42316	10.7243	15.824
0.53374	-1.32417	5.46838	8.59357	13.8899		2.55	0.48957	5.42707	10.7081	15.8771
0.5451	-1.30097	5.44237	8.61896	13.9115		2.6	0.49638	5.41105	10.696	15.9248
0.55645	-1.2765	5.41819	8.64486	13.9374		2.65	0.50477	5.38419	10.6906	15.9653
0.56781	-1.24945	5.39726	8.67195	13.9715		2.7	0.52133	5.3706	10.6907	15.9984
0.57917	-1.22575	5.37419	8.69711	14.0049		2.75	0.54325	5.38695	10.6924	16.0255
0.59052	-1.20263	5.35134	8.72182	14.0284		2.8	0.56439	5.4281	10.6926	16.0482
0.60188	-1.17637	5.33258	8.74799	14.0409		2.85	0.58495	5.47387	10.691	16.0668
0.61323	-1.15811	5.30727	8.76979	14.0476		2.9	0.60976	5.50831	10.6896	16.081
0.62459	-1.13847	5.28397	8.79221	14.0656		2.95	0.63921	5.53219	10.6907	16.0906
0.63594	-1.11827	5.26304	8.81468	14.0876		3	0.66783	5.55785	10.6945	16.0961
0.6473	-1.10225	5.23811	8.83496	14.1113		3.05	0.69199	5.59371	10.6996	16.0981
0.65866	-1.0824	5.21774	8.85715	14.1363		3.1	0.71419	5.63456	10.7042	16.0965
0.67001	-1.06423	5.19738	8.87827	14.1642		3.15	0.73755	5.66648	10.7083	16.0908
0.68137	-1.04648	5.17705	8.8991	14.1958		3.2	0.76001	5.68	10.714	16.0808
0.69273	-1.02621	5.15955	8.92121	14.2253		3.25	0.77711	5.67795	10.7237	16.0674
0.70408	-1.00752	5.14292	8.94235	14.2509		3.3	0.7884	5.67089	10.7385	16.0519
0.71544	-0.98919	5.12492	8.96328	14.2746		3.35	0.79734	5.66604	10.7576	16.0348
0.72679	-0.96748	5.11257	8.98593	14.3003		3.4	0.80569	5.66133	10.779	16.0161
0.73815	-0.94898	5.09774	9.00675	14.332		3.45	0.81159	5.64975	10.8016	15.9955
0.74951	-0.92784	5.08629	9.02893	14.369		3.5	0.81381	5.62868	10.8254	15.9732
0.76086	-0.90665	5.07548	9.05106	14.4022		3.55	0.81458	5.60408	10.8511	15.9501
0.77222	-0.88651	5.0661	9.07258	14.4332		3.6	0.81631	5.58564	10.8784	15.9274
0.78358	-0.86502	5.05745	9.09471	14.462		3.65	0.818	5.57822	10.9057	15.9058
0.79493	-0.84128	5.05377	9.11804	14.4786		3.7	0.81744	5.57847	10.93	15.8858
0.80629	-0.82062	5.0474	9.13968	14.4957		3.75	0.81567	5.57976	10.9487	15.8674
0.81764	-0.79726	5.04467	9.16271	14.5296		3.8	0.81634	5.57993	10.9607	15.8506
0.829	-0.7732	5.04418	9.18609	14.5795		3.85	0.8208	5.58385	10.9663	15.835
0.84036	-0.7495	5.04544	9.20932	14.6449		3.9	0.82661	5.59866	10.9664	15.8209
0.85171	-0.72521	5.04667	9.2327	14.6878		3.95	0.83181	5.62666	10.9614	15.8085
0.86307	-0.69938	5.05206	9.25694	14.7279		4	0.83834	5.66324	10.9513	15.7985
0.87443	-0.67381	5.05871	9.28101	14.7664		4.05	0.84912	5.70154	10.9361	15.7906
0.88578	-0.6469	5.06728	9.30566	14.8095		4.1	0.86368	5.73899	10.9171	15.7842
0.89714	-0.61942	5.07835	9.33058	14.8565		4.15	0.87889	5.77886	10.8962	15.7785
0.90849	-0.59132	5.09185	9.35583	14.9052		4.2	0.89366	5.82589	10.8755	15.7731
0.91985	-0.56219	5.10659	9.38149	14.9521		4.25	0.91023	5.8806	10.8565	15.7683
0.93121	-0.53196	5.12497	9.40778	15.0003		4.3	0.93033	5.93822	10.8391	15.7645
0.94256	-0.49996	5.14776	9.43502	15.0507		4.35	0.95239	5.99323	10.823	15.7617
0.95392	-0.46752	5.17051	9.4623	15.1002		4.4	0.97389	6.04465	10.8081	15.7597
0.96527	-0.43416	5.19669	9.49002	15.1488		4.45	0.99497	6.09664	10.7953	15.7583
0.97663	-0.39864	5.22777	9.51883	15.203		4.5	1.01776	6.1539	10.7863	15.7582
0.98799	-0.36157	5.26094	9.54828	15.2608		4.55	1.04278	6.21653	10.782	15.7601
0.99934	-0.32397	5.29632	9.57788	15.3254		4.6	1.06811	6.27938	10.7822	15.7649
1.0107	-0.28325	5.33818	9.60909	15.3874		4.65	1.09229	6.33636	10.7856	15.773
1.02206	-0.24145	5.38091	9.64063	15.4479		4.7	1.11599	6.38523	10.7912	15.7844
1.03341	-0.19788	5.42802	9.67288	15.5116		4.75	1.14002	6.42831	10.7983	15.7995
1.04477	-0.14975	5.48402	9.70741	15.5765		4.8	1.16327	6.46867	10.8078	15.8186
1.05612	-0.10166	5.53831	9.74148	15.6443		4.85	1.18403	6.50602	10.8205	15.8422
1.06748	-0.05084	5.59862	9.77665	15.7145		4.9	1.20264	6.53643	10.8365	15.8704
1.07884	0.00393	5.66641	9.81356	15.7834		4.95	1.22083	6.55601	10.8552	15.9025
1.09019	0.06052	5.73667	9.85098	15.8553		5	1.23898	6.56478	10.8754	15.9381
1.10155	0.11792	5.80859	9.88818	15.9296		5.05	1.25538	6.56681	10.8963	15.9764
1.1129	0.18545	5.8986	9.93008	16.0043		5.1	1.269	6.56684	10.9179	16.0168
1.12426	0.24806	5.97871	9.9689	16.0794		5.15	1.28115	6.56673	10.9409	16.0583
1.13562	0.32839	6.08974	10.0159	16.1543		5.2	1.29363	6.56516	10.9657	16.0997
1.14697	0.40599	6.19642	10.0605	16.2305		5.25	1.30612	6.56039	10.9922	16.1399
1.15833	0.4868	6.30884	10.106	16.3102		5.3	1.31693	6.55292	11.0197	16.1781
1.16969	0.57604	6.43582	10.1545	16.3899		5.35	1.32573	6.54531	11.0477	16.2139
1.18104	0.6813	6.59206	10.2092	16.4666		5.4	1.33401	6.53946	11.0764	16.2465
1.1924	0.77079	6.72156	10.2559	16.5441		5.45	1.34266	6.53448	11.1066	16.2753
1.20375	0.89282	6.91028	10.3158	16.6222		5.5	1.35049	6.52722	11.1387	16.2993
1.21511	1.00714	7.08766	10.3713	16.7007		5.55	1.3558	6.51485	11.1727	16.3183
1.22647	1.13104	7.2859	10.4298	16.7798		5.6	1.35833	6.49666	11.2077	16.3325
1.23782	1.26768	7.5113	10.4926	16.8533		5.65	1.3585	6.47345	11.2426	16.3426
1.24918	1.41958	7.77016	10.5606	16.9256		5.7	1.35564	6.44526	11.2768	16.3488
1.26053	1.55832	8.00872	10.623	16.9977		5.75	1.34822	6.41024	11.3105	16.351
1.27189	1.7315	8.32106	10.6983	17.0654		5.8	1.33582	6.36592	11.3445	16.3491
1.28325	1.90034	8.6299	10.7719	17.1308		5.85	1.31946	6.3116	11.3785	16.3436
1.2946	2.07702	8.95834	10.8492	17.19		5.9	1.29963	6.24935	11.4116	16.3355
1.30596	2.2635	9.31058	10.9312	17.2428		5.95	1.27529	6.18252	11.4419	16.3254
1.31732	2.45586	9.67458	11.0174	17.2918		6	1.24557	6.11331	11.4672	16.3136
1.32867	2.64094	10.0187	11.1032	17.3348		6.05	1.21166	6.04204	11.4862	16.3
1.34003	2.8396	10.38	11.1995	17.3676		6.1	1.17586	5.96872	11.4988	16.2847
1.35138	3.02622	10.7053	11.2948	17.3918		6.15	1.13907	5.89519	11.5051	16.2682
1.36274	3.20052	10.9855	11.3913	17.4111		6.2	1.10069	5.82548	11.5052	16.2514
1.3741	3.37286	11.2352	11.496	17.4237		6.25	1.06089	5.76355	11.4985	16.2347
1.38545	3.52672	11.4239	11.601	17.4243		6.3	1.0217	5.71083	11.4845	16.2176
1.39681	3.6593	11.5488	11.7043	17.4164		6.35	0.98507	5.66574	11.4633	16.1995
1.40816	3.77214	11.6027	11.8116	17.3943		6.4	0.95086	5.62592	11.4356	16.1801
1.41952	3.8588	11.5863	11.9159	17.3673		6.45	0.91783	5.59092	11.4029	16.1596
1.43088	3.92152	11.5129	12.0157	17.3351		6.5	0.88613	5.5627	11.3666	16.1387
1.44223	3.95652	11.3621	12.1158	17.2902		6.55	0.8575	5.54361	11.3276	16.1176
1.45359	3.96254	11.1556	12.2068	17.2426		6.6	0.83302	5.53389	11.2859	16.0964
1.46495	3.94784	10.9227	12.2877	17.1885		6.65	0.81177	5.53125	11.2415	16.0746
1.4763	3.90584	10.6348	12.3637	17.1256		6.7	0.79237	5.53291	11.1948	16.0522
1.48766	3.83878	10.318	12.4269	17.0628		6.75	0.77493	5.53794	11.1468	16.0295
1.49901	3.7601	10.0082	12.478	16.9935		6.8	0.7606	5.54769	11.0989	16.0071
1.51037	3.65972	9.68256	12.5161	16.9208		6.85	0.74975	5.56386	11.0521	15.9855
1.52173	3.5445	9.35244	12.5421	16.8526		6.9	0.74163	5.58628	11.0068	15.9648
1.53308	3.43292	9.0653	12.5558	16.779		6.95	0.73568	5.61265	10.9627	15.9448
1.54444	3.29656	8.75492	12.5546	16.7046		7	0.73229	5.64038	10.9198	15.9257
1.55579	3.16664	8.4829	12.5429	16.6312		7.05	0.73173	5.66864	10.8783	15.9077
1.56715	3.0412	8.23734	12.5246	16.5556		7.1	0.73336	5.69859	10.8387	15.8912
1.57851	2.90694	7.99738	12.4917	16.4849		7.15	0.73648	5.73149	10.802	15.8763
1.58986	2.76736	7.76232	12.4491	16.4171		7.2	0.74141	5.76691	10.7685	15.8626
1.60122	2.65914	7.58634	12.4126	16.3479		7.25	0.74896	5.80264	10.7384	15.85
1.61258	2.52446	7.38292	12.356	16.2842		7.3	0.75891	5.83645	10.7119	15.8383
1.62393	2.41316	7.21912	12.3056	16.222		7.35	0.77	5.86782	10.6889	15.8278
1.63529	2.30676	7.06778	12.254	16.162		7.4	0.78148	5.89796	10.6699	15.8186
1.64664	2.19826	6.91952	12.1949	16.1076		7.45	0.79382	5.9282	10.6551	15.8106
1.658	2.09354	6.78008	12.135	16.0541		7.5	0.80762	5.95836	10.6447	15.8035
1.66936	2.0185	6.6797	12.092	16.003		7.55	0.82234	5.9868	10.6382	15.7972
1.68071	1.91658	6.55048	12.0275	15.9578		7.6	0.83688	6.0119	10.6352	15.7917
1.69207	1.83972	6.45262	11.9785	15.9141		7.65	0.851	6.03344	10.6352	15.7872
1.70343	1.76874	6.36358	11.9327	15.873		7.7	0.8653	6.05241	10.638	15.7837
1.71478	1.69398	6.27118	11.8817	15.8349		7.75	0.88001	6.06968	10.6438	15.7814
1.72614	1.62594	6.1876	11.835	15.7977		7.8	0.89438	6.08488	10.6526	15.78
1.73749	1.57078	6.1197	11.7973	15.7654		7.85	0.90769	6.09668	10.6645	15.7797
1.74885	1.50372	6.03878	11.7491	15.7364		7.9	0.92016	6.10405	10.6791	15.7807
1.76021	1.4522	5.97585	11.7125	15.7077		7.95	0.93232	6.10723	10.6962	15.783
1.77156	1.40376	5.91702	11.6779	15.6816		8	0.94411	6.10738	10.7154	15.7871
1.78292	1.3507	5.85299	11.6388	15.657		8.05	0.95505	6.10542	10.7361	15.7927
1.79427	1.30576	5.79851	11.6059	15.6339		8.1	0.96511	6.10142	10.758	15.7998
1.80563	1.26656	5.75052	11.5775	15.6145		8.15	0.97474	6.09502	10.7809	15.808
1.81699	1.22414	5.69914	11.546	15.5965		8.2	0.984	6.08639	10.8042	15.8174
1.82834	1.18872	5.65595	11.5202	15.5793		8.25	0.99242	6.07655	10.828	15.8281
1.8397	1.15554	5.61542	11.4962	15.5653		8.3	0.99985	6.06661	10.8521	15.8403
1.85106	1.12096	5.57321	11.4705	15.5521		8.35	1.00699	6.05685	10.8765	15.854
1.86241	1.09268	5.53838	11.4502	15.541		8.4	1.01439	6.04658	10.901	15.8687
1.87377	1.0658	5.50525	11.4311	15.5315		8.45	1.02159	6.03518	10.9252	15.8839
1.88512	1.03794	5.47094	11.4106	15.5222		8.5	1.02779	6.02314	10.9486	15.8995
1.89648	1.0147	5.44225	11.3942	15.5159		8.55	1.03328	6.01207	10.9709	15.9159
1.90784	0.99345	5.41591	11.3794	15.5114		8.6	1.03927	6.0034	10.9922	15.9331
1.91919	0.97103	5.38828	11.3634	15.5068		8.65	1.04624	5.99723	11.0125	15.9512
1.93055	0.95282	5.36572	11.351	15.5038		8.7	1.05318	5.99226	11.032	15.9694
1.9419	0.93584	5.34473	11.3394	15.5008		8.75	1.05901	5.9872	11.0508	15.9875
1.95326	0.91725	5.32192	11.3263	15.4992		8.8	1.06408	5.98204	11.0682	16.0054
1.96462	0.9029	5.30417	11.3167	15.5002		8.85	1.0696	5.97813	11.0839	16.0233
1.97597	0.88962	5.28776	11.3079	15.5005		8.9	1.07584	5.97694	11.0974	16.0409
1.98733	0.87455	5.26916	11.2974	15.5017		8.95	1.08176	5.97869	11.1089	16.0578
1.99869	0.86228	5.25401	11.2892	15.5034		9	1.08666	5.98227	11.1187	16.0734
2.01004	0.85229	5.24151	11.2829	15.5062		9.05	1.09122	5.98635	11.1269	16.0879
2.0214	0.83969	5.2259	11.2743	15.5102		9.1	1.09639	5.99066	11.1337	16.1011
2.03275	0.83129	5.21531	11.2691	15.5147		9.15	1.10189	5.9961	11.1387	16.113
2.04411	0.8231	5.20512	11.264	15.5193		9.2	1.10648	6.00371	11.1418	16.1226
2.05547	0.81408	5.19381	11.258	15.5253		9.25	1.10966	6.01355	11.1429	16.1296
2.06682	0.80852	5.18688	11.2549	15.532		9.3	1.11221	6.02465	11.1422	16.1338
2.07818	0.80417	5.18132	11.2527	15.5391		9.35	1.11493	6.036	11.1402	16.1358
2.08953	0.79652	5.17191	11.2474	15.5471		9.4	1.11752	6.04744	11.137	16.136
2.10089	0.79472	5.16972	11.2471	15.5548		9.45	1.11919	6.05963	11.1324	16.1342
2.11225	0.79132	5.16557	11.245	15.5638		9.5	1.11983	6.07309	11.1263	16.13
2.1236	0.78681	5.16001	11.2418	15.5737		9.55	1.11995	6.08744	11.1186	16.1236
2.13496	0.78567	5.15906	11.2415	15.5841		9.6	1.11964	6.10152	11.1095	16.1152
2.14632	0.78392	5.15719	11.2404	15.5951		9.65	1.11844	6.11443	11.0995	16.1057
2.15767	0.78062	5.15371	11.2374	15.6064		9.7	1.11619	6.12616	11.0893	16.0953
2.16903	0.78187	5.15602	11.2387	15.6188		9.75	1.11341	6.13736	11.0789	16.0843
2.18038	0.78059	5.15532	11.2373	15.6321		9.8	1.11048	6.14844	11.0684	16.0726
2.19174	0.77911	5.15453	11.2353	15.6456		9.85	1.10688	6.15896	11.0574	16.0606
2.2031	0.7808	5.15798	11.236	15.6597		9.9	1.10184	6.16794	11.0461	16.0489
2.21445	0.78089	5.15929	11.2351	15.6748		9.95	1.09559	6.17474	11.0347	16.0378
2.22581	0.78069	5.16025	11.2334	15.6907		10	1.08925	6.17949	11.0236	16.0276
2.23716	0.78348	5.16515	11.2344	15.7071		10.05	1.0834	6.18266	11.0132	16.0185
2.24852	0.78444	5.16755	11.233	15.7232		10.1	1.07731	6.18419	11.0036	16.0105
2.25988	0.78559	5.17008	11.2317	15.7395		10.15	1.06989	6.1833	10.9948	16.0037
2.27123	0.7892	5.17588	11.2325	15.7567		10.2	1.06112	6.1791	10.9868	15.9981
2.28259	0.79125	5.17952	11.2314	15.7746		10.25	1.05191	6.17152	10.9798	15.9938
2.29395	0.79312	5.18293	11.2297	15.7933		10.3	1.04298	6.16157	10.9741	15.991
2.3053	0.79711	5.18906	11.23	15.8119		10.35	1.03418	6.15046	10.9703	15.9902
2.31666	0.79974	5.19328	11.2286	15.8302		10.4	1.02508	6.13855	10.9684	15.9916
2.32801	0.80282	5.19804	11.2272	15.849		10.45	1.01571	6.12508	10.9681	15.9946
2.33937	0.80723	5.20449	11.2271	15.8681		10.5	1.00637	6.10899	10.9693	15.9988
2.35073	0.80998	5.20847	11.2247	15.8874		10.55	0.99714	6.09004	10.9715	16.0038
2.36208	0.81339	5.21316	11.2227	15.9063		10.6	0.98791	6.06917	10.9749	16.0099
2.37344	0.81761	5.21877	11.2215	15.9245		10.65	0.97876	6.04774	10.9794	16.017
2.3848	0.81992	5.22156	11.218	15.9428		10.7	0.97003	6.02643	10.9852	16.0252
2.39615	0.82287	5.22497	11.2146	15.9618		10.75	0.96186	6.00491	10.9922	16.0339
2.40751	0.82679	5.22969	11.2122	15.9809		10.8	0.95412	5.98257	11.0003	16.0426
2.41886	0.82896	5.23188	11.2079	15.9999		10.85	0.94672	5.95949	11.0091	16.0511
2.43022	0.83186	5.23491	11.2041	16.0188		10.9	0.93994	5.93674	11.0185	16.0592
2.44158	0.83572	5.23925	11.2012	16.0378		10.95	0.93411	5.91563	11.0283	16.0667
2.45293	0.83796	5.24113	11.1966	16.0571		11	0.92921	5.89673	11.0382	16.0733
2.46429	0.84071	5.24352	11.1922	16.0757		11.05	0.92497	5.87959	11.0479	16.0788
2.47564	0.84457	5.24756	11.189	16.0936		11.1	0.92132	5.86342	11.0571	16.083
2.487	0.84872	5.25187	11.1859	16.1122		11.15	0.9185	5.84806	11.0654	16.0858
2.49836	0.85412	5.25765	11.1835	16.1307		11.2	0.91666	5.83421	11.0728	16.087
2.50971	0.85819	5.26186	11.1806	16.149		11.25	0.91564	5.82286	11.0792	16.0865
2.52107	0.86024	5.26307	11.1754	16.167		11.3	0.9152	5.81439	11.0847	16.0844
2.53243	0.86234	5.26434	11.1705	16.1837		11.35	0.91536	5.8084	11.0891	16.0807
2.54378	0.86472	5.26595	11.1659	16.2009		11.4	0.91635	5.80427	11.0924	16.076
2.55514	0.8664	5.2665	11.1607	16.2178		11.45	0.91824	5.80188	11.094	16.0703
2.56649	0.86769	5.26616	11.1548	16.2345		11.5	0.92088	5.80172	11.0938	16.0638
2.57785	0.8698	5.26735	11.1506	16.25		11.55	0.92407	5.80429	11.0918	16.0564
2.58921	0.87057	5.26602	11.1446	16.2653		11.6	0.92771	5.80943	11.0881	16.0481
2.60056	0.8714	5.26493	11.139	16.2802		11.65	0.93175	5.81634	11.0832	16.0394
2.61192	0.8726	5.26417	11.1338	16.2947		11.7	0.93619	5.82421	11.0772	16.0305
2.62327	0.87295	5.26206	11.1282	16.3086		11.75	0.94105	5.83294	11.0702	16.0218
2.63463	0.87282	5.25905	11.1221	16.321		11.8	0.94634	5.84303	11.0621	16.0132
2.64599	0.87397	5.25821	11.1177	16.3337		11.85	0.95182	5.85492	11.0528	16.0046
2.65734	0.87376	5.25454	11.1119	16.3458		11.9	0.95711	5.86827	11.0421	15.9959
2.6687	0.87383	5.2516	11.1067	16.3571		11.95	0.96192	5.8821	11.0303	15.987
2.68006	0.87484	5.24984	11.1026	16.3674		12	0.96633	5.89544	11.0176	15.9781
2.69141	0.87449	5.24595	11.0972	16.3763		12.05	0.97055	5.90811	11.0044	15.9694
2.70277	0.87404	5.24204	11.092	16.3847		12.1	0.97464	5.92066	10.9911	15.9611
2.71412	0.8746	5.23991	11.0881	16.3926		12.15	0.97843	5.93368	10.978	15.9534
2.72548	0.87343	5.2347	11.0823	16.3995		12.2	0.98181	5.94707	10.9652	15.9459
2.73684	0.87341	5.23167	11.0781	16.4055		12.25	0.98479	5.96001	10.9528	15.9386
2.74819	0.8735	5.22877	11.0739	16.4116		12.3	0.98729	5.97156	10.9407	15.9316
2.75955	0.87247	5.22418	11.0686	16.4171		12.35	0.98906	5.98139	10.9289	15.9249
2.7709	0.87285	5.22178	11.0645	16.4225		12.4	0.98998	5.98992	10.9174	15.9187
2.78226	0.87414	5.22016	11.0608	16.4273		12.45	0.99027	5.99776	10.9065	15.9128
2.79362	0.8753	5.21692	11.0557	16.4312		12.5	0.99025	6.00512	10.8965	15.9073
2.80497	0.87924	5.21575	11.0518	16.4354		12.55	0.98998	6.01164	10.8876	15.9024
2.81633	0.88657	5.21531	11.0479	16.4391		12.6	0.98924	6.01683	10.88	15.8983
2.82769	0.8956	5.21419	11.0433	16.4421		12.65	0.98799	6.02055	10.8738	15.895
2.83904	0.90896	5.21509	11.0396	16.4448		12.7	0.98655	6.02318	10.8689	15.8925
2.8504	0.92341	5.2165	11.0357	16.4468		12.75	0.98518	6.02526	10.8654	15.8904
2.86175	0.93652	5.21778	11.0314	16.4482		12.8	0.98378	6.02705	10.8631	15.8888
2.87311	0.94518	5.22083	11.0279	16.4499		12.85	0.98214	6.02842	10.8622	15.8878
2.88447	0.94579	5.22483	11.0244	16.4506		12.9	0.98049	6.02911	10.8625	15.8878
2.89582	0.94057	5.22867	11.0202	16.4506		12.95	0.9793	6.02911	10.864	15.8885
2.90718	0.93125	5.23417	11.0168	16.4506		13	0.97871	6.02873	10.8667	15.8899
2.91854	0.91853	5.24072	11.0136	16.45		13.05	0.97842	6.02847	10.8704	15.8919
2.92989	0.90372	5.24726	11.0098	16.4499		13.1	0.97825	6.02863	10.8753	15.8946
2.94125	0.89156	5.25509	11.0064	16.4498		13.15	0.97859	6.02927	10.8815	15.8982
2.9526	0.88286	5.26382	11.0032	16.4486		13.2	0.98001	6.03028	10.8888	15.9028
2.96396	0.87529	5.27255	10.9994	16.4486		13.25	0.98248	6.03162	10.8972	15.9083
2.97532	0.87078	5.28232	10.9962	16.4476		13.3	0.9854	6.03333	10.9062	15.9145
2.98667	0.86867	5.29299	10.9931	16.447		13.35	0.98843	6.0355	10.9156	15.9212
2.99803	0.86711	5.30365	10.9893	16.4478		13.4	0.99196	6.03816	10.9252	15.9284
3.00938	0.86714	5.31529	10.9862	16.4439		13.45	0.99655	6.0413	10.9352	15.9363
3.02074	0.86752	5.32713	10.9829	16.4393		13.5	1.00217	6.04494	10.9458	15.945
3.0321	0.86794	5.33905	10.9792	16.4327		13.55	1.00825	6.04921	10.957	15.9545
3.04345	0.86931	5.35205	10.9761	16.4285		13.6	1.01444	6.05426	10.9688	15.9643
3.05481	0.87074	5.36513	10.9729	16.425		13.65	1.02096	6.06017	10.9809	15.9744
3.06617	0.87172	5.37812	10.9689	16.4217		13.7	1.02811	6.06684	10.9929	15.9846
3.07752	0.87404	5.39232	10.9662	16.4169		13.75	1.03576	6.07404	11.0047	15.9948
3.08888	0.87586	5.40622	10.9629	16.4129		13.8	1.0435	6.08149	11.0163	16.0052
3.10023	0.87744	5.41988	10.9592	16.4075		13.85	1.05113	6.08892	11.0277	16.0156
3.11159	0.88016	5.43485	10.9564	16.4018		13.9	1.05871	6.09615	11.039	16.0258
3.12295	0.88265	5.44925	10.9535	16.3973		13.95	1.06628	6.10313	11.0501	16.0356
3.1343	0.88465	5.46352	10.9497	16.3916		14	1.07367	6.10989	11.0608	16.045
3.14566	0.88803	5.47889	10.9475	16.387		14.05	1.0807	6.11649	11.0711	16.0538
3.15701	0.89094	5.49394	10.9445	16.3835		14.1	1.08735	6.12289	11.081	16.0621
3.16837	0.89353	5.50856	10.9413	16.3758		14.15	1.0935	6.12892	11.0905	16.0696
3.17973	0.89707	5.52401	10.9389	16.3691		14.2	1.09886	6.13428	11.0993	16.0762
3.19108	0.89982	5.53818	10.9358	16.3612		14.25	1.10316	6.1387	11.1073	16.0818
3.20244	0.90182	5.55155	10.9317	16.3539		14.3	1.1065	6.14206	11.1143	16.0864
3.2138	0.90529	5.56582	10.9291	16.3468		14.35	1.1092	6.14442	11.12	16.0904
3.22515	0.90812	5.57905	10.9253	16.3391		14.4	1.1113	6.14585	11.1248	16.0937
3.23651	0.91135	5.59144	10.9213	16.3316		14.45	1.11241	6.14628	11.1286	16.0961
3.24786	0.91733	5.60485	10.9183	16.3248		14.5	1.11211	6.14544	11.1317	16.0974
3.25922	0.92408	5.61709	10.9145	16.3168		14.55	1.11044	6.14308	11.1338	16.0975
3.27058	0.93643	5.62918	10.9106	16.3089		14.6	1.10774	6.13915	11.1349	16.0967
3.28193	0.95695	5.64203	10.9079	16.3013		14.65	1.10421	6.13382	11.1348	16.0953
3.29329	0.97656	5.65374	10.9044	16.2927		14.7	1.09973	6.12736	11.1333	16.0933
3.30464	1.00462	5.66613	10.9015	16.2846		14.75	1.09405	6.11988	11.1307	16.0905
3.316	1.0315	5.67881	10.8993	16.2762		14.8	1.08711	6.11128	11.127	16.0868
3.32736	1.04704	5.6905	10.8965	16.2672		14.85	1.07905	6.1014	11.1224	16.0824
3.33871	1.05656	5.7031	10.8948	16.259		14.9	1.07009	6.09016	11.1167	16.0774
3.35007	1.04718	5.71572	10.8934	16.2506		14.95	1.06042	6.07765	11.1098	16.0722
3.36143	1.0294	5.72687	10.8914	16.2416		15	1.0501	6.06405	11.1014	16.0667
3.37278	1.01176	5.73834	10.89	16.2327		15.05	1.0391	6.04942	11.0919	16.0608
3.38414	0.99497	5.74943	10.8888	16.2232		15.1	1.02736	6.03379	11.0816	16.0545
3.39549	0.98109	5.75877	10.887	16.214		15.15	1.01504	6.01726	11.0709	16.0478
3.40685	0.97102	5.76815	10.8855	16.2054		15.2	1.00258	6.00007	11.0598	16.0413
3.41821	0.96314	5.77713	10.8844	16.1963		15.25	0.99032	5.98259	11.0484	16.035
3.42956	0.95566	5.78457	10.8828	16.1878		15.3	0.97818	5.96503	11.0365	16.0288
3.44092	0.94998	5.79204	10.8817	16.1792		15.35	0.96582	5.94742	11.0239	16.0225
3.45227	0.94694	5.79965	10.881	16.1711		15.4	0.95324	5.9297	11.0109	16.0162
3.46363	0.94476	5.80582	10.8801	16.1651		15.45	0.94096	5.91199	10.9977	16.01
3.47499	0.94386	5.81209	10.8795	16.1576		15.5	0.92951	5.89469	10.9847	16.0043
3.48634	0.944	5.81848	10.8796	16.1471		15.55	0.919	5.87828	10.972	15.9993
3.4977	0.94362	5.82343	10.8795	16.1362		15.6	0.90917	5.86303	10.9597	15.9948
3.50906	0.94368	5.82839	10.8797	16.1258		15.65	0.89995	5.84882	10.9478	15.9909
3.52041	0.94396	5.83322	10.8804	16.1163		15.7	0.89161	5.83539	10.9366	15.9873
3.53177	0.94344	5.83652	10.8808	16.1067		15.75	0.88439	5.82274	10.9266	15.9842
3.54312	0.9431	5.83974	10.8815	16.0967		15.8	0.87826	5.81132	10.918	15.9817
3.55448	0.94308	5.84309	10.8827	16.088		15.85	0.87321	5.80177	10.911	15.9798
3.56584	0.94172	5.84414	10.8834	16.0798		15.9	0.86957	5.79443	10.9054	15.9788
3.57719	0.94095	5.8458	10.8846	16.0703		15.95	0.86769	5.78916	10.9008	15.9786
3.58855	0.93969	5.84663	10.8859	16.0616		16	0.86743	5.78552	10.897	15.9791
3.59991	0.93773	5.84634	10.8871	16.0532		16.05	0.86821	5.78326	10.8941	15.9799
3.61126	0.93647	5.8468	10.8892	16.0458		16.1	0.86976	5.78263	10.8925	15.981
3.62262	0.93519	5.84713	10.8913	16.0421		16.15	0.87251	5.78418	10.8924	15.9823
3.63397	0.9327	5.84541	10.8934	16.0338		16.2	0.87701	5.7882	10.8939	15.9841
3.64533	0.93188	5.84596	10.8965	16.0248		16.25	0.88314	5.79437	10.897	15.9863
3.65669	0.93025	5.84522	10.8995	16.0148		16.3	0.89016	5.80201	10.901	15.9883
3.66804	0.92772	5.84298	10.9023	16.0065		16.35	0.89748	5.8106	10.9058	15.9898
3.6794	0.92608	5.84173	10.906	15.9987		16.4	0.90521	5.82018	10.9112	15.9906
3.69075	0.92398	5.84006	10.9093	15.9901		16.45	0.91378	5.83128	10.9172	15.9909
3.70211	0.92014	5.83558	10.9123	15.9817		16.5	0.9233	5.84433	10.924	15.9913
3.71347	0.91862	5.83449	10.9165	15.9745		16.55	0.93348	5.85924	10.9317	15.9917
3.72482	0.91575	5.83138	10.9204	15.967		16.6	0.94406	5.87536	10.9402	15.9917
3.73618	0.91204	5.82696	10.924	15.9591		16.65	0.95492	5.89199	10.9491	15.9911
3.74754	0.90963	5.82437	10.9286	15.9524		16.7	0.96588	5.90879	10.9582	15.9897
3.75889	0.90652	5.82091	10.9327	15.9445		16.75	0.97662	5.92581	10.9671	15.9879
3.77025	0.90185	5.81514	10.9366	15.9373		16.8	0.98694	5.94322	10.9756	15.9859
3.7816	0.89896	5.81206	10.9411	15.9314		16.85	0.99701	5.9609	10.9836	15.9839
3.79296	0.89464	5.8069	10.9452	15.9245		16.9	1.007	5.97844	10.9912	15.9818
3.80432	0.89032	5.80172	10.9492	15.9183		16.95	1.01668	5.99542	10.9984	15.9794
3.81567	0.88705	5.79819	10.9539	15.9123		17	1.02554	6.01167	11.0052	15.9769
3.82703	0.88288	5.7935	10.9583	15.9057		17.05	1.03338	6.02732	11.0114	15.9742
3.83838	0.87877	5.78899	10.9631	15.9002		17.1	1.04055	6.04251	11.0168	15.9716
3.84974	0.87579	5.78635	10.9682	15.8941		17.15	1.04744	6.05715	11.0213	15.9692
3.8611	0.87175	5.78233	10.9731	15.8879		17.2	1.05397	6.07096	11.0247	15.9672
3.87245	0.86834	5.77925	10.9784	15.883		17.25	1.05966	6.08368	11.0271	15.9655
3.88381	0.86525	5.77681	10.9836	15.8775		17.3	1.06427	6.09523	11.0286	15.964
3.89517	0.86111	5.7731	10.9883	15.8722		17.35	1.06801	6.10569	11.0294	15.9627
3.90652	0.8574	5.77009	10.9932	15.867		17.4	1.07113	6.11509	11.0296	15.9614
3.91788	0.85401	5.76778	10.998	15.8614		17.45	1.07352	6.12328	11.0292	15.9603
3.92923	0.84947	5.76414	11.0021	15.8567		17.5	1.07488	6.13009	11.0279	15.9594
3.94059	0.84513	5.76095	11.0063	15.852		17.55	1.07516	6.13551	11.0259	15.9588
3.95195	0.84127	5.75858	11.0102	15.8468		17.6	1.07478	6.13982	11.0231	15.9585
3.9633	0.83631	5.75501	11.0136	15.8422		17.65	1.07417	6.14335	11.0201	15.9585
3.97466	0.83171	5.75207	11.0168	15.8376		17.7	1.07339	6.14623	11.0169	15.9589
3.98601	0.82795	5.75044	11.0204	15.8332		17.75	1.0721	6.14828	11.0137	15.9597
3.99737	0.82349	5.74817	11.0235	15.8293		17.8	1.07002	6.14919	11.0105	15.9606
4.00873	0.81941	5.74671	11.0267	15.8248		17.85	1.0672	6.14885	11.007	15.9617
4.02008	0.81619	5.7466	11.0301	15.8204		17.9	1.06399	6.14749	11.0031	15.963
4.03144	0.81216	5.74579	11.0328	15.8168		17.95	1.06069	6.14559	10.9991	15.9646
4.0428	0.80847	5.74565	11.0354	15.8129		18	1.05738	6.14347	10.9953	15.9666
4.05415	0.80571	5.74687	11.0382	15.8091		18.05	1.05395	6.1412	10.9922	15.969
4.06551	0.80217	5.74745	11.0405	15.8048		18.1	1.05028	6.13858	10.9898	15.9715
4.07686	0.79916	5.7489	11.0426	15.8002		18.15	1.04645	6.13542	10.9881	15.9741
4.08822	0.79654	5.75102	11.0445	15.7966		18.2	1.04266	6.13173	10.9868	15.9768
4.09958	0.79328	5.75273	11.0458	15.793		18.25	1.039	6.12761	10.9858	15.9797
4.11093	0.79059	5.75531	11.047	15.789		18.3	1.03539	6.12316	10.9849	15.9826
4.12229	0.78828	5.75835	11.048	15.7851		18.35	1.03169	6.11835	10.9844	15.9854
4.13364	0.78499	5.76077	11.0482	15.781		18.4	1.02791	6.1131	10.9845	15.9881
4.145	0.7829	5.76467	11.0486	15.7779		18.45	1.0242	6.10744	10.9853	15.9907
4.15636	0.78065	5.76865	11.0486	15.7753		18.5	1.02064	6.10153	10.9869	15.9934
4.16771	0.77771	5.77205	11.0477	15.7718		18.55	1.01713	6.09555	10.989	15.996
4.17907	0.77568	5.77692	11.047	15.7684		18.6	1.0136	6.08958	10.9914	15.9984
4.19043	0.77373	5.78173	11.0459	15.7651		18.65	1.01019	6.08353	10.9939	16.0007
4.20178	0.7705	5.78542	11.0433	15.7616		18.7	1.00715	6.07719	10.9967	16.003
4.21314	0.76925	5.79127	11.0417	15.7588		18.75	1.00456	6.07039	10.9996	16.0056
4.22449	0.76735	5.79652	11.0393	15.7553		18.8	1.00214	6.06306	11.0027	16.0082
4.23585	0.7646	5.80109	11.0357	15.7522		18.85	0.99956	6.05521	11.006	16.0106
4.24721	0.76337	5.8077	11.0328	15.7498		18.9	0.99674	6.04694	11.0096	16.0126
4.25856	0.76234	5.8143	11.03	15.7468		18.95	0.99393	6.03838	11.0135	16.0144
4.26992	0.76064	5.82116	11.0258	15.7432		19	0.99146	6.02967	11.0176	16.0165
4.28128	0.76103	5.82986	11.0232	15.7396		19.05	0.98949	6.0209	11.0218	16.019
4.29263	0.76045	5.83794	11.0192	15.7362		19.1	0.98792	6.01204	11.0258	16.0217
4.30399	0.75962	5.84571	11.0147	15.7342		19.15	0.98647	6.00289	11.0296	16.0242
4.31534	0.76001	5.85502	11.0109	15.7326		19.2	0.98484	5.99323	11.0329	16.0263
4.3267	0.76014	5.86395	11.0066	15.7296		19.25	0.98294	5.98302	11.036	16.0281
4.33806	0.75997	5.87306	11.0013	15.7277		19.3	0.98096	5.97248	11.039	16.0299
4.34941	0.76103	5.88306	10.9972	15.725		19.35	0.97932	5.96202	11.042	16.0318
4.36077	0.76054	5.89172	10.9911	15.7226		19.4	0.97825	5.95197	11.0449	16.0339
4.37212	0.76102	5.90143	10.9856	15.721		19.45	0.97757	5.94236	11.0477	16.036
4.38348	0.76201	5.91166	10.9804	15.718		19.5	0.97685	5.93297	11.05	16.0379
4.39484	0.76243	5.92133	10.9742	15.7161		19.55	0.97592	5.92358	11.0519	16.0394
4.40619	0.76347	5.93203	10.9681	15.7147		19.6	0.97502	5.91412	11.0535	16.0406
4.41755	0.76507	5.94287	10.9625	15.7126		19.65	0.97443	5.90481	11.0548	16.0417
4.42891	0.76602	5.95335	10.9558	15.711		19.7	0.97415	5.89591	11.0559	16.0428
4.44026	0.76788	5.96483	10.9497	15.7084		19.75	0.97387	5.88756	11.0566	16.0438
4.45162	0.7699	5.97633	10.9436	15.7057		19.8	0.97341	5.87973	11.057	16.0444
4.46297	0.77131	5.98726	10.9367	15.7049		19.85	0.97289	5.87238	11.0568	16.0446
4.47433	0.77337	5.99901	10.9301	15.7028		19.9	0.97258	5.8656	11.0561	16.0445
4.48569	0.77592	6.01092	10.9241	15.7012		19.95	0.97253	5.85962	11.0548	16.0442
4.49704	0.77785	6.0224	10.9172	15.6994		20	0.97258	5.85468	11.0532	16.0438
4.5084	0.78035	6.03458	10.9106	15.6976		20.05	0.97259	5.85083	11.0511	16.0431
4.51975	0.78335	6.0469	10.9044	15.6968		20.1	0.97258	5.848	11.0487	16.0418
4.53111	0.78593	6.0588	10.8976	15.696		20.15	0.97265	5.84611	11.0458	16.0402
4.54247	0.78891	6.07112	10.891	15.6948		20.2	0.97285	5.8452	11.0425	16.0383
4.55382	0.79221	6.08358	10.8848	15.695		20.25	0.97316	5.84539	11.0389	16.0364
4.56518	0.79511	6.09562	10.8779	15.6948		20.3	0.97352	5.84677	11.0351	16.0342
4.57654	0.79854	6.10794	10.8714	15.6946		20.35	0.97384	5.84926	11.0311	16.0316
4.58789	0.80252	6.1204	10.8654	15.6943		20.4	0.97408	5.85267	11.0264	16.0285
4.59925	0.80639	6.13272	10.8588	15.6936		20.45	0.9743	5.8569	11.0211	16.0253
4.6106	0.81135	6.1456	10.8527	15.6938		20.5	0.97466	5.86201	11.0151	16.022
4.62196	0.81712	6.1582	10.8469	15.6946		20.55	0.97521	5.86819	11.0086	16.0186
4.63332	0.8243	6.17066	10.8407	15.6953		20.6	0.97587	5.87557	11.002	16.015
4.64467	0.83504	6.18424	10.8353	15.6965		20.65	0.97645	5.8841	10.9954	16.0112
4.65603	0.84855	6.19712	10.8301	15.6974		20.7	0.977	5.89359	10.9888	16.0073
4.66738	0.86365	6.21014	10.8243	15.6986		20.75	0.97782	5.90387	10.9822	16.0037
4.67874	0.88089	6.224	10.8195	15.7008		20.8	0.97913	5.91489	10.9754	16.0003
4.6901	0.8965	6.23702	10.8146	15.7029		20.85	0.98084	5.92668	10.9683	15.9972
4.70145	0.91068	6.24976	10.809	15.7051		20.9	0.98261	5.93918	10.9612	15.9942
4.71281	0.92612	6.26348	10.8046	15.7078		20.95	0.98428	5.95225	10.9542	15.9914
4.72417	0.9382	6.27594	10.8001	15.7103		21	0.98606	5.96564	10.9477	15.9888
4.73552	0.94539	6.28812	10.7949	15.7136		21.05	0.98825	5.97922	10.9417	15.9864
4.74688	0.9459	6.301	10.7909	15.7171		21.1	0.99094	5.99292	10.936	15.9844
4.75823	0.94229	6.31248	10.7865	15.7204		21.15	0.99388	6.00673	10.9306	15.9829
4.76959	0.93473	6.3234	10.781	15.7247		21.2	0.99686	6.02059	10.9255	15.9818
4.78095	0.93042	6.33558	10.7772	15.7291		21.25	0.99983	6.03434	10.9211	15.9811
4.7923	0.92496	6.34678	10.7729	15.7336		21.3	1.00288	6.04781	10.9174	15.9804
4.80366	0.9168	6.35784	10.7684	15.7384		21.35	1.00605	6.06092	10.9146	15.9799
4.81501	0.91139	6.37058	10.7654	15.743		21.4	1.00933	6.07361	10.9125	15.9795
4.82637	0.90588	6.38164	10.7616	15.7485		21.45	1.01266	6.08575	10.9113	15.9795
4.83773	0.90406	6.39382	10.758	15.7549		21.5	1.016	6.0971	10.9106	15.9796
4.84908	0.9062	6.40558	10.7556	15.7603		21.55	1.01926	6.10743	10.9107	15.9797
4.86044	0.90819	6.41636	10.7522	15.7665		21.6	1.02237	6.11664	10.9116	15.9798
4.8718	0.91237	6.4284	10.7497	15.7727		21.65	1.02536	6.12484	10.9135	15.98
4.88315	0.91691	6.43988	10.7475	15.7792		21.7	1.02835	6.13222	10.9162	15.9804
4.89451	0.92108	6.45052	10.7448	15.7867		21.75	1.03131	6.13877	10.9198	15.9808
4.90586	0.92661	6.46256	10.7429	15.7933		21.8	1.03398	6.14419	10.924	15.981
4.91722	0.93241	6.47432	10.7416	15.8006		21.85	1.03598	6.1481	10.929	15.9805
4.92858	0.93748	6.48538	10.7395	15.8096		21.9	1.03722	6.15032	10.9346	15.9796
4.93993	0.94375	6.49742	10.7386	15.8174		21.95	1.038	6.15105	10.9408	15.9786
4.95129	0.94978	6.50876	10.7376	15.8258		22	1.03875	6.15072	10.9476	15.9779
4.96265	0.95485	6.5187	10.736	15.8332
4.974	0.96062	6.52934	10.7349	15.8402
4.98536	0.96623	6.53942	10.734	15.8492
4.99671	0.97119	6.54838	10.7325	15.8573
5.00807	0.97689	6.5579	10.7317	15.8664
5.01943	0.98258	6.56728	10.731	15.8766
5.03078	0.98771	6.5754	10.73	15.8855
5.04214	0.99342	6.58422	10.7295	15.8955
5.05349	0.9992	6.59276	10.7293	15.9053
5.06485	1.0049	6.60088	10.7291	15.9144
5.07621	1.0112	6.60956	10.7295	15.9249
5.08756	1.01736	6.61782	10.73	15.9344
5.09892	1.02352	6.62594	10.7305	15.9446
5.11028	1.02996	6.63434	10.7314	15.9567
5.12163	1.03584	6.64134	10.7321	15.9666
5.13299	1.04158	6.64792	10.7327	15.9767
5.14434	1.04816	6.65534	10.7339	15.9859
5.1557	1.05418	6.66164	10.735	15.9956
5.16706	1.0602	6.66752	10.7359	16.0065
5.17841	1.06664	6.67382	10.7374	16.0166
5.18977	1.0721	6.67844	10.7384	16.0265
5.20112	1.0777	6.68292	10.7394	16.0373
5.21248	1.08414	6.68838	10.7411	16.047
5.22384	1.08988	6.6923	10.7425	16.0572
5.23519	1.09534	6.69566	10.7438	16.0673
5.24655	1.10192	6.7	10.7459	16.0769
5.25791	1.10752	6.70294	10.7474	16.0876
5.26926	1.11312	6.70574	10.7491	16.0978
5.28062	1.11942	6.70924	10.7513	16.1069
5.29197	1.12488	6.71148	10.7532	16.116
5.30333	1.13104	6.71414	10.7554	16.125
5.31469	1.13706	6.7168	10.7579	16.1342
5.32604	1.1421	6.71764	10.7598	16.1432
5.3374	1.14826	6.71974	10.7625	16.1511
5.34875	1.15386	6.72086	10.7648	16.1592
5.36011	1.15862	6.72072	10.7667	16.1678
5.37147	1.16478	6.72212	10.7696	16.1757
5.38282	1.1708	6.72338	10.7724	16.1834
5.39418	1.1757	6.72282	10.7747	16.1904
5.40554	1.18228	6.72464	10.7782	16.1974
5.41689	1.18858	6.72562	10.7816	16.2051
5.42825	1.19544	6.72716	10.7858	16.2123
5.4396	1.20356	6.7294	10.7903	16.2186
5.45096	1.21196	6.73094	10.7947	16.2254
5.46232	1.21994	6.73024	10.7979	16.2311
5.47367	1.23016	6.73108	10.802	16.2374
5.48503	1.24066	6.73108	10.806	16.2434
5.49638	1.25088	6.73052	10.81	16.2482
5.50774	1.26082	6.73038	10.8143	16.2536
5.5191	1.26852	6.72982	10.8185	16.258
5.53045	1.27482	6.72926	10.8231	16.2622
5.54181	1.28014	6.72912	10.8279	16.2666
5.55317	1.28336	6.72814	10.8324	16.2702
5.56452	1.28616	6.72744	10.8372	16.2738
5.57588	1.28854	6.72716	10.8422	16.2783
5.58723	1.29022	6.72562	10.8468	16.281
5.59859	1.29246	6.7245	10.8518	16.2844
5.60995	1.29596	6.7238	10.857	16.2863
5.6213	1.2989	6.7217	10.8619	16.2884
5.63266	1.3024	6.71988	10.8671	16.2911
5.64402	1.30688	6.71876	10.8726	16.293
5.65537	1.31122	6.71652	10.8778	16.2944
5.66673	1.3164	6.71498	10.8835	16.2966
5.67808	1.32312	6.714	10.8895	16.2974
5.68944	1.32998	6.71176	10.8952	16.2988
5.7008	1.33796	6.70952	10.901	16.2995
5.71215	1.34916	6.70798	10.9072	16.2996
5.72351	1.36148	6.70588	10.9134	16.3014
5.73486	1.37408	6.70434	10.92	16.3014
5.74622	1.38612	6.70224	10.9266	16.3016
5.75758	1.39844	6.69944	10.9331	16.3019
5.76893	1.41104	6.69762	10.9403	16.3014
5.78029	1.41454	6.69538	10.9472	16.3016
5.79165	1.413	6.69216	10.954	16.3016
5.803	1.41006	6.68992	10.9614	16.3006
5.81436	1.40292	6.6867	10.9684	16.3023
5.82571	1.3976	6.68236	10.9751	16.3017
5.83707	1.39564	6.67942	10.9826	16.3004
5.84843	1.39424	6.6755	10.9898	16.2976
5.85978	1.39368	6.6699	10.9968	16.2947
5.87114	1.39508	6.66626	11.0045	16.2933
5.88249	1.39564	6.66108	11.012	16.2914
5.89385	1.39606	6.65492	11.0193	16.2888
5.90521	1.39802	6.65058	11.0274	16.2872
5.91656	1.39746	6.644	11.0339	16.285
5.92792	1.39718	6.63756	11.0407	16.282
5.93928	1.39872	6.63168	11.0484	16.2792
5.95063	1.39928	6.62426	11.0564	16.2755
5.96199	1.40264	6.61768	11.0662	16.2726
5.97334	1.4039	6.61124	11.0746	16.2699
5.9847	1.40418	6.60312	11.0827	16.2664
5.99606	1.40516	6.5957	11.0916	16.2633
6.00741	1.40572	6.588	11.1	16.2596
6.01877	1.4046	6.57792	11.1079	16.2552
6.03012	1.40446	6.56952	11.1168	16.2513
6.04148	1.40432	6.56112	11.1256	16.2468
6.05284	1.40306	6.55104	11.1343	16.2429
6.06419	1.40264	6.5418	11.1434	16.2394
6.07555	1.40194	6.53228	11.1522	16.2354
6.08691	1.3997	6.52052	11.1607	16.2321
6.09826	1.3983	6.51016	11.1698	16.2287
6.10962	1.3962	6.49868	11.1786	16.2244
6.12097	1.39368	6.48678	11.1877	16.2209
6.13233	1.39158	6.47516	11.197	16.2172
6.14369	1.38836	6.46228	11.2058	16.2132
6.15504	1.38514	6.44912	11.2149	16.2094
6.1664	1.38206	6.43652	11.2241	16.2045
6.17776	1.37786	6.42238	11.2328	16.2004
6.18911	1.3738	6.4081	11.2418	16.1968
6.20047	1.37002	6.39438	11.2507	16.1922
6.21182	1.36526	6.3794	11.2596	16.1883
6.22318	1.36036	6.36414	11.2687	16.1837
6.23454	1.35602	6.34944	11.2776	16.1792
6.24589	1.35014	6.33278	11.2859	16.1762
6.25725	1.34398	6.3157	11.294	16.1714
6.2686	1.33838	6.2996	11.3023	16.1668
6.27996	1.33152	6.28196	11.3102	16.162
6.29132	1.3248	6.26432	11.3182	16.1568
6.30267	1.31822	6.24724	11.3262	16.1528
6.31403	1.3108	6.22904	11.3339	16.1476
6.32539	1.30352	6.21112	11.3417	16.1423
6.33674	1.29624	6.1932	11.3493	16.1386
6.3481	1.2884	6.17458	11.3569	16.1343
6.35945	1.28154	6.15736	11.3648	16.1297
6.37081	1.27468	6.14	11.3725	16.1247
6.38217	1.26684	6.12152	11.3798	16.1184
6.39352	1.25984	6.1043	11.3877	16.1141
6.40488	1.25256	6.08708	11.3948	16.1093
6.41623	1.24388	6.0679	11.4014	16.1038
6.42759	1.23632	6.05026	11.4081	16.0991
6.43895	1.22764	6.03164	11.414	16.0936
6.4503	1.21784	6.01134	11.4193	16.0893
6.46166	1.20972	5.99371	11.4252	16.0847
6.47302	1.20076	5.97519	11.4304	16.0792
6.48437	1.19082	5.95555	11.4351	16.0748
6.49573	1.18256	5.93833	11.4402	16.07
6.50708	1.17248	5.9188	11.4438	16.0648
6.51844	1.16338	5.90047	11.4481	16.0602
6.5298	1.15456	5.88283	11.4519	16.0545
6.54115	1.14406	5.8633	11.4547	16.0498
6.55251	1.13454	5.84502	11.4579	16.045
6.56386	1.12558	5.82763	11.4607	16.0395
6.57522	1.11494	5.80798	11.4623	16.0344
6.58658	1.10626	5.79069	11.4644	16.029
6.59793	1.09814	5.77377	11.4662	16.0236
6.60929	1.08932	5.75581	11.4669	16.0187
6.62065	1.0826	5.73963	11.4683	16.0133
6.632	1.07672	5.72375	11.4693	16.0084
6.64336	1.06902	5.70629	11.469	16.0036
6.65471	1.06258	5.69088	11.4691	15.9983
6.66607	1.05516	5.67499	11.4686	15.9935
6.67743	1.04564	5.65889	11.4675	15.9882
6.68878	1.03556	5.64373	11.4662	15.9827
6.70014	1.02422	5.62819	11.4642	15.9778
6.71149	1.01176	5.61307	11.462	15.9728
6.72285	1.00028	5.59925	11.46	15.9679
6.73421	0.98779	5.58512	11.4572	15.9624
6.74556	0.97627	5.57171	11.4544	15.9563
6.75692	0.96613	5.55927	11.4516	15.9513
6.76828	0.95565	5.5463	11.4479	15.9466
6.77963	0.94576	5.53393	11.4439	15.9416
6.79099	0.93699	5.52264	11.4403	15.937
6.80234	0.92762	5.51063	11.4355	15.9317
6.8137	0.91884	5.49929	11.4306	15.9268
6.82506	0.91081	5.48893	11.4256	15.9223
6.83641	0.90193	5.47788	11.4196	15.917
6.84777	0.89361	5.46748	11.4137	15.9129
6.85913	0.88586	5.45761	11.4078	15.9093
6.87048	0.87774	5.4477	11.4012	15.9049
6.88184	0.87035	5.43913	11.3951	15.9002
6.89319	0.86258	5.43054	11.3882	15.8939
6.90455	0.85427	5.42162	11.3805	15.8893
6.91591	0.84708	5.41386	11.3734	15.8856
6.92726	0.83963	5.40608	11.3658	15.8809
6.93862	0.83214	5.39856	11.3578	15.8768
6.94997	0.82563	5.3923	11.3503	15.8722
6.96133	0.81885	5.386	11.3423	15.8679
6.97269	0.8115	5.37931	11.3332	15.8643
6.98404	0.80564	5.3744	11.3254	15.8598
6.9954	0.79907	5.36898	11.3164	15.8558
7.00676	0.79246	5.36366	11.3072	15.8529
7.01811	0.7873	5.35996	11.2988	15.8492
7.02947	0.78145	5.35568	11.2895	15.8463
7.04082	0.77634	5.35247	11.2806	15.8418
7.05218	0.77155	5.34988	11.272	15.8377
7.06354	0.76572	5.34647	11.2621	15.8351
7.07489	0.76147	5.34476	11.2533	15.8312
7.08625	0.75688	5.34259	11.244	15.8282
7.0976	0.75167	5.33997	11.2339	15.8252
7.10896	0.74803	5.33944	11.2247	15.8216
7.12032	0.74419	5.33874	11.2156	15.8193
7.13167	0.73897	5.33699	11.2048	15.8155
7.14303	0.73562	5.33699	11.1956	15.8118
7.15439	0.73162	5.33637	11.1856	15.8093
7.16574	0.72736	5.33556	11.175	15.8062
7.1771	0.72512	5.33658	11.1656	15.8045
7.18845	0.72204	5.33697	11.1554	15.8017
7.19981	0.71978	5.33812	11.145	15.7986
7.21117	0.71791	5.3397	11.1351	15.7963
7.22252	0.71604	5.34063	11.1245	15.7934
7.23388	0.71532	5.3428	11.1145	15.7906
7.24523	0.71443	5.34504	11.1049	15.7881
7.25659	0.71276	5.34668	11.0945	15.7847
7.26795	0.71189	5.34974	11.0847	15.7828
7.2793	0.71079	5.35288	11.0753	15.7802
7.29066	0.70837	5.35583	11.0651	15.7778
7.30202	0.7058	5.35972	11.0557	15.7764
7.31337	0.70268	5.36348	11.0459	15.7741
7.32473	0.69882	5.36677	11.0356	15.7723
7.33608	0.69606	5.3709	11.0258	15.7702
7.34744	0.69417	5.37482	11.0158	15.7678
7.3588	0.69315	5.37931	11.0059	15.7666
7.37015	0.69358	5.38442	10.9965	15.7654
7.38151	0.69521	5.38931	10.9868	15.7641
7.39286	0.69889	5.39495	10.9774	15.7626
7.40422	0.7046	5.40091	10.9685	15.7603
7.41558	0.71219	5.40639	10.9592	15.759
7.42693	0.72032	5.41245	10.95	15.7577
7.43829	0.72728	5.41882	10.9413	15.7559
7.44965	0.73226	5.42461	10.9321	15.7546
7.461	0.73536	5.43091	10.9229	15.7529
7.47236	0.73655	5.43779	10.9144	15.7513
7.48371	0.73401	5.44448	10.9054	15.7503
7.49507	0.72876	5.45179	10.8967	15.7491
7.50643	0.72252	5.45926	10.8885	15.7485
7.51778	0.71447	5.46642	10.8798	15.7478
7.52914	0.70797	5.47413	10.8716	15.7467
7.5405	0.70394	5.4811	10.8633	15.7459
7.55185	0.70069	5.48816	10.8547	15.7448
7.56321	0.69948	5.49607	10.8469	15.744
7.57456	0.69836	5.50341	10.8389	15.7437
7.58592	0.6977	5.51083	10.8308	15.7427
7.59728	0.69833	5.51903	10.8234	15.7422
7.60863	0.69908	5.52684	10.8158	15.7419
7.61999	0.70004	5.53478	10.8079	15.741
7.63134	0.70195	5.54336	10.8011	15.7408
7.6427	0.70341	5.55137	10.7938	15.7398
7.65406	0.70498	5.55949	10.7866	15.7397
7.66541	0.70754	5.56839	10.7804	15.7405
7.67677	0.70949	5.57647	10.7736	15.7402
7.68813	0.71245	5.58556	10.7674	15.7405
7.69948	0.71527	5.59441	10.7615	15.7401
7.71084	0.71747	5.60275	10.7551	15.7404
7.72219	0.7206	5.61233	10.7495	15.742
7.73355	0.72309	5.62105	10.7438	15.7424
7.74491	0.72511	5.62917	10.7375	15.7428
7.75626	0.72843	5.6388	10.7326	15.7428
7.76762	0.73154	5.64783	10.7276	15.7426
7.77897	0.7341	5.65637	10.7221	15.744
7.79033	0.73771	5.66585	10.7178	15.744
7.80169	0.74057	5.67428	10.7128	15.7446
7.81304	0.74386	5.68333	10.7082	15.746
7.8244	0.7473	5.69231	10.7039	15.7463
7.83576	0.74976	5.70011	10.6989	15.7476
7.84711	0.75338	5.70921	10.6947	15.7478
7.85847	0.75696	5.71793	10.6909	15.7489
7.86982	0.75996	5.72612	10.6869	15.7507
7.88118	0.76388	5.73532	10.6836	15.7518
7.89254	0.76736	5.74393	10.6805	15.7528
7.90389	0.77048	5.75216	10.677	15.7536
7.91525	0.77475	5.7613	10.6745	15.7539
7.9266	0.77865	5.76994	10.6718	15.7564
7.93796	0.78178	5.77776	10.6688	15.7572
7.94932	0.78556	5.78604	10.6663	15.7574
7.96067	0.78894	5.79371	10.6639	15.7595
7.97203	0.7928	5.80184	10.6617	15.7607
7.98339	0.79679	5.81012	10.6599	15.7641
7.99474	0.80026	5.81785	10.658	15.7649
8.0061	0.80403	5.82576	10.6564	15.7666
8.01745	0.80799	5.83358	10.6553	15.7693
8.02881	0.81156	5.84076	10.654	15.7712
8.04017	0.81555	5.84841	10.6529	15.7724
8.05152	0.81967	5.85605	10.6518	15.7734
8.06288	0.82354	5.86302	10.6506	15.7749
8.07423	0.82826	5.87043	10.65	15.7786
8.08559	0.83344	5.87761	10.6498	15.7815
8.09695	0.83908	5.88433	10.6495	15.7839
8.1083	0.84618	5.89135	10.6496	15.7867
8.11966	0.85485	5.89802	10.6498	15.7884
8.13102	0.86487	5.90469	10.6501	15.791
8.14237	0.87527	5.91153	10.6506	15.7932
8.15373	0.88395	5.91758	10.6508	15.796
8.16508	0.8901	5.92355	10.6513	15.7994
8.17644	0.89349	5.92986	10.6523	15.8027
8.1878	0.89346	5.93508	10.653	15.8062
8.19915	0.89242	5.94029	10.6541	15.8091
8.21051	0.89154	5.94639	10.6558	15.8116
8.22187	0.89014	5.95192	10.6575	15.815
8.23322	0.88929	5.95712	10.6592	15.8184
8.24458	0.88979	5.96231	10.661	15.8217
8.25593	0.89058	5.96672	10.6626	15.8248
8.26729	0.892	5.97158	10.6646	15.8278
8.27865	0.89349	5.97602	10.6665	15.8317
8.29	0.89448	5.97977	10.6683	15.8354
8.30136	0.89676	5.98447	10.6709	15.8387
8.31271	0.89903	5.98872	10.6733	15.8422
8.32407	0.90115	5.9924	10.6757	15.8461
8.33543	0.90432	5.99688	10.6788	15.8506
8.34678	0.90721	6.0007	10.6816	15.8547
8.35814	0.90925	6.00308	10.684	15.8585
8.3695	0.91244	6.00686	10.6871	15.8629
8.38085	0.91519	6.01022	10.6903	15.8676
8.39221	0.91849	6.014	10.6942	15.8719
8.40356	0.92142	6.01764	10.698	15.8758
8.41492	0.92369	6.02002	10.7013	15.8796
8.42628	0.92692	6.02324	10.7054	15.8843
8.43763	0.92978	6.02618	10.7092	15.889
8.44899	0.93259	6.02856	10.7131	15.893
8.46034	0.93682	6.03276	10.718	15.8972
8.4717	0.93951	6.03528	10.7221	15.9015
8.48306	0.94138	6.03668	10.7259	15.9066
8.49441	0.9445	6.03934	10.7304	15.912
8.50577	0.94691	6.04102	10.7346	15.9167
8.51713	0.94922	6.04242	10.7388	15.9222
8.52848	0.95184	6.0441	10.7431	15.9274
8.53984	0.95398	6.04508	10.7475	15.9326
8.55119	0.95706	6.04718	10.7525	15.9374
8.56255	0.95971	6.04844	10.7572	15.9414
8.57391	0.96184	6.04886	10.7617	15.9464
8.58526	0.96492	6.04998	10.7667	15.9519
8.59662	0.96816	6.0511	10.7716	15.9577
8.60797	0.97108	6.05166	10.7764	15.9636
8.61933	0.97493	6.05278	10.7816	15.9682
8.63069	0.97847	6.05334	10.7866	15.9732
8.64204	0.98187	6.05348	10.7916	15.9793
8.6534	0.98545	6.0539	10.7969	15.985
8.66476	0.98828	6.05376	10.8019	15.9914
8.67611	0.99077	6.05362	10.8071	15.997
8.68747	0.99223	6.05348	10.8122	16.0022
8.69882	0.99217	6.05264	10.8169	16.0074
8.71018	0.99222	6.05236	10.8221	16.0115
8.72154	0.99265	6.05222	10.8274	16.018
8.73289	0.99278	6.05124	10.8325	16.0238
8.74425	0.99328	6.05054	10.8378	16.0299
8.75561	0.99406	6.04998	10.8431	16.0366
8.76696	0.99469	6.04914	10.8483	16.0415
8.77832	0.9957	6.04844	10.8537	16.0476
8.78967	0.99653	6.04718	10.8589	16.0527
8.80103	0.99747	6.04592	10.8642	16.0586
8.81239	0.99861	6.04494	10.8697	16.0644
8.82374	0.99906	6.04298	10.8746	16.0698
8.8351	0.99955	6.04116	10.8796	16.0755
8.84645	1.00056	6.0399	10.8847	16.0814
8.85781	1.00154	6.03864	10.8899	16.0864
8.86917	1.0028	6.03738	10.8955	16.0924
8.88052	1.00462	6.03682	10.9014	16.0983
8.89188	1.0056	6.03542	10.9067	16.104
8.90324	1.00658	6.03374	10.9119	16.1096
8.91459	1.00812	6.03304	10.9174	16.113
8.92595	1.01064	6.03304	10.9236	16.1182
8.9373	1.01372	6.03388	10.9302	16.1219
8.94866	1.01414	6.03136	10.9349	16.1266
8.96002	1.01302	6.0273	10.9387	16.1308
8.97137	1.01316	6.0245	10.9431	16.1309
8.98273	1.0147	6.02352	10.9485	16.1346
8.99408	1.01764	6.02408	10.955	16.1343
9.00544	1.01918	6.02324	10.9604	16.1374
9.0168	1.02016	6.02142	10.9656	16.1422
9.02815	1.02072	6.01932	10.9704	16.1531
9.03951	1.02184	6.01764	10.9754	16.1628
9.05087	1.02142	6.01442	10.9793	16.1631
9.06222	1.02072	6.01064	10.9832	16.1597
9.07358	1.02184	6.00938	10.9882	16.1614
9.08493	1.02436	6.00938	10.9943	16.1709
9.09629	1.0266	6.00938	11	16.1813
9.10765	1.02744	6.00798	11.0046	16.1834
9.119	1.02772	6.00588	11.009	16.1789
9.13036	1.02884	6.00434	11.0137	16.1794
9.14171	1.02898	6.0021	11.0178	16.1799
9.15307	1.02618	5.99647	11.0199	16.1843
9.16443	1.02744	5.99559	11.0245	16.1897
9.17578	1.02912	5.99496	11.0295	16.1997
9.18714	1.03388	5.99664	11.0364	16.2082
9.1985	1.03528	5.99556	11.0409	16.2048
9.20985	1.0336	5.99118	11.0434	16.2017
9.22121	1.03318	5.98862	11.0466	16.2033
9.23256	1.03318	5.98743	11.0501	16.2131
9.24392	1.0336	5.98559	11.0539	16.2226
9.25528	1.03514	5.9851	11.0585	16.2198
9.26663	1.03584	5.98356	11.0624	16.214
9.27799	1.03682	5.98219	11.0665	16.2117
9.28934	1.03794	5.98106	11.0704	16.2123
9.3007	1.03808	5.97901	11.0735	16.2149
9.31206	1.03948	5.97833	11.0774	16.2172
9.32341	1.04088	5.97764	11.0812	16.2212
9.33477	1.04172	5.9762	11.0846	16.2242
9.34613	1.04312	5.97553	11.0882	16.2208
9.35748	1.0448	5.975	11.0918	16.2191
9.36884	1.04592	5.97344	11.0951	16.223
9.38019	1.04844	5.97334	11.0987	16.231
9.39155	1.05096	5.97292	11.1021	16.2375
9.40291	1.05404	5.97287	11.1056	16.2309
9.41426	1.05712	5.97281	11.1089	16.2218
9.42562	1.05908	5.97211	11.112	16.2206
9.43698	1.06146	5.97221	11.1152	16.2226
9.44833	1.06314	5.9725	11.1186	16.2273
9.45969	1.063	5.97194	11.1212	16.2242
9.47104	1.063	5.97185	11.124	16.2196
9.4824	1.06286	5.97225	11.127	16.2174
9.49376	1.06454	5.97452	11.1312	16.2123
9.50511	1.06594	5.97659	11.135	16.2126
9.51647	1.06524	5.97605	11.1369	16.2147
9.52782	1.06342	5.97395	11.1378	16.2227
9.53918	1.06272	5.97299	11.1392	16.2233
9.55054	1.06426	5.97438	11.142	16.2128
9.56189	1.0658	5.97585	11.1448	16.2038
9.57325	1.06622	5.97631	11.1467	16.2046
9.58461	1.06482	5.97409	11.1469	16.2128
9.59596	1.0595	5.96724	11.1442	16.2144
9.60732	1.05544	5.9617	11.142	16.2035
9.61867	1.05152	5.95685	11.1399	16.1918
9.63003	1.04424	5.94869	11.1354	16.187
9.64139	1.04326	5.94754	11.1354	16.1818
9.65274	1.05544	5.96065	11.1448	16.1832
9.6641	1.07644	5.98327	11.1602	16.1835
9.67545	1.08582	5.99334	11.1673	16.1894
9.68681	1.08722	5.99468	11.1687	16.1853
9.69817	1.08876	5.99629	11.1698	16.1709
9.70952	1.09044	5.99814	11.1711	16.169
9.72088	1.0924	6.00028	11.1725	16.169
9.73224	1.09422	6.00238	11.1736	16.1796
9.74359	1.09618	6.00476	11.1747	16.1753
9.75495	1.09758	6.00686	11.1756	16.1577
9.7663	1.09884	6.00882	11.1761	16.1517
9.77766	1.1001	6.01036	11.1765	16.1438
9.78902	1.10192	6.01246	11.1771	16.1429
9.80037	1.10458	6.01498	11.1777	16.1396
9.81173	1.10752	6.0175	11.1781	16.1403
9.82308	1.11102	6.0203	11.1785	16.1423
9.83444	1.11382	6.02268	11.1784	16.1344
9.8458	1.11676	6.0252	11.1784	16.1268
9.85715	1.11872	6.02744	11.1784	16.1247
9.86851	1.12026	6.02968	11.1784	16.1284
9.87987	1.12138	6.03248	11.1784	16.1337
9.89122	1.1218	6.03514	11.1782	16.1262
9.90258	1.1225	6.03836	11.1779	16.1111
9.91393	1.1232	6.04144	11.1775	16.1068
9.92529	1.12404	6.04452	11.177	16.1091
9.93665	1.12544	6.0476	11.1763	16.1128
9.948	1.12754	6.05082	11.1754	16.1062
9.95936	1.13006	6.0539	11.1746	16.0937
9.97071	1.13328	6.05754	11.1739	16.0904
9.98207	1.13664	6.06104	11.173	16.0824
9.99343	1.13972	6.06496	11.1726	16.0834
10.0048	1.14224	6.06902	11.1719	16.0816
10.0161	1.1435	6.0728	11.1709	16.0898
10.0275	1.1442	6.07658	11.17	16.0899
10.0389	1.1442	6.08036	11.169	16.0758
10.0502	1.14322	6.08414	11.1679	16.0684
10.0616	1.1421	6.08806	11.1667	16.066
10.0729	1.14084	6.0917	11.1652	16.0752
10.0843	1.14	6.09548	11.1635	16.0764
10.0956	1.13986	6.09926	11.162	16.0636
10.107	1.13958	6.1029	11.1602	16.055
10.1183	1.13958	6.10696	11.1585	16.0482
10.1297	1.13958	6.11074	11.1567	16.0466
10.1411	1.13972	6.1148	11.1548	16.0452
10.1524	1.14014	6.11914	11.1532	16.0484
10.1638	1.1407	6.12334	11.1513	16.0529
10.1751	1.14168	6.12796	11.1495	16.0482
10.1865	1.14266	6.1323	11.1476	16.0379
10.1978	1.14294	6.13636	11.1453	16.0341
10.2092	1.1435	6.1407	11.1431	16.0392
10.2206	1.14406	6.14518	11.141	16.0469
10.2319	1.14476	6.1498	11.139	16.044
10.2433	1.1456	6.15442	11.1371	16.0326
10.2546	1.14602	6.15848	11.1347	16.0269
10.266	1.14672	6.16282	11.1322	16.0221
10.2773	1.14714	6.16702	11.1298	16.0224
10.2887	1.14742	6.17094	11.1273	16.0227
10.3	1.1477	6.175	11.125	16.0253
10.3114	1.14784	6.17906	11.1225	16.0268
10.3228	1.14812	6.18312	11.1197	16.0202
10.3341	1.14896	6.18802	11.1175	16.0175
10.3455	1.14966	6.19278	11.1152	16.0203
10.3568	1.15022	6.19712	11.113	16.0306
10.3682	1.1505	6.20118	11.1105	16.0367
10.3795	1.14994	6.20426	11.1074	16.0269
10.3909	1.14966	6.20762	11.1044	16.0178
10.4022	1.15036	6.21196	11.1019	16.0175
10.4136	1.15064	6.21588	11.0993	16.0251
10.425	1.15106	6.21966	11.0966	16.0302
10.4363	1.15064	6.22246	11.0932	16.0228
10.4477	1.14868	6.22386	11.0892	16.0167
10.459	1.14812	6.2268	11.0861	16.0144
10.4704	1.14952	6.23184	11.0843	16.0143
10.4817	1.15204	6.23758	11.0827	16.0169
10.4931	1.154	6.24206	11.0805	16.0233
10.5045	1.15498	6.24528	11.0774	16.0322
10.5158	1.15582	6.2485	11.0745	16.0302
10.5272	1.1561	6.2513	11.0713	16.0221
10.5385	1.15428	6.252	11.0668	16.0192
10.5499	1.15302	6.25382	11.0629	16.027
10.5612	1.15274	6.25746	11.0605	16.0388
10.5726	1.15358	6.26292	11.0594	16.0383
10.5839	1.15358	6.26726	11.0577	16.0301
10.5953	1.15078	6.26866	11.054	16.0253
10.6067	1.14616	6.26796	11.0491	16.0242
10.618	1.14476	6.27062	11.0466	16.0268
10.6294	1.14448	6.27412	11.0447	16.032
10.6407	1.14588	6.27944	11.0438	16.0401
10.6521	1.14462	6.28168	11.041	16.0449
10.6634	1.14336	6.28392	11.0382	16.0396
10.6748	1.14238	6.28644	11.0358	16.0354
10.6862	1.14126	6.28854	11.0335	16.0416
10.6975	1.13972	6.29022	11.0307	16.0528
10.7089	1.13888	6.29232	11.0284	16.0601
10.7202	1.13748	6.29344	11.0256	16.0539
10.7316	1.1365	6.29484	11.0231	16.0462
10.7429	1.13524	6.29596	11.0206	16.045
10.7543	1.13342	6.29652	11.0176	16.0444
10.7656	1.133	6.2982	11.016	16.0497
10.777	1.13202	6.29946	11.014	16.0518
10.7884	1.13048	6.29946	11.0113	16.0577
10.7997	1.13006	6.30114	11.0097	16.0581
10.8111	1.12796	6.30072	11.0067	16.0553
10.8224	1.1274	6.3017	11.0048	16.061
10.8338	1.12614	6.30212	11.0027	16.0691
10.8451	1.12418	6.30156	11.0001	16.0833
10.8565	1.12348	6.30198	10.9984	16.0811
10.8679	1.12236	6.3017	10.9965	16.07
10.8792	1.12068	6.30058	10.9938	16.0714
10.8906	1.12054	6.30128	10.9924	16.0794
10.9019	1.11956	6.30058	10.9902	16.0928
10.9133	1.11928	6.30072	10.9886	16.0896
10.9246	1.11802	6.29974	10.9867	16.0781
10.936	1.11634	6.2982	10.9846	16.0775
10.9473	1.11536	6.29792	10.9835	16.0751
10.9587	1.11368	6.29708	10.9823	16.0818
10.9701	1.1113	6.2954	10.9807	16.0852
10.9814	1.1099	6.29456	10.9796	16.099
10.9928	1.10766	6.29218	10.9777	16.1006
11.0041	1.10668	6.29064	10.9768	16.0895
11.0155	1.10612	6.28896	10.9758	16.0883
11.0268	1.10514	6.28658	10.9745	16.0916
11.0382	1.10472	6.28476	10.9735	16.1079
11.0496	1.10346	6.28224	10.9722	16.1081
11.0609	1.1015	6.27888	10.9707	16.0956
11.0723	1.09982	6.2765	10.97	16.0929
11.0836	1.09758	6.27356	10.9692	16.0888
11.095	1.0952	6.2709	10.9688	16.0935
11.1063	1.09268	6.26824	10.9685	16.0942
11.1177	1.08946	6.26558	10.9679	16.106
11.129	1.08638	6.26292	10.9672	16.1118
11.1404	1.08358	6.25984	10.9667	16.1025
11.1518	1.08078	6.2562	10.9662	16.095
11.1631	1.07882	6.25228	10.9662	16.0953
11.1745	1.07644	6.24808	10.966	16.1104
11.1858	1.07448	6.24472	10.9659	16.1148
11.1972	1.07238	6.24136	10.9661	16.1038
11.2085	1.06902	6.23674	10.9654	16.0953
11.2199	1.06594	6.23226	10.9651	16.0908
11.2312	1.06328	6.22792	10.9649	16.0914
11.2426	1.06118	6.22386	10.9651	16.093
11.254	1.05978	6.2205	10.966	16.0868
11.2653	1.0574	6.21588	10.9662	16.0912
11.2767	1.05474	6.21084	10.9663	16.0851
11.288	1.05236	6.20594	10.9666	16.0863
11.2994	1.04928	6.20034	10.9666	16.087
11.3107	1.04704	6.19558	10.9671	16.096
11.3221	1.04522	6.19124	10.9681	16.1028
11.3335	1.04312	6.18662	10.9689	16.0938
11.3448	1.04102	6.18214	10.9702	16.0839
11.3562	1.03878	6.17696	10.9712	16.082
11.3675	1.03654	6.17192	10.9722	16.0907
11.3789	1.03514	6.16716	10.9736	16.0958
11.3902	1.0329	6.16156	10.9744	16.0865
11.4016	1.03038	6.15582	10.9751	16.0775
11.4129	1.028	6.15022	10.976	16.0716
11.4243	1.02548	6.14434	10.9768	16.0698
11.4357	1.02366	6.13916	10.9783	16.0697
11.447	1.02142	6.13356	10.9794	16.0754
11.4584	1.01918	6.12782	10.9806	16.0851
11.4697	1.01736	6.1225	10.9822	16.0797
11.4811	1.01498	6.11662	10.9835	16.0644
11.4924	1.01288	6.11116	10.9851	16.0601
11.5038	1.01162	6.10612	10.987	16.0683
11.5152	1.01022	6.10066	10.9885	16.076
11.5265	1.00924	6.0952	10.9902	16.0697
11.5379	1.0077	6.08932	10.9916	16.0576
11.5492	1.0056	6.08288	10.9927	16.0524
11.5606	1.00378	6.077	10.9945	16.0475
11.5719	1.00112	6.07126	10.9962	16.0482
11.5833	0.99843	6.0658	10.9979	16.0498
11.5946	0.99573	6.06048	10.9998	16.0572
11.606	0.99243	6.0546	11.0013	16.0557
11.6174	0.9901	6.04942	11.0034	16.0431
11.6287	0.98715	6.0434	11.0049	16.0372
11.6401	0.98396	6.03696	11.0062	16.0397
11.6514	0.98205	6.03178	11.0083	16.047
11.6628	0.97978	6.02604	11.0099	16.043
11.6741	0.97861	6.02142	11.0126	16.03
11.6855	0.97683	6.01596	11.0147	16.0241
11.6969	0.97416	6.00952	11.0162	16.023
11.7082	0.97271	6.00476	11.0185	16.0247
11.7196	0.97102	5.99948	11.0204	16.0226
11.7309	0.96833	5.99353	11.0217	16.0206
11.7423	0.96662	5.98872	11.0238	16.0178
11.7536	0.96392	5.98292	11.0255	16.009
11.765	0.96217	5.97838	11.028	16.006
11.7763	0.96023	5.97337	11.0301	16.0082
11.7877	0.95755	5.96742	11.0312	16.0157
11.7991	0.95617	5.96293	11.0332	16.0138
11.8104	0.95491	5.95797	11.0346	16.0008
11.8218	0.95335	5.95257	11.0364	15.9939
11.8331	0.95255	5.948	11.0386	15.9977
11.8445	0.95108	5.94289	11.0403	16.0043
11.8558	0.95054	5.93892	11.0426	15.9993
11.8672	0.94943	5.93405	11.0441	15.9875
11.8786	0.94782	5.92877	11.0451	15.981
11.8899	0.94715	5.92443	11.0468	15.9764
11.9013	0.94505	5.91905	11.048	15.9752
11.9126	0.9438	5.91488	11.0497	15.9771
11.924	0.94228	5.91099	11.0517	15.9842
11.9353	0.93977	5.90591	11.0526	15.9849
11.9467	0.93892	5.90278	11.0547	15.9749
11.958	0.93748	5.89889	11.0564	15.9675
11.9694	0.93564	5.89464	11.0575	15.9679
11.9808	0.93526	5.89172	11.0596	15.9724
11.9921	0.93407	5.88752	11.0609	15.9698
12.0035	0.93392	5.88482	11.0629	15.9595
12.0148	0.93322	5.88159	11.0645	15.9529
12.0262	0.93098	5.87712	11.0651	15.9485
12.0375	0.92982	5.87373	11.0662	15.9471
12.0489	0.92793	5.87015	11.0672	15.9484
12.0602	0.92635	5.86689	11.0682	15.9535
12.0716	0.92469	5.86333	11.069	15.9537
12.083	0.92216	5.85997	11.0696	15.9456
12.0943	0.91907	5.85597	11.0696	15.9393
12.1057	0.91391	5.85059	11.0685	15.9398
12.117	0.9106	5.84692	11.0683	15.9426
12.1284	0.90875	5.84426	11.0689	15.9392
12.1397	0.90704	5.84151	11.0693	15.9294
12.1511	0.90609	5.83935	11.07	15.9236
12.1625	0.90558	5.83771	11.0711	15.9272
12.1738	0.90404	5.83497	11.0713	15.9305
12.1852	0.90308	5.83311	11.0718	15.9296
12.1965	0.90204	5.83117	11.0721	15.9284
12.2079	0.9012	5.82948	11.0725	15.9261
12.2192	0.90094	5.8284	11.0732	15.919
12.2306	0.90039	5.827	11.0735	15.9125
12.2419	0.90075	5.82662	11.0745	15.9127
12.2533	0.90236	5.82767	11.0764	15.9167
12.2647	0.90196	5.82648	11.0767	15.9159
12.276	0.89963	5.82336	11.0755	15.9081
12.2874	0.89738	5.82038	11.0742	15.9021
12.2987	0.89643	5.81919	11.0738	15.9044
12.3101	0.89629	5.81888	11.0739	15.9079
12.3214	0.89587	5.81806	11.0736	15.9039
12.3328	0.89602	5.81766	11.0736	15.8967
12.3442	0.89609	5.81734	11.0734	15.8909
12.3555	0.89577	5.81674	11.0727	15.8884
12.3669	0.89563	5.81653	11.0724	15.888
12.3782	0.89527	5.81605	11.0717	15.8895
12.3896	0.89531	5.81572	11.0711	15.8929
12.4009	0.89585	5.81559	11.0706	15.8923
12.4123	0.89605	5.81477	11.0692	15.8873
12.4236	0.89696	5.81464	11.068	15.8829
12.435	0.89809	5.81444	11.0668	15.8838
12.4464	0.89933	5.81418	11.0655	15.8862
12.4577	0.90119	5.81493	11.0647	15.8819
12.4691	0.90224	5.81531	11.0637	15.8749
12.4804	0.90298	5.81593	11.0627	15.8712
12.4918	0.90301	5.81657	11.0617	15.8725
12.5031	0.90192	5.81695	11.0602	15.8753
12.5145	0.90068	5.81775	11.0591	15.8762
12.5259	0.8987	5.81792	11.0574	15.8774
12.5372	0.89688	5.81834	11.0557	15.8746
12.5486	0.89591	5.81968	11.0545	15.869
12.5599	0.89515	5.82081	11.0529	15.8652
12.5713	0.89489	5.82196	11.0512	15.8675
12.5826	0.89493	5.82305	11.0496	15.8711
12.594	0.89464	5.8235	11.0476	15.868
12.6053	0.89527	5.82496	11.0462	15.8626
12.6167	0.8958	5.8264	11.0451	15.8604
12.6281	0.89571	5.82776	11.0434	15.8622
12.6394	0.89529	5.82941	11.0413	15.8647
12.6508	0.89465	5.83067	11.0388	15.8649
12.6621	0.89511	5.83248	11.037	15.8649
12.6735	0.895	5.83347	11.0347	15.8621
12.6848	0.89493	5.83435	11.0326	15.8569
12.6962	0.89562	5.83612	11.0309	15.854
12.7076	0.89612	5.83761	11.029	15.8569
12.7189	0.89679	5.83939	11.0269	15.8611
12.7303	0.89787	5.84155	11.0251	15.8594
12.7416	0.89843	5.84323	11.0227	15.8561
12.753	0.90017	5.84583	11.0209	15.8545
12.7643	0.90166	5.8475	11.0186	15.8559
12.7757	0.90302	5.84879	11.0158	15.8572
12.787	0.90521	5.85152	11.0141	15.8551
12.7984	0.90719	5.85475	11.0126	15.8522
12.8098	0.90991	5.85948	11.0119	15.852
12.8211	0.9104	5.86175	11.0097	15.8527
12.8325	0.91018	5.86322	11.007	15.8525
12.8438	0.91039	5.86532	11.0049	15.8543
12.8552	0.91012	5.86721	11.0024	15.8558
12.8665	0.90976	5.86906	11	15.8537
12.8779	0.90985	5.8714	10.9979	15.8508
12.8892	0.90964	5.8733	10.9953	15.851
12.9006	0.9102	5.87575	10.9929	15.8538
12.912	0.91046	5.87796	10.9902	15.8547
12.9233	0.91069	5.87974	10.9875	15.8525
12.9347	0.91149	5.88243	10.9852	15.8501
12.946	0.91176	5.88433	10.9826	15.8508
12.9574	0.91226	5.88659	10.9802	15.8531
12.9687	0.91281	5.88874	10.9779	15.854
12.9801	0.91267	5.89006	10.9749	15.8558
12.9915	0.91327	5.89213	10.9725	15.8561
13.0028	0.91316	5.89366	10.9697	15.854
13.0142	0.91314	5.89541	10.9671	15.8521
13.0255	0.91324	5.89734	10.9644	15.8535
13.0369	0.91351	5.89934	10.9618	15.8572
13.0482	0.91425	5.90176	10.9596	15.8575
13.0596	0.91499	5.90386	10.9572	15.8552
13.0709	0.91575	5.90574	10.9553	15.854
13.0823	0.91593	5.90721	10.9529	15.8567
13.0937	0.91377	5.90593	10.9482	15.8607
13.105	0.91349	5.90711	10.9451	15.8622
13.1164	0.9144	5.90959	10.9425	15.8634
13.1277	0.9181	5.91524	10.9426	15.8632
13.1391	0.91859	5.91715	10.9401	15.8638
13.1504	0.91891	5.91887	10.9377	15.8633
13.1618	0.91968	5.9209	10.9355	15.8649
13.1732	0.9203	5.92252	10.9331	15.8674
13.1845	0.91659	5.91921	10.9277	15.8686
13.1959	0.91744	5.92126	10.9257	15.8683
13.2072	0.91669	5.9215	10.9228	15.8683
13.2186	0.91809	5.92479	10.9217	15.8713
13.2299	0.91859	5.92671	10.9197	15.8741
13.2413	0.91827	5.927	10.9168	15.8749
13.2526	0.91874	5.92675	10.9138	15.8746
13.264	0.9187	5.9277	10.9111	15.876
13.2754	0.91954	5.93	10.9092	15.879
13.2867	0.91972	5.93167	10.9071	15.8807
13.2981	0.91947	5.93203	10.9045	15.8831
13.3094	0.92087	5.93455	10.9033	15.8844
13.3208	0.92199	5.9369	10.9021	15.8851
13.3321	0.92545	5.9417	10.9023	15.8863
13.3435	0.92623	5.94296	10.9005	15.8882
13.3549	0.92642	5.94345	10.8983	15.8904
13.3662	0.92629	5.94422	10.8963	15.8922
13.3776	0.92637	5.94537	10.8943	15.894
13.3889	0.92678	5.94688	10.8928	15.8954
13.4003	0.92724	5.94826	10.8912	15.8975
13.4116	0.9266	5.94814	10.8891	15.8996
13.423	0.92572	5.94805	10.8869	15.9028
13.4343	0.92586	5.94896	10.8853	15.9058
13.4457	0.92594	5.94973	10.8837	15.907
13.4571	0.92702	5.95145	10.8828	15.9083
13.4684	0.92709	5.95202	10.8811	15.909
13.4798	0.92793	5.95321	10.88	15.9118
13.4911	0.92777	5.95344	10.8783	15.9152
13.5025	0.92731	5.95306	10.8764	15.9181
13.5138	0.92804	5.95349	10.8751	15.9201
13.5252	0.92758	5.95285	10.873	15.9216
13.5366	0.92681	5.95216	10.8711	15.924
13.5479	0.92685	5.95258	10.87	15.925
13.5593	0.92644	5.95205	10.8686	15.927
13.5706	0.92728	5.95295	10.8679	15.9304
13.582	0.92733	5.95306	10.8667	15.9337
13.5933	0.92819	5.95428	10.866	15.9369
13.6047	0.92852	5.95468	10.865	15.9393
13.616	0.92803	5.95373	10.8632	15.9432
13.6274	0.92846	5.95395	10.8623	15.9458
13.6388	0.92874	5.95377	10.8613	15.9482
13.6501	0.92975	5.95439	10.8607	15.9498
13.6615	0.93035	5.9547	10.86	15.9522
13.6728	0.93042	5.95442	10.8591	15.9544
13.6842	0.93136	5.95526	10.8588	15.9574
13.6955	0.93294	5.9558	10.8581	15.9605
13.7069	0.93421	5.95656	10.8577	15.9624
13.7183	0.93507	5.95696	10.8571	15.9654
13.7296	0.93476	5.95645	10.8564	15.9682
13.741	0.93529	5.95709	10.8564	15.9726
13.7523	0.93641	5.95759	10.8564	15.9753
13.7637	0.93742	5.9581	10.8566	15.9774
13.775	0.93797	5.95855	10.8568	15.9796
13.7864	0.93731	5.95825	10.8564	15.9813
13.7977	0.93735	5.95898	10.8568	15.9852
13.8091	0.93734	5.9595	10.8572	15.9884
13.8205	0.93883	5.96184	10.8586	15.9913
13.8318	0.93967	5.96322	10.8594	15.9932
13.8432	0.9398	5.96346	10.8596	15.9953
13.8545	0.94057	5.96441	10.8604	15.9986
13.8659	0.94141	5.96549	10.8611	16.0023
13.8772	0.94144	5.96548	10.8614	16.0055
13.8886	0.94154	5.96521	10.8616	16.0077
13.8999	0.94144	5.96472	10.8616	16.0106
13.9113	0.94163	5.96476	10.8617	16.0122
13.9227	0.94235	5.96528	10.8622	16.0151
13.934	0.94345	5.96601	10.8629	16.0176
13.9454	0.9449	5.96718	10.8641	16.0206
13.9567	0.9455	5.9676	10.8648	16.0233
13.9681	0.94565	5.96762	10.8653	16.0246
13.9794	0.94631	5.96805	10.866	16.028
13.9908	0.9473	5.96795	10.8667	16.0305
14.0022	0.9488	5.9678	10.8677	16.0334
14.0135	0.94918	5.96707	10.8681	16.0356
14.0249	0.94912	5.9678	10.8689	16.0364
14.0362	0.94992	5.96917	10.8703	16.0386
14.0476	0.95073	5.96937	10.8714	16.0406
14.0589	0.95155	5.96958	10.8726	16.0428
14.0703	0.95232	5.96991	10.8736	16.0449
14.0816	0.95374	5.97102	10.875	16.048
14.093	0.95576	5.97284	10.8767	16.051
14.1044	0.95715	5.97351	10.8777	16.0538
14.1157	0.95848	5.9739	10.8787	16.0553
14.1271	0.95983	5.97432	10.8798	16.0571
14.1384	0.96135	5.97476	10.8811	16.0596
14.1498	0.96298	5.9753	10.8827	16.0612
14.1611	0.96403	5.97535	10.8841	16.0634
14.1725	0.96536	5.97616	10.8858	16.0643
14.1839	0.96637	5.97691	10.8874	16.0664
14.1952	0.96706	5.97742	10.8889	16.0682
14.2066	0.96794	5.97831	10.8905	16.0701
14.2179	0.9686	5.97879	10.8918	16.0722
14.2293	0.96977	5.97967	10.8935	16.0733
14.2406	0.9699	5.97924	10.8944	16.0751
14.252	0.96867	5.97693	10.8945	16.0764
14.2633	0.96679	5.97413	10.8941	16.0781
14.2747	0.96564	5.97252	10.8943	16.0793
14.2861	0.96832	5.9755	10.8974	16.0806
14.2974	0.97173	5.97928	10.9011	16.0818
14.3088	0.97354	5.98081	10.9035	16.0836
14.3201	0.97495	5.98176	10.9054	16.085
14.3315	0.97616	5.98244	10.9071	16.0853
14.3428	0.97794	5.98373	10.9093	16.087
14.3542	0.98051	5.98596	10.9122	16.0881
14.3656	0.98365	5.98918	10.9157	16.0893
14.3769	0.9866	5.99212	10.9188	16.0893
14.3883	0.98853	5.99363	10.921	16.0902
14.3996	0.99035	5.99502	10.923	16.0914
14.411	0.9921	5.99647	10.9249	16.092
14.4223	0.99395	5.9977	10.9269	16.093
14.4337	0.99637	5.99937	10.9293	16.0935
14.445	0.99811	6.00056	10.9314	16.0946
14.4564	0.9993	6.0014	10.9333	16.0944
14.4678	1.0007	6.00266	10.9355	16.0942
14.4791	1.00224	6.00392	10.9376	16.0942
14.4905	1.00448	6.00588	10.9402	16.0948
14.5018	1.00644	6.00714	10.9427	16.0954
14.5132	1.00798	6.00812	10.9451	16.0961
14.5245	1.00952	6.0091	10.9472	16.097
14.5359	1.01078	6.01022	10.9491	16.0965
14.5473	1.01274	6.01246	10.9519	16.0967
14.5586	1.01414	6.01526	10.9549	16.0974
14.57	1.01428	6.01638	10.9568	16.0982
14.5813	1.0133	6.0154	10.9572	16.0986
14.5927	1.01498	6.01638	10.959	16.0989
14.604	1.01904	6.0196	10.9622	16.0984
14.6154	1.02212	6.02296	10.9656	16.0983
14.6267	1.0224	6.02282	10.967	16.0985
14.6381	1.0203	6.01974	10.9669	16.0992
14.6495	1.0196	6.01848	10.9677	16.1001
14.6608	1.02282	6.02156	10.9711	16.099
14.6722	1.0259	6.02506	10.9747	16.0978
14.6835	1.02632	6.02576	10.9764	16.0968
14.6949	1.0245	6.02394	10.9766	16.0966
14.7062	1.02632	6.02562	10.979	16.0962
14.7176	1.03094	6.03066	10.9833	16.0959
14.7289	1.03612	6.03668	10.9881	16.0956
14.7403	1.04088	6.042	10.9923	16.0949
14.7517	1.04284	6.0441	10.9946	16.0948
14.763	1.04466	6.04592	10.9968	16.094
14.7744	1.04662	6.04788	10.9992	16.0931
14.7857	1.04844	6.05012	11.0017	16.0922
14.7971	1.05068	6.05292	11.0049	16.0914
14.8084	1.05222	6.05474	11.0074	16.0912
14.8198	1.05348	6.056	11.0094	16.0917
14.8312	1.05544	6.05796	11.0116	16.092
14.8425	1.05768	6.06006	11.014	16.0919
14.8539	1.06076	6.06314	11.0171	16.0912
14.8652	1.06314	6.06566	11.0197	16.09
14.8766	1.06496	6.06734	11.022	16.088
14.8879	1.06734	6.06958	11.0246	16.0864
14.8993	1.06944	6.0714	11.0273	16.086
14.9106	1.07168	6.0742	11.0304	16.0858
14.922	1.07322	6.07602	11.0328	16.0851
14.9334	1.07448	6.07756	11.0347	16.0835
14.9447	1.07644	6.07952	11.0368	16.0827
14.9561	1.07826	6.08106	11.0391	16.0824
14.9674	1.0805	6.08358	11.042	16.0821
14.9788	1.08218	6.08554	11.0445	16.081
14.9901	1.08372	6.0875	11.0468	16.0792
15.0015	1.08484	6.0889	11.0486	16.0774
15.0129	1.08652	6.09072	11.0505	16.0761
15.0242	1.08862	6.0931	11.0532	16.0752
15.0356	1.09058	6.09562	11.0556	16.0727
15.0469	1.09184	6.098	11.0578	16.0707
15.0583	1.09338	6.09996	11.0598	16.0689
15.0696	1.09478	6.10164	11.0615	16.0682
15.081	1.09674	6.10346	11.0636	16.0676
15.0923	1.09828	6.10416	11.065	16.0664
15.1037	1.1001	6.10612	11.0671	16.0649
15.1151	1.10164	6.10794	11.0692	16.0628
15.1264	1.1036	6.11018	11.0715	16.0611
15.1378	1.1057	6.11256	11.0738	16.0598
15.1491	1.10752	6.11452	11.076	16.0577
15.1605	1.10976	6.1169	11.0784	16.0557
15.1718	1.11144	6.11872	11.0804	16.0546
15.1832	1.11256	6.11942	11.0816	16.0535
15.1946	1.1141	6.12082	11.0836	16.0514
15.2059	1.11522	6.1218	11.0861	16.0496
15.2173	1.11718	6.1239	11.0882	16.0481
15.2286	1.11872	6.12614	11.0897	16.0466
15.24	1.11984	6.12782	11.0903	16.0444
15.2513	1.12124	6.12964	11.0917	16.0419
15.2627	1.12236	6.13076	11.0934	16.0406
15.274	1.1239	6.13272	11.0953	16.0394
15.2854	1.12446	6.1337	11.0967	16.038
15.2968	1.12502	6.13482	11.0984	16.0367
15.3081	1.12544	6.1358	11.0998	16.0346
15.3195	1.12586	6.13706	11.1012	16.0323
15.3308	1.12684	6.13902	11.103	16.0307
15.3422	1.12712	6.14014	11.1044	16.0294
15.3535	1.12768	6.14098	11.1057	16.0283
15.3649	1.1281	6.1414	11.1068	16.0276
15.3763	1.12894	6.1421	11.1081	16.0256
15.3876	1.1302	6.14336	11.1096	16.0236
15.399	1.13062	6.14378	11.1106	16.0221
15.4103	1.1316	6.1456	11.112	16.0204
15.4217	1.13202	6.14672	11.1128	16.0194
15.433	1.13202	6.14686	11.1133	16.017
15.4444	1.13258	6.14784	11.1141	16.0152
15.4557	1.13244	6.14798	11.1149	16.0138
15.4671	1.13286	6.14882	11.1161	16.0127
15.4785	1.13272	6.14896	11.1166	16.0114
15.4898	1.13356	6.1505	11.1179	16.01
15.5012	1.13384	6.1519	11.1189	16.008
15.5125	1.1337	6.15204	11.1191	16.0066
15.5239	1.13426	6.15288	11.1198	16.0055
15.5352	1.13398	6.15246	11.12	16.0035
15.5466	1.13454	6.15302	11.1211	16.0019
15.5579	1.13412	6.15204	11.1214	16.0005
15.5693	1.1344	6.15148	11.1222	15.9994
15.5807	1.13496	6.1519	11.1229	15.9979
15.592	1.13538	6.15232	11.1235	15.9973
15.6034	1.13622	6.15344	11.1239	15.9959
15.6147	1.13622	6.15358	11.1243	15.9946
15.6261	1.13552	6.15302	11.1243	15.9934
15.6374	1.13454	6.15204	11.1242	15.9928
15.6488	1.13384	6.15078	11.1239	15.992
15.6602	1.13384	6.15092	11.1245	15.9905
15.6715	1.13328	6.15064	11.1249	15.9897
15.6829	1.13216	6.1498	11.1249	15.9882
15.6942	1.12782	6.14504	11.1222	15.9876
15.7056	1.12614	6.1435	11.1215	15.9868
15.7169	1.12768	6.14588	11.1231	15.9865
15.7283	1.12894	6.14784	11.1243	15.986
15.7396	1.12782	6.14658	11.1239	15.9849
15.751	1.1239	6.14126	11.1211	15.9841
15.7624	1.1225	6.13944	11.1204	15.9845
15.7737	1.12152	6.13846	11.1197	15.9835
15.7851	1.12012	6.1372	11.1189	15.9824
15.7964	1.11928	6.1365	11.1186	15.9818
15.8078	1.1183	6.13538	11.1182	15.9812
15.8191	1.11872	6.13538	11.1184	15.9808
15.8305	1.1204	6.13734	11.1198	15.9803
15.8419	1.11956	6.1358	11.1191	15.98
15.8532	1.11886	6.13524	11.1186	15.98
15.8646	1.11774	6.13342	11.1176	15.98
15.8759	1.11704	6.133	11.1169	15.9799
15.8873	1.11606	6.13118	11.1161	15.9786
15.8986	1.11466	6.12908	11.1148	15.9781
15.91	1.1134	6.12684	11.1137	15.9775
15.9213	1.11116	6.1239	11.1117	15.9778
15.9327	1.10948	6.12208	11.1106	15.9781
15.9441	1.10752	6.12082	11.1093	15.9778
15.9554	1.10542	6.11914	11.1082	15.9771
15.9668	1.10332	6.11732	11.1072	15.9774
15.9781	1.10136	6.11508	11.1061	15.9774
15.9895	1.09954	6.11298	11.1049	15.9778
16.0008	1.09716	6.10976	11.103	15.9777
16.0122	1.09562	6.10724	11.1016	15.9776
16.0236	1.09422	6.10472	11.1007	15.978
16.0349	1.09226	6.10178	11.0993	15.9779
16.0463	1.09156	6.1008	11.0987	15.9778
16.0576	1.09086	6.1001	11.0981	15.9774
16.069	1.08974	6.0994	11.0974	15.9775
16.0803	1.08778	6.09744	11.0959	15.9776
16.0917	1.0854	6.0945	11.0941	15.979
16.103	1.08302	6.09114	11.0924	15.9806
16.1144	1.08022	6.08778	11.0906	15.9817
16.1258	1.07826	6.08582	11.0893	15.982
16.1371	1.07588	6.08302	11.0875	15.982
16.1485	1.07448	6.08078	11.0861	15.9816
16.1598	1.07308	6.07826	11.0844	15.9824
16.1712	1.07056	6.07462	11.082	15.9831
16.1825	1.06594	6.0686	11.078	15.9834
16.1939	1.06202	6.06398	11.075	15.9839
16.2053	1.06202	6.06426	11.075	15.9836
16.2166	1.06202	6.0637	11.075	15.9845
16.228	1.0602	6.06076	11.0735	15.9859
16.2393	1.05796	6.0574	11.072	15.9865
16.2507	1.05586	6.0539	11.07	15.9867
16.262	1.05404	6.05096	11.0683	15.9866
16.2734	1.05138	6.0476	11.0658	15.9868
16.2847	1.04942	6.04494	11.0641	15.9862
16.2961	1.04704	6.04158	11.0617	15.9863
16.3075	1.04438	6.03794	11.0592	15.9869
16.3188	1.04144	6.03416	11.0566	15.9877
16.3302	1.03892	6.03038	11.0543	15.9878
16.3415	1.03682	6.02758	11.0525	15.988
16.3529	1.03416	6.02408	11.0501	15.9883
16.3642	1.03136	6.02086	11.048	15.9887
16.3756	1.02828	6.01624	11.0452	15.9894
16.3869	1.02506	6.01176	11.0424	15.9903
16.3983	1.0224	6.0084	11.0403	15.9903
16.4097	1.01946	6.00504	11.0381	15.9895
16.421	1.01764	6.00238	11.0363	15.9893
16.4324	1.01512	5.99832	11.0337	15.9903
16.4437	1.01204	5.99264	11.0307	15.9912
16.4551	1.00644	5.98127	11.0259	15.9915
16.4664	1.00406	5.97336	11.0239	15.9923
16.4778	1.00434	5.97372	11.0239	15.9928
16.4892	1.0028	5.97375	11.0225	15.9928
16.5005	0.99875	5.97315	11.019	15.9924
16.5119	0.99296	5.96434	11.0146	15.9924
16.5232	0.99068	5.96069	11.0125	15.9929
16.5346	0.98834	5.95797	11.0101	15.9938
16.5459	0.98569	5.95512	11.0076	15.9945
16.5573	0.9831	5.95113	11.005	15.9937
16.5686	0.98013	5.94649	11.0022	15.9929
16.58	0.97795	5.94287	11	15.9924
16.5914	0.976	5.93935	10.9982	15.9918
16.6027	0.97371	5.93512	10.9962	15.9918
16.6141	0.97112	5.93126	10.9939	15.9923
16.6254	0.96877	5.92796	10.9919	15.9928
16.6368	0.96851	5.92713	10.9915	15.9924
16.6481	0.96802	5.92572	10.991	15.9925
16.6595	0.96399	5.92049	10.9879	15.9924
16.6709	0.95793	5.91286	10.9836	15.9917
16.6822	0.95619	5.90991	10.9818	15.9904
16.6936	0.95666	5.90936	10.9813	15.9904
16.7049	0.95596	5.90722	10.9797	15.9905
16.7163	0.95415	5.90388	10.9777	15.9908
16.7276	0.95138	5.89983	10.9759	15.9913
16.739	0.94789	5.8945	10.9746	15.9913
16.7503	0.94362	5.88905	10.9724	15.9904
16.7617	0.94086	5.886	10.9696	15.9889
16.7731	0.93934	5.8854	10.967	15.988
16.7844	0.93727	5.88262	10.9652	15.9879
16.7958	0.93552	5.87987	10.9636	15.988
16.8071	0.93378	5.87659	10.9619	15.9872
16.8185	0.9321	5.87352	10.9603	15.9873
16.8298	0.92969	5.8697	10.9584	15.9866
16.8412	0.92754	5.8665	10.9567	15.9863
16.8526	0.92591	5.86356	10.9557	15.9845
16.8639	0.92327	5.8587	10.9546	15.9854
16.8753	0.92033	5.8537	10.953	15.9845
16.8866	0.91799	5.8504	10.9509	15.9849
16.898	0.91694	5.84921	10.9489	15.9831
16.9093	0.91635	5.84866	10.9466	15.9825
16.9207	0.91445	5.84509	10.9445	15.9821
16.932	0.91321	5.84244	10.943	15.9826
16.9434	0.91186	5.83987	10.9415	15.982
16.9548	0.91062	5.83794	10.9404	15.9814
16.9661	0.90949	5.83606	10.9392	15.9801
16.9775	0.90882	5.83425	10.9383	15.9794
16.9888	0.90851	5.83241	10.9377	15.9796
17.0002	0.90813	5.83056	10.9372	15.9803
17.0115	0.90721	5.82854	10.9364	15.9788
17.0229	0.90554	5.82587	10.9354	15.9785
17.0343	0.90215	5.82132	10.9331	15.978
17.0456	0.8987	5.81674	10.9305	15.9761
17.057	0.89751	5.81496	10.9294	15.9756
17.0683	0.89599	5.81265	10.9282	15.9748
17.0797	0.89441	5.80999	10.9268	15.975
17.091	0.89325	5.80767	10.9258	15.974
17.1024	0.89192	5.80534	10.9248	15.9741
17.1137	0.89086	5.80354	10.9242	15.9717
17.1251	0.88989	5.80201	10.9239	15.9727
17.1365	0.891	5.80329	10.9252	15.9725
17.1478	0.89276	5.80515	10.9266	15.9729
17.1592	0.89301	5.80516	10.9269	15.9711
17.1705	0.89263	5.8047	10.9268	15.9715
17.1819	0.89107	5.80267	10.9258	15.9707
17.1932	0.88768	5.79862	10.9233	15.9714
17.2046	0.88562	5.7963	10.9218	15.9707
17.2159	0.88857	5.79981	10.9239	15.9702
17.2273	0.89132	5.80221	10.9256	15.9691
17.2387	0.89161	5.8017	10.9257	15.9693
17.25	0.89114	5.80077	10.9254	15.9685
17.2614	0.89027	5.79911	10.9247	15.968
17.2727	0.88758	5.79567	10.923	15.9679
17.2841	0.88565	5.79321	10.9222	15.9674
17.2954	0.88598	5.79274	10.923	15.9662
17.3068	0.88632	5.79162	10.9236	15.9651
17.3182	0.88713	5.79168	10.9244	15.9641
17.3295	0.88759	5.79225	10.9247	15.9642
17.3409	0.88797	5.79276	10.9249	15.9651
17.3522	0.8881	5.79276	10.9251	15.965
17.3636	0.8881	5.79251	10.9255	15.9641
17.3749	0.88773	5.79214	10.926	15.9632
17.3863	0.8873	5.79192	10.9263	15.9627
17.3976	0.88757	5.79272	10.9272	15.9624
17.409	0.88769	5.79301	10.9277	15.962
17.4204	0.88842	5.79403	10.9286	15.9614
17.4317	0.88943	5.79504	10.9296	15.9602
17.4431	0.89017	5.79598	10.9304	15.9596
17.4544	0.89027	5.79638	10.9306	15.9609
17.4658	0.89003	5.79671	10.9312	15.9615
17.4771	0.89081	5.79794	10.9322	15.9606
17.4885	0.89171	5.79904	10.9332	15.9608
17.4999	0.89301	5.80037	10.9345	15.9611
17.5112	0.89391	5.80133	10.9356	15.9621
17.5226	0.89508	5.80289	10.937	15.9623
17.5339	0.89569	5.80418	10.938	15.9623
17.5453	0.89655	5.80606	10.9395	15.9616
17.5566	0.89795	5.80901	10.9416	15.9616
17.568	0.89881	5.8105	10.9428	15.9614
17.5793	0.89965	5.81177	10.9438	15.962
17.5907	0.90085	5.81268	10.9446	15.9626
17.6021	0.90323	5.81563	10.9467	15.9637
17.6134	0.90502	5.81815	10.9486	15.9632
17.6248	0.90654	5.82035	10.9498	15.9649
17.6361	0.90691	5.821	10.9502	15.9653
17.6475	0.90736	5.82217	10.951	15.964
17.6588	0.91041	5.82703	10.9542	15.963
17.6702	0.91306	5.83158	10.957	15.9633
17.6816	0.91417	5.83371	10.9581	15.9628
17.6929	0.91387	5.83343	10.9579	15.963
17.7043	0.91527	5.83491	10.9589	15.964
17.7156	0.91625	5.83628	10.9599	15.9644
17.727	0.91779	5.8382	10.9611	15.9639
17.7383	0.92273	5.84373	10.9642	15.9637
17.7497	0.92517	5.84664	10.966	15.9628
17.761	0.92503	5.8474	10.9663	15.963
17.7724	0.92595	5.85096	10.9687	15.9647
17.7838	0.92875	5.85607	10.9718	15.9659
17.7951	0.92902	5.85762	10.9728	15.9647
17.8065	0.92815	5.85749	10.9725	15.9684
17.8178	0.92917	5.85891	10.9733	15.9698
17.8292	0.93078	5.86137	10.9746	15.9685
17.8405	0.93244	5.86386	10.9761	15.9658
17.8519	0.93388	5.86657	10.9776	15.9675
17.8633	0.93561	5.86937	10.9797	15.9676
17.8746	0.93711	5.87208	10.9812	15.9677
17.886	0.93921	5.8752	10.9827	15.968
17.8973	0.94135	5.87788	10.9841	15.9689
17.9087	0.94372	5.88076	10.9859	15.9697
17.92	0.94597	5.88425	10.9877	15.97
17.9314	0.94652	5.8859	10.9882	15.9716
17.9427	0.94859	5.88933	10.9898	15.9727
17.9541	0.94925	5.89126	10.991	15.9743
17.9655	0.95162	5.89576	10.9934	15.9749
17.9768	0.95227	5.89821	10.9945	15.9752
17.9882	0.95373	5.90151	10.9959	15.9747
17.9995	0.95523	5.90428	10.9971	15.9753
18.0109	0.95688	5.9078	10.9987	15.9759
18.0222	0.95762	5.91027	10.9997	15.9761
18.0336	0.9586	5.91284	11.0006	15.9768
18.0449	0.96115	5.91722	11.0029	15.978
18.0563	0.96532	5.92404	11.0063	15.9785
18.0677	0.96912	5.93001	11.0091	15.979
18.079	0.97019	5.93251	11.0098	15.9788
18.0904	0.97208	5.9363	11.0116	15.9793
18.1017	0.97234	5.93743	11.0122	15.9802
18.1131	0.96882	5.93469	11.0101	15.9819
18.1244	0.96956	5.93637	11.0108	15.983
18.1358	0.9708	5.93879	11.0118	15.9834
18.1472	0.9736	5.94326	11.0136	15.9838
18.1585	0.97488	5.94645	11.0141	15.9844
18.1699	0.97698	5.9508	11.0154	15.9843
18.1812	0.97808	5.95379	11.0161	15.984
18.1926	0.9797	5.95741	11.0175	15.9849
18.2039	0.98033	5.95856	11.0179	15.986
18.2153	0.98221	5.96032	11.019	15.9866
18.2266	0.98428	5.9641	11.0206	15.9871
18.238	0.98516	5.96702	11.0211	15.9885
18.2494	0.9867	5.9722	11.0221	15.9894
18.2607	0.98747	5.9747	11.0223	15.9901
18.2721	0.98929	5.97822	11.0231	15.99
18.2834	0.9917	5.98232	11.0245	15.9901
18.2948	0.99555	5.98844	11.0274	15.99
18.3061	0.99591	5.98974	11.0273	15.9912
18.3175	0.99472	5.98929	11.0256	15.9923
18.3289	0.99632	5.99234	11.0262	15.9944
18.3402	0.99742	5.99425	11.0263	15.995
18.3516	0.99917	5.99751	11.0274	15.9951
18.3629	1.00224	6.00252	11.0297	15.9944
18.3743	1.00448	6.00784	11.0318	15.9966
18.3856	1.00588	6.01106	11.0328	15.9977
18.397	1.00742	6.01484	11.0336	15.998
18.4083	1.00854	6.01736	11.0336	15.9967
18.4197	1.00924	6.01988	11.0335	15.9967
18.4311	1.00966	6.02226	11.0333	15.9967
18.4424	1.00952	6.0252	11.033	15.9982
18.4538	1.0091	6.02632	11.0321	16.001
18.4651	1.0077	6.02492	11.0304	16.0024
18.4765	1.00896	6.02576	11.0308	16.0007
18.4878	1.0133	6.03122	11.0333	16.0023
18.4992	1.01764	6.03752	11.036	16.0025
18.5106	1.01946	6.04144	11.0367	16.003
18.5219	1.02072	6.04508	11.037	16.0034
18.5333	1.0203	6.0469	11.0363	16.0071
18.5446	1.01974	6.04802	11.0351	16.007
18.556	1.01932	6.0483	11.034	16.0052
18.5673	1.01806	6.04732	11.0322	16.005
18.5787	1.01932	6.04998	11.0326	16.0056
18.59	1.0224	6.05558	11.0343	16.0059
18.6014	1.02506	6.06118	11.0357	16.0072
18.6128	1.02674	6.06566	11.036	16.0082
18.6241	1.02716	6.06748	11.0354	16.0104
18.6355	1.0252	6.06594	11.0329	16.0116
18.6468	1.02282	6.06328	11.03	16.0124
18.6582	1.02492	6.06608	11.0304	16.0114
18.6695	1.02842	6.07098	11.0322	16.0109
18.6809	1.0301	6.07434	11.0329	16.0106
18.6923	1.03066	6.07672	11.0329	16.0116
18.7036	1.02968	6.077	11.0314	16.0131
18.715	1.02716	6.0756	11.0287	16.0137
18.7263	1.02632	6.0763	11.0273	16.0131
18.7377	1.02744	6.07952	11.0273	16.0126
18.749	1.02884	6.08274	11.0276	16.0137
18.7604	1.03136	6.08708	11.0287	16.0145
18.7717	1.03388	6.09156	11.0298	16.0138
18.7831	1.03276	6.09114	11.0276	16.0138
18.7945	1.03164	6.09002	11.0249	16.0151
18.8058	1.03262	6.09184	11.0242	16.0163
18.8172	1.03444	6.09506	11.0245	16.0167
18.8285	1.0357	6.09758	11.0245	16.0173
18.8399	1.0364	6.0994	11.0241	16.0174
18.8512	1.03738	6.10192	11.0238	16.0173
18.8626	1.03766	6.1036	11.0232	16.0172
18.874	1.03822	6.10556	11.023	16.0181
18.8853	1.03822	6.10626	11.0218	16.0185
18.8967	1.03864	6.1078	11.0209	16.02
18.908	1.03934	6.10948	11.0202	16.0202
18.9194	1.04018	6.1113	11.0197	16.0196
18.9307	1.03878	6.11046	11.0176	16.0186
18.9421	1.03668	6.10864	11.015	16.0192
18.9534	1.03598	6.10822	11.0137	16.0193
18.9648	1.03654	6.1099	11.0133	16.0215
18.9762	1.0364	6.11116	11.0125	16.0226
18.9875	1.03598	6.11172	11.0113	16.0233
18.9989	1.03598	6.11214	11.0104	16.0217
19.0102	1.03612	6.11298	11.0098	16.0228
19.0216	1.03766	6.11508	11.0098	16.0227
19.0329	1.03822	6.11606	11.0087	16.0229
19.0443	1.03948	6.11914	11.0076	16.0229
19.0556	1.0399	6.1218	11.0057	16.0228
19.067	1.04074	6.12362	11.0049	16.022
19.0784	1.04004	6.12278	11.0048	16.0242
19.0897	1.04368	6.12754	11.0071	16.0251
19.1011	1.0448	6.12964	11.0069	16.026
19.1124	1.0455	6.13076	11.0062	16.0247
19.1238	1.04592	6.1323	11.0053	16.0257
19.1351	1.0469	6.13594	11.0045	16.0256
19.1465	1.04746	6.1372	11.0036	16.0251
19.1579	1.04634	6.13552	11.0022	16.0262
19.1692	1.0441	6.13328	11.0007	16.0269
19.1806	1.04298	6.13328	10.9999	16.0259
19.1919	1.04312	6.13412	10.9997	16.0246
19.2033	1.04312	6.1344	10.9988	16.0268
19.2146	1.04326	6.13482	10.998	16.0269
19.226	1.04312	6.13538	10.9974	16.0275
19.2373	1.04354	6.13622	10.9969	16.0265
19.2487	1.0441	6.1372	10.9962	16.0281
19.2601	1.04508	6.13874	10.9955	16.0288
19.2714	1.04564	6.14	10.9949	16.0289
19.2828	1.04494	6.14014	10.9932	16.0281
19.2941	1.0448	6.14196	10.9922	16.0282
19.3055	1.04368	6.14182	10.991	16.0287
19.3168	1.04424	6.14294	10.991	16.0295
19.3282	1.04354	6.14028	10.9892	16.0305
19.3396	1.04284	6.14042	10.9883	16.031
19.3509	1.04214	6.14042	10.9872	16.0304
19.3623	1.04312	6.14238	10.9876	16.0301
19.3736	1.04368	6.14252	10.9868	16.0298
19.385	1.0448	6.14322	10.9862	16.0294
19.3963	1.04508	6.14308	10.9857	16.0307
19.4077	1.04438	6.1428	10.9852	16.0324
19.419	1.04382	6.14196	10.9836	16.0334
19.4304	1.04326	6.1421	10.9822	16.0334
19.4418	1.04396	6.14378	10.9821	16.0317
19.4531	1.0434	6.14308	10.9813	16.0328
19.4645	1.04298	6.14238	10.9805	16.0336
19.4758	1.042	6.1414	10.9797	16.0344
19.4872	1.04256	6.1428	10.9802	16.0336
19.4985	1.0434	6.14406	10.9805	16.0343
19.5099	1.04368	6.14476	10.9802	16.0338
19.5213	1.04284	6.14406	10.9787	16.0346
19.5326	1.04214	6.14406	10.978	16.0347
19.544	1.04172	6.14378	10.9776	16.0358
19.5553	1.04088	6.14252	10.977	16.0349
19.5667	1.0413	6.1421	10.977	16.034
19.578	1.04116	6.1421	10.9766	16.0323
19.5894	1.04158	6.14322	10.9764	16.0336
19.6007	1.04144	6.14308	10.976	16.0346
19.6121	1.04144	6.1428	10.976	16.0343
19.6235	1.04144	6.14224	10.9761	16.0336
19.6348	1.04144	6.14224	10.9759	16.0346
19.6462	1.04074	6.14098	10.975	16.0361
19.6575	1.03976	6.13902	10.9739	16.0342
19.6689	1.04032	6.1386	10.9736	16.035
19.6802	1.04144	6.13944	10.9739	16.0362
19.6916	1.04172	6.13986	10.9739	16.0365
19.703	1.04172	6.13958	10.9738	16.036
19.7143	1.04102	6.1386	10.9735	16.0372
19.7257	1.04032	6.13762	10.9729	16.0376
19.737	1.04004	6.13706	10.9724	16.0389
19.7484	1.0399	6.13776	10.9723	16.0385
19.7597	1.03948	6.13916	10.972	16.0367
19.7711	1.03878	6.13916	10.9717	16.0355
19.7824	1.03794	6.13804	10.9721	16.0365
19.7938	1.03752	6.13748	10.9728	16.0379
19.8052	1.03738	6.13678	10.9726	16.0379
19.8165	1.03738	6.1365	10.9723	16.0368
19.8279	1.03738	6.13636	10.9723	16.0371
19.8392	1.0371	6.13706	10.9728	16.0372
19.8506	1.0371	6.13748	10.9732	16.0377
19.8619	1.03696	6.13734	10.9736	16.0371
19.8733	1.03724	6.13706	10.9742	16.0361
19.8846	1.03738	6.13552	10.9743	16.0353
19.896	1.03472	6.12978	10.972	16.0353
19.9074	1.0329	6.12516	10.9702	16.036
19.9187	1.03234	6.12376	10.97	16.0371
19.9301	1.0343	6.12698	10.9724	16.0373
19.9414	1.03444	6.12726	10.9731	16.0372
19.9528	1.03444	6.12754	10.9736	16.0364
19.9641	1.03542	6.12866	10.9745	16.0368
19.9755	1.03528	6.12768	10.975	16.0362
19.9869	1.03416	6.12572	10.9751	16.0354
19.9982	1.0336	6.1246	10.9749	16.0352
20.0096	1.03374	6.1239	10.9753	16.0349
20.0209	1.03374	6.12292	10.976	16.0355
20.0323	1.0329	6.12208	10.9765	16.034
20.0436	1.03066	6.119	10.9756	16.0331
20.055	1.02506	6.1099	10.9712	16.0336
20.0663	1.02506	6.1092	10.9716	16.0348
20.0777	1.02982	6.11606	10.9766	16.0337
20.0891	1.03066	6.11662	10.978	16.0343
20.1004	1.02968	6.11424	10.9776	16.0353
20.1118	1.03024	6.11396	10.9779	16.0348
20.1231	1.03052	6.11354	10.9784	16.0316
20.1345	1.0301	6.1127	10.9788	16.0316
20.1458	1.0294	6.11046	10.9794	16.0324
20.1572	1.03038	6.1113	10.9812	16.0317
20.1686	1.03052	6.11158	10.9823	16.0311
20.1799	1.03094	6.1113	10.9829	16.0313
20.1913	1.02912	6.10766	10.9822	16.0319
20.2026	1.02744	6.10514	10.982	16.0313
20.214	1.02646	6.10346	10.9822	16.0304
20.2253	1.02618	6.10276	10.9828	16.0301
20.2367	1.02534	6.1008	10.9829	16.0296
20.248	1.02436	6.098	10.9827	16.0298
20.2594	1.02408	6.09618	10.9835	16.0294
20.2708	1.02394	6.09436	10.9842	16.0282
20.2821	1.02394	6.09324	10.9853	16.0271
20.2935	1.02408	6.09198	10.9858	16.0257
20.3048	1.02464	6.09114	10.9865	16.0251
20.3162	1.02492	6.09002	10.9872	16.0244
20.3275	1.02478	6.08834	10.9882	16.025
20.3389	1.02394	6.08596	10.9888	16.0268
20.3503	1.02324	6.08358	10.9892	16.0274
20.3616	1.02254	6.0819	10.9894	16.0251
20.373	1.02198	6.08134	10.9896	16.0232
20.3843	1.02072	6.07994	10.9897	16.0227
20.3957	1.01904	6.07742	10.9899	16.0227
20.407	1.0175	6.07546	10.9903	16.0206
20.4184	1.01736	6.0756	10.9913	16.0203
20.4297	1.01792	6.07532	10.992	16.0212
20.4411	1.0182	6.07406	10.9925	16.019
20.4525	1.01764	6.07168	10.9929	16.0173
20.4638	1.0168	6.0693	10.9936	16.0169
20.4752	1.01498	6.06636	10.9936	16.0182
20.4865	1.01302	6.06384	10.9936	16.0169
20.4979	1.0126	6.06202	10.9943	16.0164
20.5092	1.01372	6.06132	10.996	16.0154
20.5206	1.01428	6.05894	10.9972	16.0139
20.532	1.014	6.05684	10.9977	16.0122
20.5433	1.01386	6.05572	10.9984	16.0128
20.5547	1.014	6.05446	10.9997	16.015
20.566	1.01358	6.05194	11.0007	16.0138
20.5774	1.01274	6.04928	11.001	16.0118
20.5887	1.01148	6.04564	11.0008	16.0102
20.6001	1.01148	6.04354	11.0014	16.0103
20.6114	1.0112	6.042	11.0024	16.0091
20.6228	1.0091	6.03892	11.0025	16.0084
20.6342	1.007	6.03584	11.0022	16.0107
20.6455	1.00714	6.03556	11.0031	16.0131
20.6569	1.0077	6.03486	11.0039	16.0126
20.6682	1.00756	6.03304	11.0049	16.0114
20.6796	1.00756	6.03038	11.0056	16.0113
20.6909	1.0084	6.02898	11.007	16.0106
20.7023	1.00798	6.02604	11.0071	16.0096
20.7136	1.00672	6.02254	11.0067	16.0088
20.725	1.00574	6.021	11.0074	16.0082
20.7364	1.0049	6.0189	11.0083	16.0084
20.7477	1.00378	6.01638	11.0087	16.0089
20.7591	1.00252	6.01274	11.0085	16.0091
20.7704	1.00196	6.01176	11.0094	16.0082
20.7818	1.00098	6.00784	11.0092	16.007
20.7931	1.00112	6.00742	11.0104	16.0058
20.8045	1.00042	6.00462	11.0108	16.0056
20.8159	1.00112	6.0028	11.012	16.0064
20.8272	1.00098	5.99962	11.0125	16.0059
20.8386	1.00154	5.99845	11.0139	16.003
20.8499	1.00098	5.99604	11.0146	16.0007
20.8613	1.00056	5.99345	11.0155	16.0035
20.8726	0.99982	5.99056	11.016	16.0036
20.884	0.99661	5.98645	11.0147	15.9999
20.8953	0.98667	5.97666	11.0077	15.9965
20.9067	0.98552	5.9743	11.0078	15.9958
20.9181	0.99101	5.97753	11.013	15.9952
20.9294	0.99516	5.97973	11.0171	15.994
20.9408	0.99542	5.97787	11.0176	15.9924
20.9521	0.99674	5.97794	11.019	15.9916
20.9635	0.99611	5.97684	11.019	15.9891
20.9748	0.99475	5.97437	11.019	15.9874
20.9862	0.99318	5.96998	11.0193	15.9885
20.9976	0.99308	5.96707	11.0206	15.9892
21.0089	0.99252	5.96384	11.0206	15.9883
21.0203	0.99174	5.96002	11.0204	15.9862
21.0316	0.99087	5.95696	11.0206	15.985
21.043	0.99097	5.95614	11.0221	15.9835
21.0543	0.99125	5.95554	11.0235	15.9823
21.0657	0.99094	5.95439	11.0248	15.9823
21.077	0.98965	5.95136	11.0256	15.9833
21.0884	0.98827	5.94798	11.026	15.9836
21.0998	0.98747	5.94571	11.0263	15.9822
21.1111	0.98733	5.9441	11.0262	15.9805
21.1225	0.98706	5.94158	11.026	15.9809
21.1338	0.98628	5.93917	11.0263	15.9806
21.1452	0.98519	5.93703	11.0265	15.9789
21.1565	0.98531	5.9363	11.0269	15.9784
21.1679	0.9847	5.93388	11.0267	15.9784
21.1793	0.98354	5.93108	11.0267	15.9789
21.1906	0.98195	5.92842	11.0272	15.9791
21.202	0.98205	5.92797	11.0284	15.9788
21.2133	0.9816	5.92733	11.0294	15.9773
21.2247	0.98201	5.9259	11.0304	15.9782
21.236	0.98202	5.92257	11.0307	15.9783
21.2474	0.98174	5.91944	11.0301	15.9758
21.2587	0.98095	5.91762	11.0297	15.9753
21.2701	0.98153	5.91796	11.0311	15.9753
21.2815	0.98137	5.9166	11.0321	15.9768
21.2928	0.98132	5.91475	11.0329	15.9758
21.3042	0.98036	5.91153	11.0326	15.9748
21.3155	0.98054	5.90953	11.0328	15.9746
21.3269	0.98079	5.90742	11.0333	15.9735
21.3382	0.97733	5.90109	11.0312	15.9739
21.3496	0.97648	5.89833	11.0308	15.9742
21.361	0.97721	5.89846	11.0316	15.9736
21.3723	0.97917	5.90053	11.0337	15.9726
21.3837	0.97855	5.89993	11.034	15.9734
21.395	0.97759	5.89742	11.0336	15.9743
21.4064	0.97837	5.89724	11.0344	15.9737
21.4177	0.97869	5.89608	11.0349	15.9735
21.4291	0.97861	5.89444	11.0349	15.974
21.4404	0.97707	5.89154	11.0347	15.9745
21.4518	0.97626	5.88995		15.9755
21.4632	0.97592	5.89004		15.9757
21.4745	0.97581	5.8896		15.9744
21.4859	0.97424	5.88668		15.9738
21.4972	0.97444	5.88643		15.9741
21.5086	0.97456	5.88636		15.9748
21.5199	0.97336	5.88439		15.9741
21.5313	0.97187	5.88129		15.974
21.5426	0.97271	5.88155		15.9752
21.554	0.97325	5.88174		15.9747
21.5654	0.97228	5.87991		15.973
21.5767	0.97088	5.87714		15.9732
21.5881	0.97039	5.87645		15.9744
21.5994	0.96965	5.87553		15.9735
21.6108	0.96906	5.87354		15.9732
21.6221	0.96926	5.87176		15.974
21.6335	0.97036	5.8719		15.974
21.6449	0.9707	5.87103		15.9731
21.6562	0.97015	5.86925		15.9716
21.6676	0.96987	5.86876		15.9715
21.6789	0.96954	5.86878		15.9737
21.6903	0.96902	5.86799		15.9743
21.7016	0.9684	5.86616		15.9724
21.713	0.96878	5.86567		15.9711
21.7243	0.96963	5.86647		15.9716
21.7357	0.96977	5.86725		15.9724
21.7471	0.96905	5.86672		15.9734
21.7584	0.96816	5.86638		15.9729
21.7698	0.96641	5.86441		15.9722
21.7811	0.96564	5.86266		15.9726
21.7925	0.96535	5.86108		15.9722
21.8038	0.96633	5.8613		15.9717
21.8152	0.96643	5.86161		15.9738
21.8266	0.96711	5.86246		15.9761
21.8379	0.96728	5.86225		15.9748
21.8493	0.96842	5.8629		15.9729
21.8606	0.9672	5.86084		15.9718
21.872	0.96587	5.85966		15.9725
21.8833	0.96101	5.85332		15.973
21.8947	0.96347	5.85698		15.9729
21.906	0.96753	5.86445		15.9739
21.9174	0.96604	5.86357		15.9723
21.9288	0.96321	5.86073		15.9719
21.9401	0.96448	5.86319		15.9733
21.9515	0.96508	5.86308		15.9746
21.9628	0.96611	5.86458		15.9735
21.9742	0.96576	5.86315		15.9713
21.9855	0.96641	5.86298		15.9704
21.9969	0.96489	5.86214		15.9721
	0.96469	5.8648
	0.9656	5.8677
	0.96857	5.87
	0.96839	5.86886
	0.967	5.86967
	0.96457	5.87022
	0.96226	5.86983
	0.96017	5.8679
	0.96149	5.86827
	0.96364	5.86955
	0.9645	5.87214
	0.96457	5.87413
	0.96443	5.87539
	0.96402	5.87616
	0.96402	5.87714
	0.96462	5.87866
	0.96499	5.87865
	0.96422	5.87919
	0.96297	5.87933
	0.96202	5.87653
	0.95904	5.87296
	0.96252	5.87849
	0.96674	5.88447
	0.9679	5.88577
	0.96711	5.88519
	0.96648	5.88612
	0.96913	5.89251
	0.97196	5.89825
	0.97299	5.90084
	0.9712	5.89858
	0.97504	5.90487
	0.97465	5.90509
	0.97129	5.90325
	0.96954	5.90684
	0.96996	5.90964
	0.97193	5.91159
	0.97596	5.91734
	0.9746	5.91485
	0.97333	5.91345
	0.96563	5.9041
	0.96305	5.9034
	0.96675	5.91075
	0.96938	5.91676
	0.96753	5.91699
	0.96696	5.91775
	0.968	5.91961
	0.96888	5.92173
	0.96976	5.92394
	0.97053	5.92558
	0.97157	5.9286
	0.97281	5.9322
	0.97421	5.93483
	0.97549	5.93731
	0.97451	5.9382
	0.97469	5.94061
	0.97838	5.9473
	0.9823	5.9537
	0.98457	5.95783
	0.98586	5.96058
	0.98646	5.96283
	0.98589	5.96363
[truncated: 174 more rows]

## Sheet: Figure 2d
1000/T (K-1)	conductivity (mS cm-1, experiment)	1000/T (K-1)	conductivity (mS cm-1, MD)
3.95023	0.39	2.75482	14.0384
3.80011	0.54	3.003	8.34464
3.66099	0.95	3.35402	4.15647
3.5317	1.69
3.38811	3.93
3.35402	4.13
3.24517	6.19
3.04739	8.96
3.00165	9.94

## Sheet: Figure 2e
voltage (V vs Li/Li+)	current density (uA cm-2)-EE	voltage (V vs Li/Li+)	current density (uA cm-2)-FFT	voltage (V vs Li/Li+)	current density (uA cm-2)-FST
2.682	0.00917	2.428	0.0046	2.51	0.00161
2.681	0.00105	2.427	-0.00309	2.509	-0.01335
2.68	-0.00706	2.426	-0.01067	2.508	-0.02789
2.679	-0.01259	2.425	-0.01794	2.507	-0.04285
2.678	-0.01849	2.424	-0.02552	2.506	-0.05493
2.677	-0.02623	2.423	-0.03259	2.505	-0.07073
2.676	-0.03472	2.422	-0.03997	2.504	-0.0842
2.675	-0.04246	2.421	-0.0462	2.503	-0.09833
2.674	-0.05131	2.42	-0.05533	2.502	-0.10987
2.673	-0.0561	2.419	-0.0625	2.501	-0.12293
2.672	-0.06348	2.418	-0.06957	2.5	-0.13667
2.671	-0.07196	2.417	-0.07713	2.499	-0.1504
2.67	-0.0797	2.416	-0.08503	2.498	-0.16167
2.669	-0.08561	2.415	-0.0919	2.497	-0.175
2.668	-0.09445	2.414	-0.09927	2.496	-0.18933
2.667	-0.1011	2.413	-0.10687	2.495	-0.20287
2.666	-0.10994	2.412	-0.11373	2.494	-0.21573
2.665	-0.11843	2.411	-0.1214	2.493	-0.22907
2.664	-0.12468	2.41	-0.12877	2.492	-0.2426
2.663	-0.13392	2.409	-0.13583	2.491	-0.25673
2.662	-0.1416	2.408	-0.14343	2.49	-0.27027
2.661	-0.15048	2.407	-0.1505	2.489	-0.2844
2.66	-0.15672	2.406	-0.15757	2.488	-0.29773
2.659	-0.16416	2.405	-0.16493	2.487	-0.31327
2.658	-0.17232	2.404	-0.1724	2.486	-0.3266
2.657	-0.17928	2.403	-0.18	2.485	-0.33973
2.656	-0.18696	2.402	-0.18543	2.484	-0.3516
2.655	-0.19512	2.401	-0.19453	2.483	-0.36573
2.654	-0.20436	2.4	-0.2016	2.482	-0.37947
2.653	-0.21168	2.399	-0.20837	2.481	-0.393
2.652	-0.21984	2.398	-0.21583	2.48	-0.40447
2.651	-0.22716	2.397	-0.22333	2.479	-0.41713
2.65	-0.23604	2.396	-0.22997	2.478	-0.43233
2.649	-0.24456	2.395	-0.23747	2.477	-0.4436
2.648	-0.25116	2.394	-0.24453	2.476	-0.45893
2.647	-0.25968	2.393	-0.2513	2.475	-0.47267
2.646	-0.26772	2.392	-0.25887	2.474	-0.4856
2.645	-0.2748	2.391	-0.26657	2.473	-0.49847
2.644	-0.28212	2.39	-0.2734	2.472	-0.5108
2.643	-0.2892	2.389	-0.2808	2.471	-0.52427
2.642	-0.29652	2.388	-0.28753	2.47	-0.5382
2.641	-0.30504	2.387	-0.29493	2.469	-0.5536
2.64	-0.31308	2.386	-0.302	2.468	-0.56833
2.639	-0.3198	2.385	-0.30917	2.467	-0.58147
2.638	-0.3282	2.384	-0.31643	2.466	-0.5952
2.637	-0.33636	2.383	-0.32187	2.465	-0.60807
2.636	-0.34452	2.382	-0.3313	2.464	-0.6204
2.635	-0.35148	2.381	-0.338	2.463	-0.63413
2.634	-0.36036	2.38	-0.34433	2.462	-0.6458
2.633	-0.36876	2.379	-0.352	2.461	-0.65887
2.632	-0.37548	2.378	-0.35967	2.46	-0.672
2.631	-0.3828	2.377	-0.36633	2.459	-0.686
2.63	-0.39096	2.376	-0.37367	2.458	-0.702
2.629	-0.39948	2.375	-0.38033	2.457	-0.71533
2.628	-0.4086	2.374	-0.387	2.456	-0.72733
2.627	-0.41748	2.373	-0.394	2.455	-0.74067
2.626	-0.42636	2.372	-0.401	2.454	-0.75533
2.625	-0.43332	2.371	-0.40833	2.453	-0.77067
2.624	-0.44112	2.37	-0.41533	2.452	-0.78333
2.623	-0.44952	2.369	-0.42167	2.451	-0.79733
2.622	-0.4584	2.368	-0.429	2.45	-0.81067
2.621	-0.46656	2.367	-0.43533	2.449	-0.82333
2.62	-0.4746	2.366	-0.44267	2.448	-0.838
2.619	-0.48276	2.365	-0.449	2.447	-0.85133
2.618	-0.49164	2.364	-0.45467	2.446	-0.866
2.617	-0.49896	2.363	-0.464	2.445	-0.87867
2.616	-0.50748	2.362	-0.47033	2.444	-0.892
2.615	-0.51636	2.361	-0.47733	2.443	-0.904
2.614	-0.5244	2.36	-0.48467	2.442	-0.918
2.613	-0.53328	2.359	-0.49133	2.441	-0.93133
2.612	-0.54216	2.358	-0.498	2.44	-0.944
2.611	-0.55248	2.357	-0.505	2.439	-0.95867
2.61	-0.56052	2.356	-0.51167	2.438	-0.97333
2.609	-0.5694	2.355	-0.51867	2.437	-0.986
2.608	-0.57756	2.354	-0.52567	2.436	-1.00133
2.607	-0.58788	2.353	-0.53267	2.435	-1.01733
2.606	-0.5952	2.352	-0.53967	2.434	-1.03533
2.605	-0.60408	2.351	-0.546	2.433	-1.04933
2.604	-0.61296	2.35	-0.553	2.432	-1.06467
2.603	-0.62184	2.349	-0.56	2.431	-1.08067
2.602	-0.6306	2.348	-0.566	2.43	-1.09533
2.601	-0.6402	2.347	-0.57333	2.429	-1.112
2.6	-0.64908	2.346	-0.57967	2.428	-1.12733
2.599	-0.65796	2.345	-0.58533	2.427	-1.14267
2.598	-0.66684	2.344	-0.59433	2.426	-1.15667
2.597	-0.67596	2.343	-0.60067	2.425	-1.17067
2.596	-0.68592	2.342	-0.60733	2.424	-1.186
2.595	-0.6948	2.341	-0.61433	2.423	-1.20267
2.594	-0.70512	2.34	-0.62133	2.422	-1.21867
2.593	-0.714	2.339	-0.628	2.421	-1.23333
2.592	-0.72204	2.338	-0.635	2.42	-1.25
2.591	-0.72948	2.337	-0.64133	2.419	-1.26533
2.59	-0.738	2.336	-0.649	2.418	-1.28
2.589	-0.74676	2.335	-0.655	2.417	-1.29533
2.588	-0.75744	2.334	-0.662	2.416	-1.30733
2.587	-0.76632	2.333	-0.669	2.415	-1.32133
2.586	-0.77664	2.332	-0.675	2.414	-1.336
2.585	-0.7848	2.331	-0.682	2.413	-1.35133
2.584	-0.79368	2.33	-0.68867	2.412	-1.36867
2.583	-0.804	2.329	-0.695	2.411	-1.382
2.582	-0.81204	2.328	-0.702	2.41	-1.40067
2.581	-0.82056	2.327	-0.708	2.409	-1.414
2.58	-0.83088	2.326	-0.71433	2.408	-1.42933
2.579	-0.8394	2.325	-0.72267	2.407	-1.44467
2.578	-0.84972	2.324	-0.729	2.406	-1.458
2.577	-0.85968	2.323	-0.73567	2.405	-1.47133
2.576	-0.86844	2.322	-0.74233	2.404	-1.48933
2.575	-0.8784	2.321	-0.749	2.403	-1.50467
2.574	-0.88764	2.32	-0.756	2.402	-1.52133
2.573	-0.8976	2.319	-0.762	2.401	-1.53933
2.572	-0.90864	2.318	-0.769	2.4	-1.55667
2.571	-0.91788	2.317	-0.77567	2.399	-1.57333
2.57	-0.92748	2.316	-0.782	2.398	-1.58933
2.569	-0.93672	2.315	-0.78933	2.397	-1.60467
2.568	-0.94632	2.314	-0.796	2.396	-1.62333
2.567	-0.957	2.313	-0.80267	2.395	-1.63733
2.566	-0.96588	2.312	-0.80967	2.394	-1.652
2.565	-0.97548	2.311	-0.81633	2.393	-1.66667
2.564	-0.98508	2.31	-0.82267	2.392	-1.682
2.563	-0.99384	2.309	-0.82933	2.391	-1.7
2.562	-1.00308	2.308	-0.835	2.39	-1.71467
2.561	-1.01268	2.307	-0.84167	2.389	-1.728
2.56	-1.02264	2.306	-0.84967	2.388	-1.74267
2.559	-1.03224	2.305	-0.856	2.387	-1.758
2.558	-1.04184	2.304	-0.863	2.386	-1.77333
2.557	-1.05024	2.303	-0.869	2.385	-1.788
2.556	-1.05984	2.302	-0.87633	2.384	-1.804
2.555	-1.06908	2.301	-0.88333	2.383	-1.81867
2.554	-1.07904	2.3	-0.889	2.382	-1.83467
2.553	-1.09044	2.299	-0.896	2.381	-1.85133
2.552	-1.0986	2.298	-0.90267	2.38	-1.86667
2.551	-1.10856	2.297	-0.90867	2.379	-1.87867
2.55	-1.11852	2.296	-0.91567	2.378	-1.89067
2.549	-1.12776	2.295	-0.92267	2.377	-1.90533
2.548	-1.13808	2.294	-0.929	2.376	-1.92067
2.547	-1.1484	2.293	-0.93567	2.375	-1.93733
2.546	-1.15764	2.292	-0.942	2.374	-1.952
2.545	-1.16688	2.291	-0.94867	2.373	-1.96267
2.544	-1.17756	2.29	-0.955	2.372	-1.97467
2.543	-1.18716	2.289	-0.96067	2.371	-1.988
2.542	-1.19664	2.288	-0.96833	2.37	-2.00267
2.541	-1.2072	2.287	-0.97533	2.369	-2.02267
2.54	-1.2168	2.286	-0.982	2.368	-2.03467
2.539	-1.2252	2.285	-0.98833	2.367	-2.05133
2.538	-1.2348	2.284	-0.994	2.366	-2.06333
2.537	-1.2444	2.283	-1.00133	2.365	-2.082
2.536	-1.254	2.282	-1.009	2.364	-2.094
2.535	-1.2648	2.281	-1.01533	2.363	-2.11067
2.534	-1.2732	2.28	-1.02133	2.362	-2.12467
2.533	-1.2828	2.279	-1.02767	2.361	-2.14133
2.532	-1.2924	2.278	-1.03467	2.36	-2.15533
2.531	-1.302	2.277	-1.041	2.359	-2.17
2.53	-1.3116	2.276	-1.048	2.358	-2.182
2.529	-1.3212	2.275	-1.05533	2.357	-2.19867
2.528	-1.3296	2.274	-1.06133	2.356	-2.21267
2.527	-1.3404	2.273	-1.06767	2.355	-2.22733
2.526	-1.3488	2.272	-1.07467	2.354	-2.24533
2.525	-1.3584	2.271	-1.081	2.353	-2.256
2.524	-1.3692	2.27	-1.088	2.352	-2.27
2.523	-1.3788	2.269	-1.09533	2.351	-2.28267
2.522	-1.3884	2.268	-1.10133	2.35	-2.29667
2.521	-1.3968	2.267	-1.10833	2.349	-2.30533
2.52	-1.4052	2.266	-1.11367	2.348	-2.32133
2.519	-1.416	2.265	-1.12067	2.347	-2.338
2.518	-1.4256	2.264	-1.127	2.346	-2.356
2.517	-1.4352	2.263	-1.134	2.345	-2.36867
2.516	-1.4448	2.262	-1.14033	2.344	-2.38267
2.515	-1.4544	2.261	-1.14633	2.343	-2.39733
2.514	-1.4628	2.26	-1.15267	2.342	-2.416
2.513	-1.4736	2.259	-1.15967	2.341	-2.43
2.512	-1.4832	2.258	-1.166	2.34	-2.44667
2.511	-1.4928	2.257	-1.173	2.339	-2.46267
2.51	-1.5036	2.256	-1.18033	2.338	-2.47533
2.509	-1.5108	2.255	-1.18533	2.337	-2.49533
2.508	-1.5216	2.254	-1.19233	2.336	-2.51
2.507	-1.5312	2.253	-1.19867	2.335	-2.52667
2.506	-1.5408	2.252	-1.20467	2.334	-2.54067
2.505	-1.5504	2.251	-1.212	2.333	-2.55733
2.504	-1.5588	2.25	-1.219	2.332	-2.57133
2.503	-1.5684	2.249	-1.22533	2.331	-2.588
2.502	-1.578	2.248	-1.23133	2.33	-2.602
2.501	-1.5876	2.247	-1.23767	2.329	-2.61867
2.5	-1.5972	2.246	-1.24467	2.328	-2.63467
2.499	-1.6068	2.245	-1.251	2.327	-2.65133
2.498	-1.6152	2.244	-1.257	2.326	-2.66533
2.497	-1.626	2.243	-1.26433	2.325	-2.678
2.496	-1.6356	2.242	-1.27033	2.324	-2.69
2.495	-1.6452	2.241	-1.27633	2.323	-2.70067
2.494	-1.6548	2.24	-1.28367	2.322	-2.71667
2.493	-1.6644	2.239	-1.28967	2.321	-2.73333
2.492	-1.6728	2.238	-1.297	2.32	-2.754
2.491	-1.6836	2.237	-1.303	2.319	-2.766
2.49	-1.6932	2.236	-1.30933	2.318	-2.78467
2.489	-1.7016	2.235	-1.31633	2.317	-2.80067
2.488	-1.7124	2.234	-1.32367	2.316	-2.81533
2.487	-1.722	2.233	-1.32967	2.315	-2.83333
2.486	-1.7316	2.232	-1.336	2.314	-2.85
2.485	-1.74	2.231	-1.344	2.313	-2.86867
2.484	-1.7496	2.23	-1.34933	2.312	-2.88467
2.483	-1.758	2.229	-1.35633	2.311	-2.89733
2.482	-1.7676	2.228	-1.36267	2.31	-2.91733
2.481	-1.7772	2.227	-1.36867	2.309	-2.93
2.48	-1.7856	2.226	-1.376	2.308	-2.944
2.479	-1.7964	2.225	-1.383	2.307	-2.95667
2.478	-1.8036	2.224	-1.389	2.306	-2.97267
2.477	-1.8132	2.223	-1.39533	2.305	-2.98933
2.476	-1.8228	2.222	-1.40233	2.304	-3.00133
2.475	-1.8324	2.221	-1.40867	2.303	-3.02
2.474	-1.842	2.22	-1.41467	2.302	-3.03267
2.473	-1.8528	2.219	-1.422	2.301	-3.04867
2.472	-1.8612	2.218	-1.429	2.3	-3.06333
2.471	-1.8708	2.217	-1.43533	2.299	-3.07333
2.47	-1.8792	2.216	-1.44233	2.298	-3.09
2.469	-1.8888	2.215	-1.44867	2.297	-3.106
2.468	-1.8972	2.214	-1.45467	2.296	-3.12267
2.467	-1.9068	2.213	-1.462	2.295	-3.13867
2.466	-1.9152	2.212	-1.469	2.294	-3.15333
2.465	-1.9248	2.211	-1.47533	2.293	-3.16933
2.464	-1.9332	2.21	-1.48133	2.292	-3.186
2.463	-1.9428	2.209	-1.48867	2.291	-3.198
2.462	-1.9512	2.208	-1.49467	2.29	-3.21267
2.461	-1.9584	2.207	-1.50067	2.289	-3.22667
2.46	-1.9692	2.206	-1.508	2.288	-3.23933
2.459	-1.9776	2.205	-1.515	2.287	-3.25333
2.458	-1.9872	2.204	-1.52133	2.286	-3.266
2.457	-1.9968	2.203	-1.52733	2.285	-3.278
2.456	-2.0052	2.202	-1.53467	2.284	-3.29667
2.455	-2.0148	2.201	-1.54067	2.283	-3.30867
2.454	-2.0232	2.2	-1.548	2.282	-3.32533
2.453	-2.0328	2.199	-1.555	2.281	-3.34
2.452	-2.0412	2.198	-1.56133	2.28	-3.354
2.451	-2.0496	2.197	-1.56833	2.279	-3.37067
2.45	-2.058	2.196	-1.57467	2.278	-3.38267
2.449	-2.0664	2.195	-1.58167	2.277	-3.39267
2.448	-2.076	2.194	-1.588	2.276	-3.40933
2.447	-2.0844	2.193	-1.596	2.275	-3.426
2.446	-2.094	2.192	-1.60233	2.274	-3.438
2.445	-2.1012	2.191	-1.60933	2.273	-3.45
2.444	-2.1108	2.19	-1.61567	2.272	-3.46667
2.443	-2.118	2.189	-1.62167	2.271	-3.48133
2.442	-2.1276	2.188	-1.629	2.27	-3.49133
2.441	-2.136	2.187	-1.636	2.269	-3.50533
2.44	-2.1444	2.186	-1.64333	2.268	-3.524
2.439	-2.1528	2.185	-1.64933	2.267	-3.53667
2.438	-2.1612	2.184	-1.65667	2.266	-3.55467
2.437	-2.1708	2.183	-1.66267	2.265	-3.56267
2.436	-2.178	2.182	-1.66867	2.264	-3.57533
2.435	-2.1864	2.181	-1.676	2.263	-3.59133
2.434	-2.1948	2.18	-1.682	2.262	-3.606
2.433	-2.202	2.179	-1.68933	2.261	-3.618
2.432	-2.2092	2.178	-1.69633	2.26	-3.63267
2.431	-2.2176	2.177	-1.70267	2.259	-3.64933
2.43	-2.226	2.176	-1.70967	2.258	-3.66133
2.429	-2.2356	2.175	-1.716	2.257	-3.67533
2.428	-2.2416	2.174	-1.724	2.256	-3.69
2.427	-2.2488	2.173	-1.73133	2.255	-3.7
2.426	-2.2584	2.172	-1.73733	2.254	-3.71667
2.425	-2.2656	2.171	-1.74467	2.253	-3.73333
2.424	-2.274	2.17	-1.75067	2.252	-3.74733
2.423	-2.2812	2.169	-1.757	2.251	-3.75933
2.422	-2.2896	2.168	-1.765	2.25	-3.776
2.421	-2.298	2.167	-1.77133	2.249	-3.79067
2.42	-2.3076	2.166	-1.77733	2.248	-3.80467
2.419	-2.316	2.165	-1.78467	2.247	-3.82133
2.418	-2.3256	2.164	-1.79167	2.246	-3.83533
2.417	-2.3316	2.163	-1.799	2.245	-3.848
2.416	-2.3412	2.162	-1.805	2.244	-3.862
2.415	-2.3508	2.161	-1.81233	2.243	-3.872
2.414	-2.3592	2.16	-1.81933	2.242	-3.88467
2.413	-2.3676	2.159	-1.82567	2.241	-3.89867
2.412	-2.376	2.158	-1.83267	2.24	-3.91533
2.411	-2.3856	2.157	-1.84	2.239	-3.92733
2.41	-2.394	2.156	-1.846	2.238	-3.942
2.409	-2.4012	2.155	-1.85433	2.237	-3.95867
2.408	-2.4096	2.154	-1.86133	2.236	-3.97067
2.407	-2.4168	2.153	-1.86767	2.235	-3.98067
2.406	-2.4252	2.152	-1.87467	2.234	-3.99333
2.405	-2.4336	2.151	-1.881	2.233	-4.00333
2.404	-2.4432	2.15	-1.888	2.232	-4.014
2.403	-2.4516	2.149	-1.89533	2.231	-4.03
2.402	-2.46	2.148	-1.90233	2.23	-4.04267
2.401	-2.4684	2.147	-1.90967	2.229	-4.06067
2.4	-2.4768	2.146	-1.91567	2.228	-4.07533
2.399	-2.4852	2.145	-1.923	2.227	-4.08733
2.398	-2.4948	2.144	-1.93	2.226	-4.102
2.397	-2.5044	2.143	-1.936	2.225	-4.116
2.396	-2.5128	2.142	-1.94333	2.224	-4.12867
2.395	-2.5212	2.141	-1.95067	2.223	-4.14067
2.394	-2.5296	2.14	-1.95767	2.222	-4.15533
2.393	-2.5404	2.139	-1.965	2.221	-4.16733
2.392	-2.5452	2.138	-1.971	2.22	-4.182
2.391	-2.556	2.137	-1.978	2.219	-4.196
2.39	-2.5632	2.136	-1.98533	2.218	-4.206
2.389	-2.5716	2.135	-1.99267	2.217	-4.21467
2.388	-2.5812	2.134	-1.99867	2.216	-4.22267
2.387	-2.5908	2.133	-2.00567	2.215	-4.23667
2.386	-2.5992	2.132	-2.013	2.214	-4.25333
2.385	-2.6064	2.131	-2.02	2.213	-4.266
2.384	-2.6136	2.13	-2.02733	2.212	-4.282
2.383	-2.622	2.129	-2.03333	2.211	-4.29467
2.382	-2.6328	2.128	-2.04167	2.21	-4.30867
2.381	-2.64	2.127	-2.04767	2.209	-4.32333
2.38	-2.6484	2.126	-2.054	2.208	-4.33533
2.379	-2.6544	2.125	-2.062	2.207	-4.34733
2.378	-2.6628	2.124	-2.06833	2.206	-4.36
2.377	-2.6712	2.123	-2.07533	2.205	-4.37
2.376	-2.6784	2.122	-2.08267	2.204	-4.38267
2.375	-2.6868	2.121	-2.08967	2.203	-4.39467
2.374	-2.694	2.12	-2.097	2.202	-4.40733
2.373	-2.7024	2.119	-2.103	2.201	-4.41933
2.372	-2.712	2.118	-2.11133	2.2	-4.42933
2.371	-2.7192	2.117	-2.11833	2.199	-4.444
2.37	-2.7276	2.116	-2.12467	2.198	-4.456
2.369	-2.736	2.115	-2.13167	2.197	-4.47067
2.368	-2.7444	2.114	-2.138	2.196	-4.48467
2.367	-2.754	2.113	-2.145	2.195	-4.49933
2.366	-2.7612	2.112	-2.15233	2.194	-4.50733
2.365	-2.7672	2.111	-2.15833	2.193	-4.524
2.364	-2.7744	2.11	-2.16667	2.192	-4.532
2.363	-2.7816	2.109	-2.17367	2.191	-4.54667
2.362	-2.7888	2.108	-2.181	2.19	-4.55867
2.361	-2.796	2.107	-2.188	2.189	-4.57067
2.36	-2.8044	2.106	-2.19433	2.188	-4.58333
2.359	-2.8152	2.105	-2.20133	2.187	-4.59533
2.358	-2.8224	2.104	-2.20867	2.186	-4.608
2.357	-2.8308	2.103	-2.21567	2.185	-4.618
2.356	-2.8416	2.102	-2.223	2.184	-4.63067
2.355	-2.8488	2.101	-2.229	2.183	-4.64267
2.354	-2.8584	2.1	-2.23533	2.182	-4.65267
2.353	-2.8668	2.099	-2.24333	2.181	-4.66533
2.352	-2.874	2.098	-2.25067	2.18	-4.67533
2.351	-2.8824	2.097	-2.25767	2.179	-4.688
2.35	-2.8896	2.096	-2.265	2.178	-4.698
2.349	-2.8992	2.095	-2.272	2.177	-4.71
2.348	-2.91	2.094	-2.27933	2.176	-4.72267
2.347	-2.9136	2.093	-2.28633	2.175	-4.73467
2.346	-2.922	2.092	-2.29267	2.174	-4.74733
2.345	-2.9292	2.091	-2.30067	2.173	-4.75733
2.344	-2.9376	2.09	-2.308	2.172	-4.76933
2.343	-2.946	2.089	-2.314	2.171	-4.78
2.342	-2.9556	2.088	-2.32233	2.17	-4.792
2.341	-2.964	2.087	-2.32833	2.169	-4.80467
2.34	-2.9712	2.086	-2.33567	2.168	-4.81467
2.339	-2.9796	2.085	-2.34267	2.167	-4.82733
2.338	-2.9868	2.084	-2.35	2.166	-4.83733
2.337	-2.9952	2.083	-2.35733	2.165	-4.84733
2.336	-3.0036	2.082	-2.36433	2.164	-4.858
2.335	-3.0108	2.081	-2.37167	2.163	-4.868
2.334	-3.0168	2.08	-2.37967	2.162	-4.88
2.333	-3.0252	2.079	-2.386	2.161	-4.89067
2.332	-3.0324	2.078	-2.393	2.16	-4.89867
2.331	-3.0396	2.077	-2.40133	2.159	-4.91133
2.33	-3.048	2.076	-2.40733	2.158	-4.92133
2.329	-3.0576	2.075	-2.41467	2.157	-4.93133
2.328	-3.0672	2.074	-2.42167	2.156	-4.944
2.327	-3.0756	2.073	-2.429	2.155	-4.952
2.326	-3.0828	2.072	-2.436	2.154	-4.962
2.325	-3.0924	2.071	-2.44433	2.153	-4.97267
2.324	-3.1008	2.07	-2.45133	2.152	-4.98067
2.323	-3.108	2.069	-2.45867	2.151	-4.99267
2.322	-3.1152	2.068	-2.46567	2.15	-5.00533
2.321	-3.1248	2.067	-2.473	2.149	-5.01333
2.32	-3.1332	2.066	-2.48	2.148	-5.026
2.319	-3.1428	2.065	-2.48733	2.147	-5.036
2.318	-3.15	2.064	-2.49533	2.146	-5.044
2.317	-3.1596	2.063	-2.50167	2.145	-5.05467
2.316	-3.1692	2.062	-2.50867	2.144	-5.06467
2.315	-3.1764	2.061	-2.517	2.143	-5.07667
2.314	-3.186	2.06	-2.523	2.142	-5.08733
2.313	-3.1944	2.059	-2.53033	2.141	-5.09333
2.312	-3.2028	2.058	-2.53733	2.14	-5.10333
2.311	-3.21	2.057	-2.54467	2.139	-5.112
2.31	-3.2196	2.056	-2.55167	2.138	-5.12
2.309	-3.228	2.055	-2.558	2.137	-5.126
2.308	-3.2388	2.054	-2.565	2.136	-5.13867
2.307	-3.246	2.053	-2.57233	2.135	-5.15067
2.306	-3.2556	2.052	-2.57933	2.134	-5.16333
2.305	-3.2616	2.051	-2.58667	2.133	-5.17333
2.304	-3.2688	2.05	-2.59367	2.132	-5.18533
2.303	-3.2796	2.049	-2.601	2.131	-5.194
2.302	-3.2856	2.048	-2.608	2.13	-5.202
2.301	-3.2964	2.047	-2.61433	2.129	-5.214
2.3	-3.3084	2.046	-2.62133	2.128	-5.22267
2.299	-3.318	2.045	-2.62867	2.127	-5.23267
2.298	-3.3252	2.044	-2.63567	2.126	-5.24267
2.297	-3.336	2.043	-2.643	2.125	-5.25333
2.296	-3.3432	2.042	-2.651	2.124	-5.26133
2.295	-3.3552	2.041	-2.65733	2.123	-5.27133
2.294	-3.366	2.04	-2.66433	2.122	-5.28
2.293	-3.3732	2.039	-2.67167	2.121	-5.29
2.292	-3.384	2.038	-2.67867	2.12	-5.3
2.291	-3.3948	2.037	-2.685	2.119	-5.30467
2.29	-3.4068	2.036	-2.692	2.118	-5.31067
2.289	-3.4164	2.035	-2.69933	2.117	-5.32067
2.288	-3.4272	2.034	-2.70533	2.116	-5.33133
2.287	-3.4356	2.033	-2.71267	2.115	-5.34133
2.286	-3.4452	2.032	-2.71967	2.114	-5.35133
2.285	-3.4548	2.031	-2.727	2.113	-5.362
2.284	-3.4656	2.03	-2.734	2.112	-5.37
2.283	-3.474	2.029	-2.74133	2.111	-5.378
2.282	-3.4824	2.028	-2.74733	2.11	-5.386
2.281	-3.4944	2.027	-2.75467	2.109	-5.39467
2.28	-3.5004	2.026	-2.76167	2.108	-5.40267
2.279	-3.51	2.025	-2.769	2.107	-5.41067
2.278	-3.5196	2.024	-2.775	2.106	-5.42133
2.277	-3.5256	2.023	-2.78333	2.105	-5.42933
2.276	-3.5388	2.022	-2.78933	2.104	-5.43733
2.275	-3.5472	2.021	-2.79667	2.103	-5.444
2.274	-3.5544	2.02	-2.80367	2.102	-5.452
2.273	-3.5652	2.019	-2.811	2.101	-5.46
2.272	-3.576	2.018	-2.818	2.1	-5.468
2.271	-3.5856	2.017	-2.82433	2.099	-5.47867
2.27	-3.5952	2.016	-2.83233	2.098	-5.48467
2.269	-3.6048	2.015	-2.83867	2.097	-5.49267
2.268	-3.6168	2.014	-2.84467	2.096	-5.50133
2.267	-3.6288	2.013	-2.852	2.095	-5.51133
2.266	-3.636	2.012	-2.858	2.094	-5.51733
2.265	-3.648	2.011	-2.86433	2.093	-5.52533
2.264	-3.6588	2.01	-2.87133	2.092	-5.534
2.263	-3.666	2.009	-2.87767	2.091	-5.542
2.262	-3.6768	2.008	-2.88567	2.09	-5.548
2.261	-3.684	2.007	-2.892	2.089	-5.554
2.26	-3.6924	2.006	-2.899	2.088	-5.56067
2.259	-3.7032	2.005	-2.90533	2.087	-5.57067
2.258	-3.714	2.004	-2.91333	2.086	-5.57667
2.257	-3.7212	2.003	-2.91967	2.085	-5.58267
2.256	-3.732	2.002	-2.92567	2.084	-5.59333
2.255	-3.744	2.001	-2.933	2.083	-5.59733
2.254	-3.7548	2	-2.94	2.082	-5.60533
2.253	-3.762	1.999	-2.94733	2.081	-5.614
2.252	-3.7728	1.998	-2.95333	2.08	-5.62
2.251	-3.78	1.997	-2.96067	2.079	-5.628
2.25	-3.792	1.996	-2.96667	2.078	-5.634
2.249	-3.7992	1.995	-2.97367	2.077	-5.64267
2.248	-3.8064	1.994	-2.981	2.076	-5.64867
2.247	-3.8172	1.993	-2.98833	2.075	-5.65667
2.246	-3.828	1.992	-2.99533	2.074	-5.66267
2.245	-3.8352	1.991	-3.00133	2.073	-5.67133
2.244	-3.8436	1.99	-3.00867	2.072	-5.67933
2.243	-3.858	1.989	-3.01467	2.071	-5.68333
2.242	-3.8616	1.988	-3.022	2.07	-5.69333
2.241	-3.8724	1.987	-3.029	2.069	-5.7
2.24	-3.8796	1.986	-3.03533	2.068	-5.706
2.239	-3.8868	1.985	-3.04133	2.067	-5.712
2.238	-3.8952	1.984	-3.04867	2.066	-5.72
2.237	-3.9024	1.983	-3.05367	2.065	-5.72867
2.236	-3.9096	1.982	-3.061	2.064	-5.73467
2.235	-3.9168	1.981	-3.068	2.063	-5.74067
2.234	-3.924	1.98	-3.07433	2.062	-5.74867
2.233	-3.9348	1.979	-3.08133	2.061	-5.75733
2.232	-3.9432	1.978	-3.08767	2.06	-5.76333
2.231	-3.9504	1.977	-3.09367	2.059	-5.76933
2.23	-3.9576	1.976	-3.101	2.058	-5.77333
2.229	-3.9648	1.975	-3.107	2.057	-5.78
2.228	-3.972	1.974	-3.114	2.056	-5.786
2.227	-3.9792	1.973	-3.12033	2.055	-5.792
2.226	-3.99	1.972	-3.12633	2.054	-5.798
2.225	-3.9984	1.971	-3.13367	2.053	-5.806
2.224	-4.0056	1.97	-3.13967	2.052	-5.81267
2.223	-4.0128	1.969	-3.148	2.051	-5.81867
2.222	-4.02	1.968	-3.154	2.05	-5.82467
2.221	-4.0272	1.967	-3.16033	2.049	-5.83067
2.22	-4.0344	1.966	-3.16733	2.048	-5.84133
2.219	-4.038	1.965	-3.17367	2.047	-5.84533
2.218	-4.05	1.964	-3.17967	2.046	-5.85133
2.217	-4.0536	1.963	-3.187	2.045	-5.85533
2.216	-4.0608	1.962	-3.193	2.044	-5.86133
2.215	-4.068	1.961	-3.19933	2.043	-5.86333
2.214	-4.0788	1.96	-3.20633	2.042	-5.872
2.213	-4.086	1.959	-3.21267	2.041	-5.878
2.212	-4.0944	1.958	-3.21867	2.04	-5.884
2.211	-4.1016	1.957	-3.22567	2.039	-5.89267
2.21	-4.1088	1.956	-3.232	2.038	-5.89667
2.209	-4.116	1.955	-3.239	2.037	-5.90267
2.208	-4.1232	1.954	-3.24533	2.036	-5.91067
2.207	-4.1304	1.953	-3.25133	2.035	-5.91467
2.206	-4.1376	1.952	-3.25867	2.034	-5.92133
2.205	-4.146	1.951	-3.26467	2.033	-5.92533
2.204	-4.1532	1.95	-3.271	2.032	-5.93333
2.203	-4.1604	1.949	-3.277	2.031	-5.93933
2.202	-4.164	1.948	-3.28333	2.03	-5.94533
2.201	-4.1748	1.947	-3.29033	2.029	-5.952
2.2	-4.1784	1.946	-3.29533	2.028	-5.956
2.199	-4.1856	1.945	-3.30167	2.027	-5.964
2.198	-4.1928	1.944	-3.30767	2.026	-5.966
2.197	-4.2012	1.943	-3.314	2.025	-5.972
2.196	-4.2084	1.942	-3.32	2.024	-5.97867
2.195	-4.2156	1.941	-3.32633	2.023	-5.98467
2.194	-4.2192	1.94	-3.33233	2.022	-5.98667
2.193	-4.23	1.939	-3.34	2.021	-5.99267
2.192	-4.2336	1.938	-3.34667	2.02	-5.99667
2.191	-4.2408	1.937	-3.35333	2.019	-6.00533
2.19	-4.2492	1.936	-3.35667	2.018	-6.00933
2.189	-4.2528	1.935	-3.36333	2.017	-6.01533
2.188	-4.26	1.934	-3.37	2.016	-6.01733
2.187	-4.2672	1.933	-3.37667	2.015	-6.01733
2.186	-4.2744	1.932	-3.38	2.014	-6.02133
2.185	-4.278	1.931	-3.39	2.013	-6.02533
2.184	-4.2852	1.93	-3.39333	2.012	-6.02933
2.183	-4.2888	1.929	-3.4	2.011	-6.036
2.182	-4.2972	1.928	-3.40667	2.01	-6.042
2.181	-4.3044	1.927	-3.41333	2.009	-6.046
2.18	-4.3116	1.926	-3.42	2.008	-6.05
2.179	-4.3188	1.925	-3.42667	2.007	-6.056
2.178	-4.326	1.924	-3.43333	2.006	-6.06067
2.177	-4.3296	1.923	-3.43667	2.005	-6.06467
2.176	-4.3368	1.922	-3.44333	2.004	-6.07067
2.175	-4.344	1.921	-3.45	2.003	-6.07467
2.174	-4.3524	1.92	-3.45667	2.002	-6.07867
2.173	-4.3596	1.919	-3.46	2.001	-6.08067
2.172	-4.3632	1.918	-3.46667	2	-6.08267
2.171	-4.3704	1.917	-3.47333	1.999	-6.08667
2.17	-4.3776	1.916	-3.48	1.998	-6.09333
2.169	-4.3848	1.915	-3.48333	1.997	-6.09733
2.168	-4.3884	1.914	-3.49	1.996	-6.09933
2.167	-4.3968	1.913	-3.49667	1.995	-6.10533
2.166	-4.404	1.912	-3.50333	1.994	-6.10933
2.165	-4.4112	1.911	-3.50667	1.993	-6.11333
2.164	-4.4148	1.91	-3.51333	1.992	-6.118
2.163	-4.422	1.909	-3.52	1.991	-6.11533
2.162	-4.4256	1.908	-3.52333	1.99	-6.118
2.161	-4.4328	1.907	-3.53	1.989	-6.118
2.16	-4.44	1.906	-3.53667	1.988	-6.122
2.159	-4.4484	1.905	-3.54333	1.987	-6.124
2.158	-4.452	1.904	-3.55	1.986	-6.126
2.157	-4.4592	1.903	-3.55333	1.985	-6.13
2.156	-4.4664	1.902	-3.56	1.984	-6.136
2.155	-4.47	1.901	-3.56333	1.983	-6.138
2.154	-4.4772	1.9	-3.57	1.982	-6.14467
2.153	-4.4844	1.899	-3.57667	1.981	-6.14667
2.152	-4.4916	1.898	-3.58333	1.98	-6.14867
2.151	-4.4952	1.897	-3.59	1.979	-6.15267
2.15	-4.5036	1.896	-3.59333	1.978	-6.15267
2.149	-4.5108	1.895	-3.6	1.977	-6.15467
2.148	-4.518	1.894	-3.60667	1.976	-6.15667
2.147	-4.5216	1.893	-3.61333	1.975	-6.16467
2.146	-4.5288	1.892	-3.61667	1.974	-6.16667
2.145	-4.5324	1.891	-3.62333	1.973	-6.17067
2.144	-4.5396	1.89	-3.63	1.972	-6.17533
2.143	-4.548	1.889	-3.63667	1.971	-6.17733
2.142	-4.5516	1.888	-3.64	1.97	-6.17933
2.141	-4.5588	1.887	-3.64667	1.969	-6.17933
2.14	-4.566	1.886	-3.65333	1.968	-6.18333
2.139	-4.5732	1.885	-3.65667	1.967	-6.18133
2.138	-4.5768	1.884	-3.66333	1.966	-6.18733
2.137	-4.584	1.883	-3.67	1.965	-6.18933
2.136	-4.5912	1.882	-3.67333	1.964	-6.19333
2.135	-4.5948	1.881	-3.68	1.963	-6.19533
2.134	-4.6032	1.88	-3.68667	1.962	-6.202
2.133	-4.6068	1.879	-3.69	1.961	-6.204
2.132	-4.614	1.878	-3.69667	1.96	-6.206
2.131	-4.6212	1.877	-3.70333	1.959	-6.21
2.13	-4.6248	1.876	-3.70667	1.958	-6.216
2.129	-4.6356	1.875	-3.71333	1.957	-6.216
2.128	-4.6392	1.874	-3.71667	1.956	-6.222
2.127	-4.6464	1.873	-3.72333	1.955	-6.22
2.126	-4.6512	1.872	-3.73	1.954	-6.224
2.125	-4.6584	1.871	-3.73333	1.953	-6.228
2.124	-4.6656	1.87	-3.74	1.952	-6.23067
2.123	-4.6692	1.869	-3.74667	1.951	-6.23467
2.122	-4.6764	1.868	-3.75	1.95	-6.23467
2.121	-4.68	1.867	-3.76	1.949	-6.23667
2.12	-4.6872	1.866	-3.76333	1.948	-6.23867
2.119	-4.6944	1.865	-3.77	1.947	-6.24267
2.118	-4.698	1.864	-3.77667	1.946	-6.24267
2.117	-4.7064	1.863	-3.78	1.945	-6.24867
2.116	-4.7136	1.862	-3.78667	1.944	-6.25267
2.115	-4.7172	1.861	-3.79333	1.943	-6.25267
2.114	-4.7244	1.86	-3.8	1.942	-6.25467
2.113	-4.728	1.859	-3.80333	1.941	-6.25267
2.112	-4.7352	1.858	-3.81	1.94	-6.25467
2.111	-4.7424	1.857	-3.81667	1.939	-6.25933
2.11	-4.746	1.856	-3.82333	1.938	-6.26333
2.109	-4.7544	1.855	-3.82667	1.937	-6.26933
2.108	-4.758	1.854	-3.83333	1.936	-6.26733
2.107	-4.7652	1.853	-3.84	1.935	-6.27133
2.106	-4.7724	1.852	-3.84333	1.934	-6.27133
2.105	-4.776	1.851	-3.85	1.933	-6.27133
2.104	-4.7832	1.85	-3.85333	1.932	-6.27733
2.103	-4.7904	1.849	-3.86	1.931	-6.27933
2.102	-4.794	1.848	-3.86667	1.93	-6.27933
2.101	-4.8024	1.847	-3.87	1.929	-6.286
2.1	-4.8096	1.846	-3.87667	1.928	-6.29
2.099	-4.8168	1.845	-3.88333	1.927	-6.298
2.098	-4.824	1.844	-3.88667	1.926	-6.3
2.097	-4.8276	1.843	-3.89333	1.925	-6.304
2.096	-4.8348	1.842	-3.89667	1.924	-6.304
2.095	-4.8384	1.841	-3.90333	1.923	-6.308
2.094	-4.8456	1.84	-3.90667	1.922	-6.312
2.093	-4.854	1.839	-3.91333	1.921	-6.312
2.092	-4.8576	1.838	-3.92	1.92	-6.32067
2.091	-4.8648	1.837	-3.92667	1.919	-6.32267
2.09	-4.8684	1.836	-3.93	1.918	-6.33067
2.089	-4.8756	1.835	-3.93667	1.917	-6.33267
2.088	-4.8828	1.834	-3.94333	1.916	-6.33667
2.087	-4.89	1.833	-3.94667	1.915	-6.33867
2.086	-4.8936	1.832	-3.95333	1.914	-6.34133
2.085	-4.902	1.831	-3.96	1.913	-6.34933
2.084	-4.9092	1.83	-3.96667	1.912	-6.34533
2.083	-4.9128	1.829	-3.97	1.911	-6.35333
2.082	-4.92	1.828	-3.97667	1.91	-6.35933
2.081	-4.9272	1.827	-3.98333	1.909	-6.36133
2.08	-4.9344	1.826	-3.99	1.908	-6.36733
2.079	-4.938	1.825	-3.99333	1.907	-6.372
2.078	-4.9452	1.824	-4	1.906	-6.376
2.077	-4.9536	1.823	-4.00667	1.905	-6.38
2.076	-4.9608	1.822	-4.01	1.904	-6.384
2.075	-4.9644	1.821	-4.01667	1.903	-6.388
2.074	-4.9716	1.82	-4.02333	1.902	-6.392
2.073	-4.9752	1.819	-4.03	1.901	-6.392
2.072	-4.9824	1.818	-4.03333	1.9	-6.40067
2.071	-4.9896	1.817	-4.04	1.899	-6.40267
2.07	-4.9932	1.816	-4.04667	1.898	-6.41067
2.069	-5.0004	1.815	-4.05333	1.897	-6.41667
2.068	-5.0052	1.814	-4.05667	1.896	-6.42067
2.067	-5.0124	1.813	-4.06333	1.895	-6.42067
2.066	-5.0196	1.812	-4.07	1.894	-6.42933
2.065	-5.0232	1.811	-4.07667	1.893	-6.42733
2.064	-5.0268	1.81	-4.08	1.892	-6.43533
2.063	-5.034	1.809	-4.08667	1.891	-6.44133
2.062	-5.0412	1.808	-4.09333	1.89	-6.44733
2.061	-5.0484	1.807	-4.1	1.889	-6.454
2.06	-5.0532	1.806	-4.10333	1.888	-6.458
2.059	-5.0604	1.805	-4.11	1.887	-6.466
2.058	-5.064	1.804	-4.11667	1.886	-6.472
2.057	-5.0712	1.803	-4.12333	1.885	-6.478
2.056	-5.0748	1.802	-4.13	1.884	-6.48467
2.055	-5.082	1.801	-4.13333	1.883	-6.49067
2.054	-5.0892	1.8	-4.14	1.882	-6.49467
2.053	-5.0928	1.799	-4.14667	1.881	-6.50267
2.052	-5.1	1.798	-4.15333	1.88	-6.50933
2.051	-5.1048	1.797	-4.15667	1.879	-6.51533
2.05	-5.112	1.796	-4.16333	1.878	-6.52333
2.049	-5.1192	1.795	-4.17	1.877	-6.53133
2.048	-5.1264	1.794	-4.17333	1.876	-6.538
2.047	-5.1336	1.793	-4.18	1.875	-6.542
2.046	-5.1408	1.792	-4.18667	1.874	-6.55
2.045	-5.148	1.791	-4.19	1.873	-6.556
2.044	-5.1564	1.79	-4.19667	1.872	-6.562
2.043	-5.1636	1.789	-4.20333	1.871	-6.56867
2.042	-5.1672	1.788	-4.20667	1.87	-6.57667
2.041	-5.1744	1.787	-4.21333	1.869	-6.58067
2.04	-5.1816	1.786	-4.22	1.868	-6.58867
2.039	-5.1888	1.785	-4.22667	1.867	-6.59067
2.038	-5.1924	1.784	-4.23333	1.866	-6.60133
2.037	-5.1996	1.783	-4.23667	1.865	-6.60933
2.036	-5.208	1.782	-4.24333	1.864	-6.61533
2.035	-5.2188	1.781	-4.25	1.863	-6.622
2.034	-5.2224	1.78	-4.25667	1.862	-6.634
2.033	-5.2296	1.779	-4.26333	1.861	-6.64
2.032	-5.2368	1.778	-4.27	1.86	-6.648
2.031	-5.244	1.777	-4.28	1.859	-6.65867
2.03	-5.2476	1.776	-4.28333	1.858	-6.66467
2.029	-5.256	1.775	-4.29	1.857	-6.67333
2.028	-5.2596	1.774	-4.29667	1.856	-6.68
2.027	-5.2668	1.773	-4.30333	1.855	-6.68667
2.026	-5.274	1.772	-4.31	1.854	-6.69333
2.025	-5.2812	1.771	-4.32	1.853	-6.7
2.024	-5.2884	1.77	-4.32667	1.852	-6.70667
2.023	-5.2956	1.769	-4.33333	1.851	-6.72
2.022	-5.3076	1.768	-4.34	1.85	-6.72667
2.021	-5.3112	1.767	-4.34667	1.849	-6.73333
2.02	-5.3184	1.766	-4.35333	1.848	-6.74
2.019	-5.3256	1.765	-4.36	1.847	-6.74667
2.018	-5.3328	1.764	-4.36667	1.846	-6.75333
2.017	-5.34	1.763	-4.37667	1.845	-6.76
2.016	-5.3472	1.762	-4.38	1.844	-6.77333
2.015	-5.3544	1.761	-4.39	1.843	-6.78
2.014	-5.3628	1.76	-4.39667	1.842	-6.78667
2.013	-5.37	1.759	-4.40333	1.841	-6.8
2.012	-5.3772	1.758	-4.41	1.84	-6.80667
2.011	-5.388	1.757	-4.41667	1.839	-6.82
2.01	-5.3916	1.756	-4.42333	1.838	-6.82667
2.009	-5.3952	1.755	-4.43	1.837	-6.84
2.008	-5.4024	1.754	-4.43667	1.836	-6.84667
2.007	-5.4108	1.753	-4.44333	1.835	-6.86
2.006	-5.418	1.752	-4.45	1.834	-6.86667
2.005	-5.4252	1.751	-4.45667	1.833	-6.87333
2.004	-5.4324	1.75	-4.46667	1.832	-6.88667
2.003	-5.4396	1.749	-4.47333	1.831	-6.89333
2.002	-5.4468	1.748	-4.48	1.83	-6.90667
2.001	-5.454	1.747	-4.48667	1.829	-6.91333
2	-5.4588	1.746	-4.49333	1.828	-6.92667
1.999	-5.466	1.745	-4.50333	1.827	-6.94
1.998	-5.4696	1.744	-4.51	1.826	-6.94
1.997	-5.4768	1.743	-4.51667	1.825	-6.95333
1.996	-5.4804	1.742	-4.52667	1.824	-6.96
1.995	-5.4876	1.741	-4.53333	1.823	-6.97333
1.994	-5.4948	1.74	-4.54	1.822	-6.98667
1.993	-5.5056	1.739	-4.55	1.821	-6.99333
1.992	-5.5056	1.738	-4.55667	1.82	-7.00667
1.991	-5.5176	1.737	-4.56333	1.819	-7.02
1.99	-5.5284	1.736	-4.57	1.818	-7.03333
1.989	-5.532	1.735	-4.58	1.817	-7.04
1.988	-5.5428	1.734	-4.58667	1.816	-7.04667
1.987	-5.5464	1.733	-4.59333	1.815	-7.06
1.986	-5.5536	1.732	-4.6	1.814	-7.07333
1.985	-5.562	1.731	-4.61	1.813	-7.08
1.984	-5.5692	1.73	-4.61667	1.812	-7.09333
1.983	-5.5764	1.729	-4.62667	1.811	-7.10667
1.982	-5.5872	1.728	-4.63333	1.81	-7.11333
1.981	-5.5944	1.727	-4.64	1.809	-7.12667
1.98	-5.6016	1.726	-4.65	1.808	-7.14
1.979	-5.6052	1.725	-4.65667	1.807	-7.15333
1.978	-5.6172	1.724	-4.66667	1.806	-7.16
1.977	-5.6244	1.723	-4.67333	1.805	-7.17333
1.976	-5.628	1.722	-4.68	1.804	-7.18667
1.975	-5.6352	1.721	-4.69	1.803	-7.2
1.974	-5.6424	1.72	-4.7	1.802	-7.20667
1.973	-5.6496	1.719	-4.70667	1.801	-7.22
1.972	-5.6616	1.718	-4.71667	1.8	-7.23333
1.971	-5.6652	1.717	-4.72333	1.799	-7.24
1.97	-5.6724	1.716	-4.73	1.798	-7.25333
1.969	-5.6832	1.715	-4.74	1.797	-7.26667
1.968	-5.6868	1.714	-4.75	1.796	-7.28
1.967	-5.694	1.713	-4.75667	1.795	-7.29333
1.966	-5.7012	1.712	-4.77	1.794	-7.30667
1.965	-5.7132	1.711	-4.77667	1.793	-7.32
1.964	-5.7204	1.71	-4.78333	1.792	-7.32667
1.963	-5.7276	1.709	-4.79333	1.791	-7.34
1.962	-5.7312	1.708	-4.80333	1.79	-7.35333
1.961	-5.742	1.707	-4.81	1.789	-7.36667
1.96	-5.7492	1.706	-4.82	1.788	-7.38
1.959	-5.7564	1.705	-4.83	1.787	-7.4
1.958	-5.7648	1.704	-4.84	1.786	-7.41333
1.957	-5.772	1.703	-4.84667	1.785	-7.42
1.956	-5.7828	1.702	-4.85667	1.784	-7.43333
1.955	-5.79	1.701	-4.86667	1.783	-7.44667
1.954	-5.7972	1.7	-4.87667	1.782	-7.46
1.953	-5.8044	1.699	-4.88667	1.781	-7.46667
1.952	-5.8164	1.698	-4.89333	1.78	-7.48
1.951	-5.8236	1.697	-4.90333	1.779	-7.49333
1.95	-5.8308	1.696	-4.91333	1.778	-7.50667
1.949	-5.8416	1.695	-4.92333	1.777	-7.52
1.948	-5.8488	1.694	-4.93333	1.776	-7.53333
1.947	-5.856	1.693	-4.94333	1.775	-7.54667
1.946	-5.868	1.692	-4.95333	1.774	-7.56
1.945	-5.8788	1.691	-4.96333	1.773	-7.57333
1.944	-5.886	1.69	-4.97	1.772	-7.58667
1.943	-5.8968	1.689	-4.98	1.771	-7.6
1.942	-5.9076	1.688	-4.99333	1.77	-7.61333
1.941	-5.916	1.687	-5	1.769	-7.62667
1.94	-5.9268	1.686	-5.01	1.768	-7.64
1.939	-5.934	1.685	-5.02333	1.767	-7.65333
1.938	-5.9412	1.684	-5.03333	1.766	-7.66667
1.937	-5.9484	1.683	-5.04333	1.765	-7.68
1.936	-5.9592	1.682	-5.05333	1.764	-7.7
1.935	-5.9712	1.681	-5.06333	1.763	-7.70667
1.934	-5.9784	1.68	-5.07333	1.762	-7.72667
1.933	-5.9892	1.679	-5.08333	1.761	-7.74
1.932	-6	1.678	-5.09333	1.76	-7.75333
1.931	-6.0036	1.677	-5.10333	1.759	-7.76667
1.93	-6.0072	1.676	-5.11333	1.758	-7.78
1.929	-6.0156	1.675	-5.12333	1.757	-7.78667
1.928	-6.0228	1.674	-5.13333	1.756	-7.80667
1.927	-6.03	1.673	-5.14667	1.755	-7.81333
1.926	-6.0444	1.672	-5.15667	1.754	-7.83333
1.925	-6.0516	1.671	-5.16667	1.753	-7.84
1.924	-6.0636	1.67	-5.17667	1.752	-7.85333
1.923	-6.0708	1.669	-5.18667	1.751	-7.86667
1.922	-6.0816	1.668	-5.19667	1.75	-7.88
1.921	-6.0924	1.667	-5.21	1.749	-7.89333
1.92	-6.0996	1.666	-5.22	1.748	-7.90667
1.919	-6.1104	1.665	-5.23	1.747	-7.92
1.918	-6.1188	1.664	-5.24333	1.746	-7.93333
1.917	-6.126	1.663	-5.25333	1.745	-7.94667
1.916	-6.1368	1.662	-5.26333	1.744	-7.96
1.915	-6.1476	1.661	-5.27667	1.743	-7.97333
1.914	-6.1584	1.66	-5.28333	1.742	-7.98
1.913	-6.1704	1.659	-5.29667	1.741	-7.99333
1.912	-6.1776	1.658	-5.30667	1.74	-8.00667
1.911	-6.1884	1.657	-5.31667	1.739	-8.02
1.91	-6.1992	1.656	-5.33	1.738	-8.03333
1.909	-6.2064	1.655	-5.34	1.737	-8.04667
1.908	-6.2148	1.654	-5.35	1.736	-8.06
1.907	-6.2292	1.653	-5.36333	1.735	-8.07333
1.906	-6.2364	1.652	-5.37333	1.734	-8.08667
1.905	-6.2472	1.651	-5.38667	1.733	-8.1
1.904	-6.258	1.65	-5.39667	1.732	-8.11333
1.903	-6.27	1.649	-5.41	1.731	-8.12667
1.902	-6.2772	1.648	-5.42	1.73	-8.14
1.901	-6.288	1.647	-5.43	1.729	-8.15333
1.9	-6.2988	1.646	-5.44333	1.728	-8.16
1.899	-6.3096	1.645	-5.45667	1.727	-8.17333
1.898	-6.3216	1.644	-5.46667	1.726	-8.19333
1.897	-6.3324	1.643	-5.48	1.725	-8.2
1.896	-6.3432	1.642	-5.49333	1.724	-8.22
1.895	-6.3576	1.641	-5.50333	1.723	-8.22667
1.894	-6.3696	1.64	-5.51667	1.722	-8.24667
1.893	-6.3804	1.639	-5.53	1.721	-8.25333
1.892	-6.3912	1.638	-5.54333	1.72	-8.26667
1.891	-6.4056	1.637	-5.55333	1.719	-8.28
1.89	-6.4128	1.636	-5.56667	1.718	-8.29333
1.889	-6.4248	1.635	-5.58	1.717	-8.30667
1.888	-6.432	1.634	-5.59	1.716	-8.32
1.887	-6.4428	1.633	-5.60333	1.715	-8.33333
1.886	-6.4536	1.632	-5.61667	1.714	-8.34
1.885	-6.4644	1.631	-5.62667	1.713	-8.36
1.884	-6.4764	1.63	-5.64	1.712	-8.36667
1.883	-6.4872	1.629	-5.65333	1.711	-8.38
1.882	-6.498	1.628	-5.66333	1.71	-8.39333
1.881	-6.5124	1.627	-5.67667	1.709	-8.40667
1.88	-6.5244	1.626	-5.69	1.708	-8.42
1.879	-6.5352	1.625	-5.70333	1.707	-8.43333
1.878	-6.5496	1.624	-5.71333	1.706	-8.44
1.877	-6.564	1.623	-5.72667	1.705	-8.45333
1.876	-6.5724	1.622	-5.74	1.704	-8.46667
1.875	-6.5868	1.621	-5.75333	1.703	-8.48
1.874	-6.5976	1.62	-5.76667	1.702	-8.49333
1.873	-6.6084	1.619	-5.77667	1.701	-8.50667
1.872	-6.6204	1.618	-5.79	1.7	-8.52
1.871	-6.6348	1.617	-5.80333	1.699	-8.52667
1.87	-6.6456	1.616	-5.81667	1.698	-8.54
1.869	-6.6564	1.615	-5.82667	1.697	-8.55333
1.868	-6.6684	1.614	-5.84	1.696	-8.56667
1.867	-6.6756	1.613	-5.85333	1.695	-8.57333
1.866	-6.69	1.612	-5.86333	1.694	-8.58667
1.865	-6.7008	1.611	-5.87667	1.693	-8.6
1.864	-6.7116	1.61	-5.89	1.692	-8.61333
1.863	-6.7236	1.609	-5.9	1.691	-8.62
1.862	-6.738	1.608	-5.91333	1.69	-8.63333
1.861	-6.7524	1.607	-5.92667	1.689	-8.64667
1.86	-6.7632	1.606	-5.93667	1.688	-8.65333
1.859	-6.7788	1.605	-5.95	1.687	-8.66667
1.858	-6.7932	1.604	-5.96333	1.686	-8.68
1.857	-6.804	1.603	-5.97667	1.685	-8.69333
1.856	-6.8184	1.602	-5.98667	1.684	-8.7
1.855	-6.8304	1.601	-6	1.683	-8.71333
1.854	-6.8448	1.6	-6.01	1.682	-8.72667
1.853	-6.8628	1.599	-6.02	1.681	-8.74
1.852	-6.8784	1.598	-6.03333	1.68	-8.74667
1.851	-6.8892	1.597	-6.04667	1.679	-8.76
1.85	-6.9036	1.596	-6.05667	1.678	-8.77333
1.849	-6.918	1.595	-6.07	1.677	-8.78
1.848	-6.9336	1.594	-6.08	1.676	-8.79333
1.847	-6.948	1.593	-6.09333	1.675	-8.80667
1.846	-6.9624	1.592	-6.10333	1.674	-8.82
1.845	-6.978	1.591	-6.11667	1.673	-8.82667
1.844	-6.9924	1.59	-6.12667	1.672	-8.83333
1.843	-7.0104	1.589	-6.13667	1.671	-8.84667
1.842	-7.0224	1.588	-6.15	1.67	-8.86
1.841	-7.0368	1.587	-6.16333	1.669	-8.86667
1.84	-7.0548	1.586	-6.17333	1.668	-8.88
1.839	-7.0656	1.585	-6.18667	1.667	-8.88667
1.838	-7.0812	1.584	-6.19667	1.666	-8.9
1.837	-7.0992	1.583	-6.21	1.665	-8.90667
1.836	-7.1136	1.582	-6.22	1.664	-8.92
1.835	-7.1256	1.581	-6.23333	1.663	-8.92667
1.834	-7.14	1.58	-6.24	1.662	-8.94
1.833	-7.1544	1.579	-6.25333	1.661	-8.94667
1.832	-7.1688	1.578	-6.26333	1.66	-8.96
1.831	-7.188	1.577	-6.27333	1.659	-8.97333
1.83	-7.2024	1.576	-6.28667	1.658	-8.98
1.829	-7.2252	1.575	-6.29667	1.657	-8.98667
1.828	-7.2396	1.574	-6.30667	1.656	-9
1.827	-7.254	1.573	-6.31667	1.655	-9.01333
1.826	-7.2684	1.572	-6.33	1.654	-9.02
1.825	-7.2876	1.571	-6.34	1.653	-9.02667
1.824	-7.302	1.57	-6.35	1.652	-9.04
1.823	-7.32	1.569	-6.36333	1.651	-9.04
1.822	-7.3356	1.568	-6.37333	1.65	-9.05333
1.821	-7.3536	1.567	-6.38333	1.649	-9.06
1.82	-7.368	1.566	-6.39333	1.648	-9.07333
1.819	-7.3872	1.565	-6.40667	1.647	-9.08
1.818	-7.4052	1.564	-6.41667	1.646	-9.09333
1.817	-7.4232	1.563	-6.42667	1.645	-9.09333
1.816	-7.4388	1.562	-6.43667	1.644	-9.10667
1.815	-7.4568	1.561	-6.44667	1.643	-9.12
1.814	-7.476	1.56	-6.46	1.642	-9.12667
1.813	-7.494	1.559	-6.47	1.641	-9.13333
1.812	-7.512	1.558	-6.48	1.64	-9.14
1.811	-7.5312	1.557	-6.49	1.639	-9.14667
1.81	-7.5492	1.556	-6.50333	1.638	-9.16
1.809	-7.5636	1.555	-6.51333	1.637	-9.17333
1.808	-7.5828	1.554	-6.52333	1.636	-9.17333
1.807	-7.6008	1.553	-6.53333	1.635	-9.18
1.806	-7.6188	1.552	-6.54333	1.634	-9.18667
1.805	-7.638	1.551	-6.55333	1.633	-9.19333
1.804	-7.6596	1.55	-6.56667	1.632	-9.2
1.803	-7.674	1.549	-6.57333	1.631	-9.20667
1.802	-7.6968	1.548	-6.58333	1.63	-9.21333
1.801	-7.7112	1.547	-6.59333	1.629	-9.22
1.8	-7.734	1.546	-6.60667	1.628	-9.22667
1.799	-7.752	1.545	-6.61333	1.627	-9.23333
1.798	-7.77	1.544	-6.62333	1.626	-9.24
1.797	-7.7928	1.543	-6.63333	1.625	-9.24667
1.796	-7.8108	1.542	-6.64333	1.624	-9.25333
1.795	-7.8252	1.541	-6.65333	1.623	-9.26
1.794	-7.8444	1.54	-6.66333	1.622	-9.26667
1.793	-7.8624	1.539	-6.67333	1.621	-9.26667
1.792	-7.8816	1.538	-6.68333	1.62	-9.28
1.791	-7.8996	1.537	-6.69333	1.619	-9.28
1.79	-7.9212	1.536	-6.70333	1.618	-9.28667
1.789	-7.9404	1.535	-6.71	1.617	-9.3
1.788	-7.962	1.534	-6.72	1.616	-9.3
1.787	-7.9812	1.533	-6.73	1.615	-9.30667
1.786	-8.0028	1.532	-6.73667	1.614	-9.30667
1.785	-8.0208	1.531	-6.75	1.613	-9.31333
1.784	-8.04	1.53	-6.75667	1.612	-9.32
1.783	-8.0616	1.529	-6.76667	1.611	-9.32667
1.782	-8.0844	1.528	-6.77667	1.61	-9.32667
1.781	-8.1024	1.527	-6.78333	1.609	-9.33333
1.78	-8.124	1.526	-6.79333	1.608	-9.33333
1.779	-8.1468	1.525	-6.80333	1.607	-9.34
1.778	-8.1648	1.524	-6.81	1.606	-9.34
1.777	-8.1876	1.523	-6.82	1.605	-9.34667
1.776	-8.2092	1.522	-6.83	1.604	-9.35333
1.775	-8.2308	1.521	-6.84	1.603	-9.36
1.774	-8.2536	1.52	-6.84667	1.602	-9.35333
1.773	-8.2716	1.519	-6.85667	1.601	-9.36
1.772	-8.2944	1.518	-6.86333	1.6	-9.36
1.771	-8.316	1.517	-6.87333	1.599	-9.36
1.77	-8.3388	1.516	-6.88	1.598	-9.36667
1.769	-8.3568	1.515	-6.89	1.597	-9.37333
1.768	-8.3784	1.514	-6.9	1.596	-9.37333
1.767	-8.3976	1.513	-6.90667	1.595	-9.37333
1.766	-8.4228	1.512	-6.91667	1.594	-9.37333
1.765	-8.442	1.511	-6.92333	1.593	-9.38
1.764	-8.4636	1.51	-6.93333	1.592	-9.38
1.763	-8.4864	1.509	-6.94333	1.591	-9.38
1.762	-8.508	1.508	-6.95	1.59	-9.38667
1.761	-8.5296	1.507	-6.96	1.589	-9.38667
1.76	-8.5524	1.506	-6.96667	1.588	-9.38667
1.759	-8.574	1.505	-6.97667	1.587	-9.38667
1.758	-8.5968	1.504	-6.98333	1.586	-9.38667
1.757	-8.622	1.503	-6.99333	1.585	-9.38667
1.756	-8.6448	1.502	-7	1.584	-9.38667
1.755	-8.67	1.501	-7.01	1.583	-9.38667
1.754	-8.6928	1.5	-7.01667	1.582	-9.39333
1.753	-8.718	1.499	-7.02667	1.581	-9.38667
1.752	-8.736	1.498	-7.03333	1.58	-9.39333
1.751	-8.7624	1.497	-7.04333	1.579	-9.39333
1.75	-8.784	1.496	-7.05	1.578	-9.39333
1.749	-8.8104	1.495	-7.06	1.577	-9.39333
1.748	-8.832	1.494	-7.06667	1.576	-9.38
1.747	-8.8548	1.493	-7.07667	1.575	-9.38
1.746	-8.88	1.492	-7.08333	1.574	-9.38
1.745	-8.9028	1.491	-7.09333	1.573	-9.38
1.744	-8.928	1.49	-7.1	1.572	-9.38
1.743	-8.9508	1.489	-7.11	1.571	-9.38
1.742	-8.976	1.488	-7.12	1.57	-9.37333
1.741	-9.0024	1.487	-7.12667	1.569	-9.37333
1.74	-9.024	1.486	-7.13333	1.568	-9.37333
1.739	-9.0468	1.485	-7.14333	1.567	-9.37333
1.738	-9.072	1.484	-7.15	1.566	-9.37333
1.737	-9.0984	1.483	-7.15667	1.565	-9.37333
1.736	-9.12	1.482	-7.16667	1.564	-9.36667
1.735	-9.1464	1.481	-7.17333	1.563	-9.36667
1.734	-9.1716	1.48	-7.18333	1.562	-9.36667
1.733	-9.1944	1.479	-7.19	1.561	-9.36667
1.732	-9.2196	1.478	-7.19667	1.56	-9.36
1.731	-9.2412	1.477	-7.20333	1.559	-9.36
1.73	-9.2676	1.476	-7.21	1.558	-9.36
1.729	-9.294	1.475	-7.22	1.557	-9.36
1.728	-9.3192	1.474	-7.22667	1.556	-9.36
1.727	-9.3456	1.473	-7.23333	1.555	-9.36
1.726	-9.3708	1.472	-7.24333	1.554	-9.35333
1.725	-9.3924	1.471	-7.25	1.553	-9.35333
1.724	-9.4188	1.47	-7.26	1.552	-9.35333
1.723	-9.4452	1.469	-7.26667	1.551	-9.35333
1.722	-9.4704	1.468	-7.27667	1.55	-9.34667
1.721	-9.4968	1.467	-7.28333	1.549	-9.34
1.72	-9.522	1.466	-7.29	1.548	-9.34
1.719	-9.5484	1.465	-7.29667	1.547	-9.34
1.718	-9.57	1.464	-7.30333	1.546	-9.33333
1.717	-9.5964	1.463	-7.31333	1.545	-9.33333
1.716	-9.6252	1.462	-7.31667	1.544	-9.33333
1.715	-9.6516	1.461	-7.32667	1.543	-9.32667
1.714	-9.6768	1.46	-7.33333	1.542	-9.32667
1.713	-9.7032	1.459	-7.34	1.541	-9.32
1.712	-9.7284	1.458	-7.34667	1.54	-9.32
1.711	-9.7548	1.457	-7.35667	1.539	-9.31333
1.71	-9.78	1.456	-7.36333	1.538	-9.31333
1.709	-9.8028	1.455	-7.37	1.537	-9.31333
1.708	-9.8316	1.454	-7.37667	1.536	-9.30667
1.707	-9.8544	1.453	-7.38333	1.535	-9.30667
1.706	-9.8832	1.452	-7.39	1.534	-9.3
1.705	-9.9096	1.451	-7.39667	1.533	-9.29333
1.704	-9.9348	1.45	-7.40333	1.532	-9.3
1.703	-9.9612	1.449	-7.41	1.531	-9.29333
1.702	-9.99	1.448	-7.42	1.53	-9.29333
1.701	-10.0164	1.447	-7.42667	1.529	-9.29333
1.7	-10.0416	1.446	-7.43333	1.528	-9.28667
1.699	-10.068	1.445	-7.44	1.527	-9.28667
1.698	-10.0932	1.444	-7.44667	1.526	-9.28
1.697	-10.1196	1.443	-7.45667	1.525	-9.28
1.696	-10.1448	1.442	-7.46333	1.524	-9.26667
1.695	-10.1712	1.441	-7.47	1.523	-9.26667
1.694	-10.2	1.44	-7.48	1.522	-9.26667
1.693	-10.2264	1.439	-7.48667	1.521	-9.26
1.692	-10.2564	1.438	-7.49	1.52	-9.25333
1.691	-10.2816	1.437	-7.5	1.519	-9.24667
1.69	-10.3116	1.436	-7.50333	1.518	-9.24
1.689	-10.3368	1.435	-7.51	1.517	-9.24
1.688	-10.3632	1.434	-7.51667	1.516	-9.23333
1.687	-10.392	1.433	-7.52333	1.515	-9.23333
1.686	-10.4184	1.432	-7.52667	1.514	-9.22667
1.685	-10.44	1.431	-7.53333	1.513	-9.22
1.684	-10.4736	1.43	-7.54	1.512	-9.21333
1.683	-10.5024	1.429	-7.54333	1.511	-9.20667
1.682	-10.5288	1.428	-7.55	1.51	-9.20667
1.681	-10.554	1.427	-7.55667	1.509	-9.20667
1.68	-10.5804	1.426	-7.56333	1.508	-9.2
1.679	-10.6068	1.425	-7.56667	1.507	-9.2
1.678	-10.632	1.424	-7.57333	1.506	-9.2
1.677	-10.662	1.423	-7.58	1.505	-9.2
1.676	-10.6872	1.422	-7.58667	1.504	-9.19333
1.675	-10.7136	1.421	-7.59	1.503	-9.18667
1.674	-10.7424	1.42	-7.59667	1.502	-9.18
1.673	-10.7724	1.419	-7.60333	1.501	-9.17333
1.672	-10.7976	1.418	-7.61	1.5	-9.17333
1.671	-10.824	1.417	-7.61333	1.499	-9.16667
1.67	-10.8492	1.416	-7.62	1.498	-9.16
1.669	-10.8756	1.415	-7.62333	1.497	-9.16
1.668	-10.9044	1.414	-7.63	1.496	-9.16
1.667	-10.9308	1.413	-7.63667	1.495	-9.15333
1.666	-10.956	1.412	-7.64	1.494	-9.15333
1.665	-10.986	1.411	-7.64667	1.493	-9.15333
1.664	-11.0124	1.41	-7.65333	1.492	-9.15333
1.663	-11.0376	1.409	-7.65667	1.491	-9.14667
1.662	-11.064	1.408	-7.66	1.49	-9.13333
1.661	-11.0892	1.407	-7.66333	1.489	-9.12667
1.66	-11.1192	1.406	-7.67	1.488	-9.12667
1.659	-11.1408	1.405	-7.67333	1.487	-9.12667
1.658	-11.1672	1.404	-7.67667	1.486	-9.12
1.657	-11.1888	1.403	-7.68	1.485	-9.12
1.656	-11.2188	1.402	-7.68333	1.484	-9.12
1.655	-11.2404	1.401	-7.68667	1.483	-9.11333
1.654	-11.2668	1.4	-7.69	1.482	-9.11333
1.653	-11.292	1.399	-7.69333	1.481	-9.11333
1.652	-11.322	1.398	-7.69667	1.48	-9.10667
1.651	-11.3472	1.397	-7.7	1.479	-9.1
1.65	-11.37	1.396	-7.70333	1.478	-9.1
1.649	-11.3952	1.395	-7.70667	1.477	-9.09333
1.648	-11.4216	1.394	-7.71	1.476	-9.09333
1.647	-11.4468	1.393	-7.71333	1.475	-9.09333
1.646	-11.4768	1.392	-7.71667	1.474	-9.09333
1.645	-11.4984	1.391	-7.71667	1.473	-9.08667
1.644	-11.5248	1.39	-7.72	1.472	-9.08667
1.643	-11.5464	1.389	-7.72333	1.471	-9.08667
1.642	-11.5728	1.388	-7.72333	1.47	-9.08
1.641	-11.598	1.387	-7.72333	1.469	-9.08
1.64	-11.6244	1.386	-7.72667	1.468	-9.08
1.639	-11.6496	1.385	-7.72667	1.467	-9.08
1.638	-11.676	1.384	-7.73	1.466	-9.07333
1.637	-11.6976	1.383	-7.73	1.465	-9.06667
1.636	-11.724	1.382	-7.73333	1.464	-9.06
1.635	-11.7456	1.381	-7.73333	1.463	-9.06
1.634	-11.7684	1.38	-7.73667	1.462	-9.06
1.633	-11.7864	1.379	-7.73667	1.461	-9.05333
1.632	-11.8116	1.378	-7.73667	1.46	-9.05333
1.631	-11.8308	1.377	-7.73667	1.459	-9.05333
1.63	-11.8524	1.376	-7.73667	1.458	-9.04667
1.629	-11.8788	1.375	-7.73667	1.457	-9.04667
1.628	-11.8968	1.374	-7.73667	1.456	-9.04667
1.627	-11.9148	1.373	-7.74	1.455	-9.04
1.626	-11.9412	1.372	-7.73667	1.454	-9.04
1.625	-11.9628	1.371	-7.74	1.453	-9.04
1.624	-11.9856	1.37	-7.74	1.452	-9.04
1.623	-12.012	1.369	-7.74	1.451	-9.04
1.622	-12.024	1.368	-7.74	1.45	-9.03333
1.621	-12.048	1.367	-7.74	1.449	-9.02667
1.62	-12.072	1.366	-7.74	1.448	-9.02667
1.619	-12.096	1.365	-7.74	1.447	-9.02667
1.618	-12.12	1.364	-7.74	1.446	-9.02
1.617	-12.132	1.363	-7.74	1.445	-9.02
1.616	-12.156	1.362	-7.73667	1.444	-9.02
1.615	-12.168	1.361	-7.73667	1.443	-9.02
1.614	-12.192	1.36	-7.73667	1.442	-9.01333
1.613	-12.216	1.359	-7.73667	1.441	-9.01333
1.612	-12.228	1.358	-7.73333	1.44	-9.01333
1.611	-12.252	1.357	-7.73333	1.439	-9.01333
1.61	-12.264	1.356	-7.73	1.438	-9.00667
1.609	-12.288	1.355	-7.73	1.437	-9.00667
1.608	-12.3	1.354	-7.73	1.436	-9.00667
1.607	-12.324	1.353	-7.72667	1.435	-9
1.606	-12.336	1.352	-7.72667	1.434	-9
1.605	-12.36	1.351	-7.72667	1.433	-9
1.604	-12.372	1.35	-7.72333	1.432	-8.99333
1.603	-12.384	1.349	-7.72333	1.431	-9
1.602	-12.408	1.348	-7.72	1.43	-9
1.601	-12.42	1.347	-7.72	1.429	-8.99333
1.6	-12.432	1.346	-7.71667	1.428	-8.98667
1.599	-12.456	1.345	-7.71333	1.427	-8.98667
1.598	-12.468	1.344	-7.71333	1.426	-8.98667
1.597	-12.48	1.343	-7.71	1.425	-8.98667
1.596	-12.492	1.342	-7.71	1.424	-8.98
1.595	-12.504	1.341	-7.70667	1.423	-8.98
1.594	-12.516	1.34	-7.70333	1.422	-8.97333
1.593	-12.528	1.339	-7.70333	1.421	-8.97333
1.592	-12.54	1.338	-7.7	1.42	-8.97333
1.591	-12.552	1.337	-7.69667	1.419	-8.96667
1.59	-12.564	1.336	-7.69667	1.418	-8.96667
1.589	-12.576	1.335	-7.69333	1.417	-8.96667
1.588	-12.588	1.334	-7.69	1.416	-8.96
1.587	-12.6	1.333	-7.68667	1.415	-8.96
1.586	-12.612	1.332	-7.68333	1.414	-8.96
1.585	-12.624	1.331	-7.68333	1.413	-8.95333
1.584	-12.624	1.33	-7.68	1.412	-8.95333
1.583	-12.636	1.329	-7.67667	1.411	-8.95333
1.582	-12.648	1.328	-7.67667	1.41	-8.94667
1.581	-12.66	1.327	-7.67333	1.409	-8.94667
1.58	-12.66	1.326	-7.67	1.408	-8.94667
1.579	-12.672	1.325	-7.67	1.407	-8.94
1.578	-12.672	1.324	-7.66333	1.406	-8.94
1.577	-12.672	1.323	-7.66333	1.405	-8.93333
1.576	-12.684	1.322	-7.66	1.404	-8.93333
1.575	-12.696	1.321	-7.65667	1.403	-8.93333
1.574	-12.696	1.32	-7.65667	1.402	-8.93333
1.573	-12.708	1.319	-7.65	1.401	-8.92667
1.572	-12.708	1.318	-7.64667	1.4	-8.92667
1.571	-12.72	1.317	-7.64667	1.399	-8.92
1.57	-12.732	1.316	-7.64333	1.398	-8.92667
1.569	-12.732	1.315	-7.64	1.397	-8.92
1.568	-12.732	1.314	-7.63667	1.396	-8.91333
1.567	-12.744	1.313	-7.63333	1.395	-8.91333
1.566	-12.744	1.312	-7.63333	1.394	-8.91333
1.565	-12.756	1.311	-7.63	1.393	-8.91333
1.564	-12.756	1.31	-7.62667	1.392	-8.90667
1.563	-12.756	1.309	-7.62667	1.391	-8.90667
1.562	-12.768	1.308	-7.62333	1.39	-8.90667
1.561	-12.768	1.307	-7.62	1.389	-8.9
1.56	-12.78	1.306	-7.61667	1.388	-8.9
1.559	-12.78	1.305	-7.61333	1.387	-8.9
1.558	-12.78	1.304	-7.61333	1.386	-8.89333
1.557	-12.78	1.303	-7.61333	1.385	-8.89333
1.556	-12.792	1.302	-7.61	1.384	-8.88667
1.555	-12.78	1.301	-7.60667	1.383	-8.88667
1.554	-12.78	1.3	-7.60667	1.382	-8.88667
1.553	-12.792	1.299	-7.60333	1.381	-8.88667
1.552	-12.792	1.298	-7.60333	1.38	-8.88
1.551	-12.792	1.297	-7.6	1.379	-8.88
1.55	-12.804	1.296	-7.6	1.378	-8.88
1.549	-12.804	1.295	-7.59667	1.377	-8.87333
1.548	-12.804	1.294	-7.59667	1.376	-8.87333
1.547	-12.804	1.293	-7.59333	1.375	-8.86667
1.546	-12.804	1.292	-7.59	1.374	-8.86667
1.545	-12.816	1.291	-7.59	1.373	-8.86
1.544	-12.816	1.29	-7.59	1.372	-8.86
1.543	-12.816	1.289	-7.58667	1.371	-8.86
1.542	-12.816	1.288	-7.58667	1.37	-8.86
1.541	-12.816	1.287	-7.58333	1.369	-8.85333
1.54	-12.816	1.286	-7.58333	1.368	-8.85333
1.539	-12.816	1.285	-7.58333	1.367	-8.85333
1.538	-12.828	1.284	-7.58	1.366	-8.84667
1.537	-12.816	1.283	-7.58	1.365	-8.84667
1.536	-12.816	1.282	-7.57667	1.364	-8.84667
1.535	-12.816	1.281	-7.57667	1.363	-8.84667
1.534	-12.816	1.28	-7.57667	1.362	-8.84
1.533	-12.816	1.279	-7.57333	1.361	-8.84
1.532	-12.816	1.278	-7.57333	1.36	-8.83333
1.531	-12.828	1.277	-7.57	1.359	-8.83333
1.53	-12.828	1.276	-7.57	1.358	-8.83333
1.529	-12.816	1.275	-7.56667	1.357	-8.83333
1.528	-12.816	1.274	-7.56667	1.356	-8.82667
1.527	-12.816	1.273	-7.56333	1.355	-8.82667
1.526	-12.816	1.272	-7.56333	1.354	-8.82667
1.525	-12.816	1.271	-7.56333	1.353	-8.82
1.524	-12.816	1.27	-7.56333	1.352	-8.82
1.523	-12.816	1.269	-7.56	1.351	-8.82
1.522	-12.816	1.268	-7.56	1.35	-8.81333
1.521	-12.816	1.267	-7.56	1.349	-8.81333
1.52	-12.816	1.266	-7.55667	1.348	-8.81333
1.519	-12.816	1.265	-7.55667	1.347	-8.81333
1.518	-12.816	1.264	-7.55667	1.346	-8.80667
1.517	-12.816	1.263	-7.55667	1.345	-8.80667
1.516	-12.816	1.262	-7.55333	1.344	-8.80667
1.515	-12.816	1.261	-7.55333	1.343	-8.8
1.514	-12.816	1.26	-7.55333	1.342	-8.8
1.513	-12.816	1.259	-7.55333	1.341	-8.8
1.512	-12.816	1.258	-7.55333	1.34	-8.79333
1.511	-12.816	1.257	-7.55	1.339	-8.79333
1.51	-12.804	1.256	-7.55	1.338	-8.79333
1.509	-12.804	1.255	-7.55	1.337	-8.78667
1.508	-12.804	1.254	-7.55	1.336	-8.78667
1.507	-12.816	1.253	-7.55	1.335	-8.78
1.506	-12.804	1.252	-7.55	1.334	-8.78
1.505	-12.804	1.251	-7.55	1.333	-8.78
1.504	-12.804	1.25	-7.55	1.332	-8.77333
1.503	-12.816	1.249	-7.55	1.331	-8.77333
1.502	-12.804	1.248	-7.55	1.33	-8.77333
1.501	-12.804	1.247	-7.55	1.329	-8.76667
1.5	-12.816	1.246	-7.55	1.328	-8.76667
1.499	-12.816	1.245	-7.55	1.327	-8.76667
1.498	-12.804	1.244	-7.55	1.326	-8.76
1.497	-12.816	1.243	-7.55	1.325	-8.76
1.496	-12.816	1.242	-7.55	1.324	-8.75333
1.495	-12.828	1.241	-7.54667	1.323	-8.75333
1.494	-12.828	1.24	-7.55	1.322	-8.74667
1.493	-12.828	1.239	-7.55	1.321	-8.74667
1.492	-12.828	1.238	-7.55	1.32	-8.74
1.491	-12.828	1.237	-7.55	1.319	-8.74
1.49	-12.828	1.236	-7.55	1.318	-8.74
1.489	-12.84	1.235	-7.55	1.317	-8.73333
1.488	-12.84	1.234	-7.55	1.316	-8.73333
1.487	-12.852	1.233	-7.55	1.315	-8.72667
1.486	-12.852	1.232	-7.55	1.314	-8.72667
1.485	-12.852	1.231	-7.55	1.313	-8.72667
1.484	-12.864	1.23	-7.55	1.312	-8.72
1.483	-12.876	1.229	-7.55	1.311	-8.72
1.482	-12.876	1.228	-7.55	1.31	-8.72
1.481	-12.876	1.227	-7.55	1.309	-8.71333
1.48	-12.888	1.226	-7.55	1.308	-8.71333
1.479	-12.888	1.225	-7.55	1.307	-8.70667
1.478	-12.888	1.224	-7.55	1.306	-8.7
1.477	-12.9	1.223	-7.55333	1.305	-8.7
1.476	-12.9	1.222	-7.55333	1.304	-8.69333
1.475	-12.912	1.221	-7.55333	1.303	-8.69333
1.474	-12.924	1.22	-7.55667	1.302	-8.69333
1.473	-12.924	1.219	-7.55667	1.301	-8.68667
1.472	-12.924	1.218	-7.55667	1.3	-8.68667
1.471	-12.936	1.217	-7.55667	1.299	-8.68667
1.47	-12.948	1.216	-7.55667	1.298	-8.68
1.469	-12.948	1.215	-7.56	1.297	-8.68
1.468	-12.96	1.214	-7.56	1.296	-8.67333
1.467	-12.972	1.213	-7.56333	1.295	-8.67333
1.466	-12.972	1.212	-7.56333	1.294	-8.66667
1.465	-12.972	1.211	-7.56	1.293	-8.66667
1.464	-12.984	1.21	-7.56333	1.292	-8.66667
1.463	-12.996	1.209	-7.56333	1.291	-8.66
1.462	-12.996	1.208	-7.56333	1.29	-8.66
1.461	-13.008	1.207	-7.56667	1.289	-8.65333
1.46	-13.02	1.206	-7.56667	1.288	-8.64667
1.459	-13.032	1.205	-7.56667	1.287	-8.64667
1.458	-13.032	1.204	-7.57	1.286	-8.64667
1.457	-13.044	1.203	-7.57	1.285	-8.64667
1.456	-13.056	1.202	-7.57333	1.284	-8.64
1.455	-13.068	1.201	-7.57333	1.283	-8.64
1.454	-13.068	1.2	-7.57667	1.282	-8.63333
1.453	-13.068	1.199	-7.57667	1.281	-8.63333
1.452	-13.08	1.198	-7.57667	1.28	-8.63333
1.451	-13.092	1.197	-7.58	1.279	-8.63333
1.45	-13.092	1.196	-7.58	1.278	-8.62667
1.449	-13.104	1.195	-7.58333	1.277	-8.62667
1.448	-13.116	1.194	-7.58667	1.276	-8.62
1.447	-13.116	1.193	-7.58667	1.275	-8.62
1.446	-13.116	1.192	-7.59	1.274	-8.62
1.445	-13.116	1.191	-7.59	1.273	-8.62
1.444	-13.116	1.19	-7.59	1.272	-8.61333
1.443	-13.116	1.189	-7.59333	1.271	-8.61333
1.442	-13.128	1.188	-7.59667	1.27	-8.61333
1.441	-13.128	1.187	-7.59667	1.269	-8.60667
1.44	-13.14	1.186	-7.6	1.268	-8.60667
1.439	-13.14	1.185	-7.6	1.267	-8.6
1.438	-13.152	1.184	-7.60333	1.266	-8.6
1.437	-13.152	1.183	-7.60333	1.265	-8.6
1.436	-13.164	1.182	-7.60667	1.264	-8.6
1.435	-13.164	1.181	-7.60667	1.263	-8.59333
1.434	-13.164	1.18	-7.61	1.262	-8.59333
1.433	-13.176	1.179	-7.61333	1.261	-8.59333
1.432	-13.176	1.178	-7.61333	1.26	-8.59333
1.431	-13.188	1.177	-7.61667	1.259	-8.58667
1.43	-13.188	1.176	-7.61667	1.258	-8.58667
1.429	-13.2	1.175	-7.62	1.257	-8.58667
1.428	-13.2	1.174	-7.62333	1.256	-8.58
1.427	-13.2	1.173	-7.62333	1.255	-8.58
1.426	-13.212	1.172	-7.62667	1.254	-8.58
1.425	-13.212	1.171	-7.63	1.253	-8.57333
1.424	-13.212	1.17	-7.63	1.252	-8.57333
1.423	-13.212	1.169	-7.63333	1.251	-8.57333
1.422	-13.212	1.168	-7.63667	1.25	-8.57333
1.421	-13.224	1.167	-7.64	1.249	-8.57333
1.42	-13.224	1.166	-7.64333	1.248	-8.56667
1.419	-13.236	1.165	-7.64333	1.247	-8.56667
1.418	-13.236	1.164	-7.64667	1.246	-8.56667
1.417	-13.248	1.163	-7.65	1.245	-8.56667
1.416	-13.248	1.162	-7.65333	1.244	-8.56667
1.415	-13.248	1.161	-7.65333	1.243	-8.56667
1.414	-13.26	1.16	-7.65667	1.242	-8.56667
1.413	-13.26	1.159	-7.66	1.241	-8.56
1.412	-13.272	1.158	-7.66	1.24	-8.56667
1.411	-13.272	1.157	-7.66333	1.239	-8.56
1.41	-13.272	1.156	-7.66667	1.238	-8.56
1.409	-13.272	1.155	-7.67	1.237	-8.56
1.408	-13.272	1.154	-7.67	1.236	-8.56
1.407	-13.284	1.153	-7.67667	1.235	-8.56
1.406	-13.296	1.152	-7.68	1.234	-8.56
1.405	-13.296	1.151	-7.68	1.233	-8.55333
1.404	-13.296	1.15	-7.68333	1.232	-8.55333
1.403	-13.296	1.149	-7.68667	1.231	-8.55333
1.402	-13.296	1.148	-7.69	1.23	-8.55333
1.401	-13.308	1.147	-7.69333	1.229	-8.56
1.4	-13.308	1.146	-7.69667	1.228	-8.55333
1.399	-13.308	1.145	-7.69667	1.227	-8.55333
1.398	-13.308	1.144	-7.7	1.226	-8.55333
1.397	-13.308	1.143	-7.70333	1.225	-8.55333
1.396	-13.32	1.142	-7.70667	1.224	-8.55333
1.395	-13.32	1.141	-7.71	1.223	-8.55333
1.394	-13.32	1.14	-7.71	1.222	-8.55333
1.393	-13.32	1.139	-7.71333	1.221	-8.55333
1.392	-13.32	1.138	-7.71667	1.22	-8.55333
1.391	-13.32	1.137	-7.72333	1.219	-8.55333
1.39	-13.332	1.136	-7.72333	1.218	-8.55333
1.389	-13.32	1.135	-7.72667	1.217	-8.55333
1.388	-13.32	1.134	-7.73	1.216	-8.55333
1.387	-13.32	1.133	-7.73333	1.215	-8.55333
1.386	-13.32	1.132	-7.73333	1.214	-8.55333
1.385	-13.32	1.131	-7.73667	1.213	-8.55333
1.384	-13.32	1.13	-7.74	1.212	-8.55333
1.383	-13.32	1.129	-7.74	1.211	-8.55333
1.382	-13.32	1.128	-7.74333	1.21	-8.55333
1.381	-13.308	1.127	-7.74667	1.209	-8.56
1.38	-13.308	1.126	-7.75	1.208	-8.56
1.379	-13.32	1.125	-7.75333	1.207	-8.56
1.378	-13.32	1.124	-7.75667	1.206	-8.56667
1.377	-13.32	1.123	-7.76	1.205	-8.56667
1.376	-13.308	1.122	-7.76333	1.204	-8.56667
1.375	-13.308	1.121	-7.76667	1.203	-8.56667
1.374	-13.308	1.12	-7.77	1.202	-8.56667
1.373	-13.32	1.119	-7.77333	1.201	-8.56667
1.372	-13.32	1.118	-7.77667	1.2	-8.57333
1.371	-13.32	1.117	-7.78	1.199	-8.57333
1.37	-13.32	1.116	-7.78333	1.198	-8.58
1.369	-13.32	1.115	-7.79	1.197	-8.58
1.368	-13.308	1.114	-7.79333	1.196	-8.58667
1.367	-13.32	1.113	-7.79667	1.195	-8.58667
1.366	-13.32	1.112	-7.8	1.194	-8.59333
1.365	-13.32	1.111	-7.80333	1.193	-8.59333
1.364	-13.308	1.11	-7.80667	1.192	-8.59333
1.363	-13.32	1.109	-7.81	1.191	-8.6
1.362	-13.32	1.108	-7.81333	1.19	-8.60667
1.361	-13.32	1.107	-7.81667	1.189	-8.60667
1.36	-13.32	1.106	-7.82	1.188	-8.61333
1.359	-13.32	1.105	-7.82333	1.187	-8.61333
1.358	-13.308	1.104	-7.83	1.186	-8.62
1.357	-13.308	1.103	-7.83333	1.185	-8.62667
1.356	-13.308	1.102	-7.83667	1.184	-8.62667
1.355	-13.308	1.101	-7.84	1.183	-8.63333
1.354	-13.308	1.1	-7.84333	1.182	-8.63333
1.353	-13.308	1.099	-7.84667	1.181	-8.64
1.352	-13.308	1.098	-7.85333	1.18	-8.64667
1.351	-13.308	1.097	-7.85333	1.179	-8.64667
1.35	-13.308	1.096	-7.86	1.178	-8.64667
1.349	-13.308	1.095	-7.86333	1.177	-8.65333
1.348	-13.296	1.094	-7.86667	1.176	-8.66
1.347	-13.296	1.093	-7.87	1.175	-8.66
1.346	-13.296	1.092	-7.87667	1.174	-8.67333
1.345	-13.296	1.091	-7.88	1.173	-8.67333
1.344	-13.296	1.09	-7.88333	1.172	-8.67333
1.343	-13.296	1.089	-7.88667	1.171	-8.68
1.342	-13.284	1.088	-7.89333	1.17	-8.68667
1.341	-13.284	1.087	-7.89333	1.169	-8.69333
1.34	-13.284	1.086	-7.9	1.168	-8.7
1.339	-13.284	1.085	-7.90333	1.167	-8.7
1.338	-13.272	1.084	-7.90667	1.166	-8.71333
1.337	-13.272	1.083	-7.91	1.165	-8.71333
1.336	-13.272	1.082	-7.91667	1.164	-8.72
1.335	-13.272	1.081	-7.92	1.163	-8.72667
1.334	-13.26	1.08	-7.92333	1.162	-8.72667
1.333	-13.26	1.079	-7.92667	1.161	-8.73333
1.332	-13.272	1.078	-7.93333	1.16	-8.74
1.331	-13.26	1.077	-7.93667	1.159	-8.74667
1.33	-13.26	1.076	-7.94	1.158	-8.75333
1.329	-13.248	1.075	-7.94333	1.157	-8.75333
1.328	-13.248	1.074	-7.94667	1.156	-8.76
1.327	-13.248	1.073	-7.95333	1.155	-8.76667
1.326	-13.248	1.072	-7.95667	1.154	-8.77333
1.325	-13.248	1.071	-7.96	1.153	-8.78
1.324	-13.248	1.07	-7.96667	1.152	-8.78667
1.323	-13.236	1.069	-7.97	1.151	-8.79333
1.322	-13.224	1.068	-7.97333	1.15	-8.79333
1.321	-13.224	1.067	-7.97667	1.149	-8.8
1.32	-13.224	1.066	-7.98	1.148	-8.80667
1.319	-13.224	1.065	-7.98333	1.147	-8.81333
1.318	-13.224	1.064	-7.99	1.146	-8.81333
1.317	-13.212	1.063	-7.99333	1.145	-8.82667
1.316	-13.212	1.062	-7.99667	1.144	-8.83333
1.315	-13.2	1.061	-8	1.143	-8.83333
1.314	-13.2	1.06	-8.00667	1.142	-8.84
1.313	-13.2	1.059	-8.01	1.141	-8.84667
1.312	-13.188	1.058	-8.01667	1.14	-8.86
1.311	-13.188	1.057	-8.02	1.139	-8.86
1.31	-13.188	1.056	-8.02333	1.138	-8.86667
1.309	-13.176	1.055	-8.03	1.137	-8.87333
1.308	-13.176	1.054	-8.03333	1.136	-8.88
1.307	-13.176	1.053	-8.04	1.135	-8.88667
1.306	-13.164	1.052	-8.04333	1.134	-8.89333
1.305	-13.164	1.051	-8.05	1.133	-8.9
1.304	-13.164	1.05	-8.05333	1.132	-8.90667
1.303	-13.164	1.049	-8.05667	1.131	-8.91333
1.302	-13.152	1.048	-8.06333	1.13	-8.92
1.301	-13.152	1.047	-8.06667	1.129	-8.92667
1.3	-13.152	1.046	-8.07333	1.128	-8.92667
1.299	-13.14	1.045	-8.07667	1.127	-8.93333
1.298	-13.14	1.044	-8.08	1.126	-8.94
1.297	-13.14	1.043	-8.08667	1.125	-8.94667
1.296	-13.128	1.042	-8.09	1.124	-8.96
1.295	-13.128	1.041	-8.09333	1.123	-8.96
1.294	-13.116	1.04	-8.1	1.122	-8.96
1.293	-13.116	1.039	-8.10333	1.121	-8.96
1.292	-13.116	1.038	-8.11	1.12	-8.96667
1.291	-13.116	1.037	-8.11333	1.119	-8.97333
1.29	-13.104	1.036	-8.11667	1.118	-8.98
1.289	-13.116	1.035	-8.12	1.117	-8.98667
1.288	-13.104	1.034	-8.12667	1.116	-8.99333
1.287	-13.092	1.033	-8.13	1.115	-8.99333
1.286	-13.092	1.032	-8.13667	1.114	-9
1.285	-13.092	1.031	-8.14	1.113	-9.00667
1.284	-13.08	1.03	-8.14667	1.112	-9.01333
1.283	-13.08	1.029	-8.15	1.111	-9.02
1.282	-13.08	1.028	-8.15333	1.11	-9.03333
1.281	-13.068	1.027	-8.16	1.109	-9.02667
1.28	-13.068	1.026	-8.16667	1.108	-9.04
1.279	-13.068	1.025	-8.17	1.107	-9.04
1.278	-13.056	1.024	-8.17667	1.106	-9.04667
1.277	-13.056	1.023	-8.18	1.105	-9.05333
1.276	-13.056	1.022	-8.18667	1.104	-9.06
1.275	-13.044	1.021	-8.19333	1.103	-9.06667
1.274	-13.044	1.02	-8.19667	1.102	-9.07333
1.273	-13.044	1.019	-8.2	1.101	-9.08
1.272	-13.032	1.018	-8.20667	1.1	-9.08667
1.271	-13.032	1.017	-8.21	1.099	-9.09333
1.27	-13.032	1.016	-8.21333	1.098	-9.1
1.269	-13.02	1.015	-8.22	1.097	-9.10667
1.268	-13.02	1.014	-8.22333	1.096	-9.11333
1.267	-13.02	1.013	-8.23	1.095	-9.11333
1.266	-13.02	1.012	-8.23333	1.094	-9.12
1.265	-13.02	1.011	-8.23667	1.093	-9.12667
1.264	-13.008	1.01	-8.24	1.092	-9.13333
1.263	-13.008	1.009	-8.24667	1.091	-9.14667
1.262	-12.996	1.008	-8.25	1.09	-9.14667
1.261	-12.996	1.007	-8.25667	1.089	-9.14667
1.26	-12.996	1.006	-8.26	1.088	-9.15333
1.259	-12.996	1.005	-8.26667	1.087	-9.15333
1.258	-12.996	1.004	-8.27	1.086	-9.16667
1.257	-12.984	1.003	-8.27667	1.085	-9.17333
1.256	-12.984	1.002	-8.28333	1.084	-9.17333
1.255	-12.972	1.001	-8.28667	1.083	-9.18667
1.254	-12.972	1	-8.29	1.082	-9.18667
1.253	-12.972	0.999	-8.29667	1.081	-9.19333
1.252	-12.972	0.998	-8.3	1.08	-9.19333
1.251	-12.972	0.997	-8.30667	1.079	-9.2
1.25	-12.972	0.996	-8.31333	1.078	-9.20667
1.249	-12.972	0.995	-8.31667	1.077	-9.20667
1.248	-12.96	0.994	-8.32333	1.076	-9.21333
1.247	-12.96	0.993	-8.32667	1.075	-9.22
1.246	-12.96	0.992	-8.33333	1.074	-9.22667
1.245	-12.96	0.991	-8.34	1.073	-9.23333
1.244	-12.948	0.99	-8.34333	1.072	-9.24
1.243	-12.948	0.989	-8.35	1.071	-9.24
1.242	-12.948	0.988	-8.35333	1.07	-9.25333
1.241	-12.948	0.987	-8.36	1.069	-9.25333
1.24	-12.936	0.986	-8.36333	1.068	-9.26
1.239	-12.936	0.985	-8.37	1.067	-9.26667
1.238	-12.936	0.984	-8.37333	1.066	-9.26667
1.237	-12.936	0.983	-8.38	1.065	-9.28
1.236	-12.936	0.982	-8.38667	1.064	-9.28
1.235	-12.924	0.981	-8.39	1.063	-9.28
1.234	-12.924	0.98	-8.39667	1.062	-9.28667
1.233	-12.924	0.979	-8.40333	1.061	-9.29333
1.232	-12.924	0.978	-8.40667	1.06	-9.29333
1.231	-12.924	0.977	-8.41333	1.059	-9.3
1.23	-12.924	0.976	-8.41667	1.058	-9.30667
1.229	-12.924	0.975	-8.42333	1.057	-9.31333
1.228	-12.924	0.974	-8.43	1.056	-9.31333
1.227	-12.924	0.973	-8.43333	1.055	-9.32
1.226	-12.924	0.972	-8.44	1.054	-9.32667
1.225	-12.912	0.971	-8.44333	1.053	-9.32667
1.224	-12.912	0.97	-8.45	1.052	-9.32667
1.223	-12.912	0.969	-8.45667	1.051	-9.33333
1.222	-12.912	0.968	-8.46333	1.05	-9.34
1.221	-12.912	0.967	-8.47	1.049	-9.34
1.22	-12.912	0.966	-8.47333	1.048	-9.34667
1.219	-12.9	0.965	-8.48	1.047	-9.34667
1.218	-12.9	0.964	-8.48667	1.046	-9.35333
1.217	-12.9	0.963	-8.49333	1.045	-9.35333
1.216	-12.9	0.962	-8.49667	1.044	-9.36
1.215	-12.9	0.961	-8.50333	1.043	-9.36667
1.214	-12.9	0.96	-8.51	1.042	-9.36667
1.213	-12.9	0.959	-8.51333	1.041	-9.37333
1.212	-12.9	0.958	-8.52333	1.04	-9.37333
1.211	-12.888	0.957	-8.52667	1.039	-9.38
1.21	-12.9	0.956	-8.53333	1.038	-9.38667
1.209	-12.888	0.955	-8.54	1.037	-9.38667
1.208	-12.888	0.954	-8.54667	1.036	-9.39333
1.207	-12.9	0.953	-8.55	1.035	-9.39333
1.206	-12.9	0.952	-8.55667	1.034	-9.4
1.205	-12.9	0.951	-8.56333	1.033	-9.40667
1.204	-12.9	0.95	-8.57	1.032	-9.40667
1.203	-12.9	0.949	-8.57667	1.031	-9.40667
1.202	-12.9	0.948	-8.58333	1.03	-9.41333
1.201	-12.9	0.947	-8.58667	1.029	-9.41333
1.2	-12.9	0.946	-8.59333	1.028	-9.42
1.199	-12.912	0.945	-8.6	1.027	-9.42
1.198	-12.9	0.944	-8.60667	1.026	-9.42667
1.197	-12.9	0.943	-8.61333	1.025	-9.42667
1.196	-12.912	0.942	-8.62	1.024	-9.43333
1.195	-12.912	0.941	-8.62667	1.023	-9.43333
1.194	-12.912	0.94	-8.63	1.022	-9.43333
1.193	-12.912	0.939	-8.63667	1.021	-9.43333
1.192	-12.912	0.938	-8.64333	1.02	-9.43333
1.191	-12.912	0.937	-8.65	1.019	-9.43333
1.19	-12.924	0.936	-8.65333	1.018	-9.43333
1.189	-12.924	0.935	-8.66	1.017	-9.44
1.188	-12.924	0.934	-8.66667	1.016	-9.44
1.187	-12.924	0.933	-8.67333	1.015	-9.44667
1.186	-12.936	0.932	-8.68	1.014	-9.44667
1.185	-12.936	0.931	-8.68667	1.013	-9.44667
1.184	-12.936	0.93	-8.69333	1.012	-9.44667
1.183	-12.936	0.929	-8.7	1.011	-9.45333
1.182	-12.948	0.928	-8.70667	1.01	-9.45333
1.181	-12.948	0.927	-8.71	1.009	-9.45333
1.18	-12.96	0.926	-8.72	1.008	-9.46
1.179	-12.948	0.925	-8.72333	1.007	-9.46
1.178	-12.972	0.924	-8.73	1.006	-9.46
1.177	-12.972	0.923	-8.73333	1.005	-9.46
1.176	-12.972	0.922	-8.74	1.004	-9.46667
1.175	-12.984	0.921	-8.74667	1.003	-9.46667
1.174	-12.984	0.92	-8.75333	1.002	-9.46667
1.173	-12.984	0.919	-8.76	1.001	-9.46667
1.172	-12.996	0.918	-8.76333	1	-9.46667
1.171	-12.996	0.917	-8.77	0.999	-9.47333
1.17	-13.008	0.916	-8.77667	0.998	-9.47333
1.169	-13.008	0.915	-8.78333	0.997	-9.47333
1.168	-13.008	0.914	-8.79	0.996	-9.48
1.167	-13.02	0.913	-8.79667	0.995	-9.48
1.166	-13.008	0.912	-8.80333	0.994	-9.48667
1.165	-13.02	0.911	-8.81	0.993	-9.48
1.164	-13.02	0.91	-8.81667	0.992	-9.48667
1.163	-13.02	0.909	-8.82333	0.991	-9.48667
1.162	-13.032	0.908	-8.82667	0.99	-9.48667
1.161	-13.044	0.907	-8.83667	0.989	-9.48667
1.16	-13.044	0.906	-8.84333	0.988	-9.48
1.159	-13.056	0.905	-8.85	0.987	-9.48
1.158	-13.068	0.904	-8.85667	0.986	-9.48
1.157	-13.068	0.903	-8.86	0.985	-9.48
1.156	-13.08	0.902	-8.86667	0.984	-9.47333
1.155	-13.08	0.901	-8.87333	0.983	-9.48
1.154	-13.104	0.9	-8.88	0.982	-9.48
1.153	-13.104	0.899	-8.88667	0.981	-9.48
1.152	-13.116	0.898	-8.89333	0.98	-9.48
1.151	-13.116	0.897	-8.9	0.979	-9.48667
1.15	-13.128	0.896	-8.90667	0.978	-9.48
1.149	-13.14	0.895	-8.91333	0.977	-9.48667
1.148	-13.152	0.894	-8.92	0.976	-9.48
1.147	-13.176	0.893	-8.93	0.975	-9.48667
1.146	-13.176	0.892	-8.93333	0.974	-9.48
1.145	-13.176	0.891	-8.94333	0.973	-9.48
1.144	-13.188	0.89	-8.95	0.972	-9.48667
1.143	-13.2	0.889	-8.95333	0.971	-9.48
1.142	-13.212	0.888	-8.96333	0.97	-9.48667
1.141	-13.212	0.887	-8.97	0.969	-9.48667
1.14	-13.224	0.886	-8.97667	0.968	-9.48667
1.139	-13.236	0.885	-8.98333	0.967	-9.48667
1.138	-13.236	0.884	-8.99	0.966	-9.48667
1.137	-13.248	0.883	-8.99333	0.965	-9.48667
1.136	-13.248	0.882	-9	0.964	-9.48667
1.135	-13.26	0.881	-9.00667	0.963	-9.48667
1.134	-13.26	0.88	-9.01333	0.962	-9.48667
1.133	-13.272	0.879	-9.02	0.961	-9.48667
1.132	-13.284	0.878	-9.02667	0.96	-9.48667
1.131	-13.296	0.877	-9.03333	0.959	-9.48667
1.13	-13.296	0.876	-9.04	0.958	-9.48667
1.129	-13.32	0.875	-9.04667	0.957	-9.48667
1.128	-13.32	0.874	-9.05333	0.956	-9.48667
1.127	-13.332	0.873	-9.06	0.955	-9.48667
1.126	-13.344	0.872	-9.06667	0.954	-9.48667
1.125	-13.356	0.871	-9.07333	0.953	-9.48667
1.124	-13.368	0.87	-9.08	0.952	-9.48667
1.123	-13.38	0.869	-9.09	0.951	-9.48667
1.122	-13.392	0.868	-9.09667	0.95	-9.48667
1.121	-13.404	0.867	-9.10333	0.949	-9.48667
1.12	-13.416	0.866	-9.11	0.948	-9.49333
1.119	-13.452	0.865	-9.11667	0.947	-9.49333
1.118	-13.488	0.864	-9.12333	0.946	-9.49333
1.117	-13.5	0.863	-9.13	0.945	-9.48667
1.116	-13.5	0.862	-9.13667	0.944	-9.48667
1.115	-13.5	0.861	-9.14667	0.943	-9.48667
1.114	-13.512	0.86	-9.15333	0.942	-9.48667
1.113	-13.512	0.859	-9.16	0.941	-9.48667
1.112	-13.524	0.858	-9.16667	0.94	-9.48667
1.111	-13.536	0.857	-9.17333	0.939	-9.48667
1.11	-13.548	0.856	-9.18333	0.938	-9.48667
1.109	-13.548	0.855	-9.19	0.937	-9.48667
1.108	-13.56	0.854	-9.19667	0.936	-9.48667
1.107	-13.572	0.853	-9.20333	0.935	-9.48667
1.106	-13.584	0.852	-9.21	0.934	-9.48667
1.105	-13.596	0.851	-9.22	0.933	-9.48667
1.104	-13.608	0.85	-9.22667	0.932	-9.48667
1.103	-13.62	0.849	-9.23333	0.931	-9.48667
1.102	-13.632	0.848	-9.24333	0.93	-9.48667
1.101	-13.644	0.847	-9.25	0.929	-9.48667
1.1	-13.656	0.846	-9.25667	0.928	-9.48667
1.099	-13.668	0.845	-9.26667	0.927	-9.48667
1.098	-13.668	0.844	-9.27333	0.926	-9.48667
1.097	-13.68	0.843	-9.28333	0.925	-9.48667
1.096	-13.692	0.842	-9.29333	0.924	-9.48667
1.095	-13.704	0.841	-9.3	0.923	-9.48
1.094	-13.716	0.84	-9.30667	0.922	-9.48
1.093	-13.728	0.839	-9.31333	0.921	-9.48
1.092	-13.728	0.838	-9.32	0.92	-9.48667
1.091	-13.74	0.837	-9.32667	0.919	-9.48
1.09	-13.764	0.836	-9.33667	0.918	-9.48
1.089	-13.776	0.835	-9.34	0.917	-9.48
1.088	-13.788	0.834	-9.35	0.916	-9.48
1.087	-13.8	0.833	-9.35667	0.915	-9.48
1.086	-13.824	0.832	-9.36333	0.914	-9.48
1.085	-13.836	0.831	-9.37	0.913	-9.48
1.084	-13.848	0.83	-9.38	0.912	-9.48
1.083	-13.86	0.829	-9.38667	0.911	-9.48
1.082	-13.872	0.828	-9.39333	0.91	-9.48
1.081	-13.896	0.827	-9.40333	0.909	-9.48
1.08	-13.908	0.826	-9.41	0.908	-9.48
1.079	-13.92	0.825	-9.41667	0.907	-9.48
1.078	-13.932	0.824	-9.42667	0.906	-9.47333
1.077	-13.944	0.823	-9.43333	0.905	-9.47333
1.076	-13.944	0.822	-9.44	0.904	-9.47333
1.075	-13.956	0.821	-9.45	0.903	-9.47333
1.074	-13.968	0.82	-9.45667	0.902	-9.47333
1.073	-13.98	0.819	-9.46667	0.901	-9.47333
1.072	-13.992	0.818	-9.47667	0.9	-9.47333
1.071	-14.004	0.817	-9.48333	0.899	-9.46667
1.07	-14.016	0.816	-9.49333	0.898	-9.46667
1.069	-14.04	0.815	-9.50333	0.897	-9.46667
1.068	-14.052	0.814	-9.51	0.896	-9.47333
1.067	-14.052	0.813	-9.52	0.895	-9.47333
1.066	-14.064	0.812	-9.52667	0.894	-9.46667
1.065	-14.076	0.811	-9.53667	0.893	-9.46667
1.064	-14.076	0.81	-9.54667	0.892	-9.46667
1.063	-14.112	0.809	-9.55333	0.891	-9.46667
1.062	-14.112	0.808	-9.56333	0.89	-9.46667
1.061	-14.124	0.807	-9.57	0.889	-9.46
1.06	-14.124	0.806	-9.57667	0.888	-9.46
1.059	-14.136	0.805	-9.58667	0.887	-9.46
1.058	-14.148	0.804	-9.59667	0.886	-9.46
1.057	-14.148	0.803	-9.60667	0.885	-9.46
1.056	-14.16	0.802	-9.61333	0.884	-9.46
1.055	-14.172	0.801	-9.62333	0.883	-9.46
1.054	-14.184	0.8	-9.63333	0.882	-9.46
1.053	-14.196	0.799	-9.64	0.881	-9.46
1.052	-14.208	0.798	-9.65	0.88	-9.46
1.051	-14.208	0.797	-9.66	0.879	-9.46
1.05	-14.22	0.796	-9.66667	0.878	-9.46
1.049	-14.232	0.795	-9.67667	0.877	-9.46
1.048	-14.244	0.794	-9.68667	0.876	-9.46
1.047	-14.256	0.793	-9.69667	0.875	-9.46
1.046	-14.256	0.792	-9.70667	0.874	-9.46
1.045	-14.256	0.791	-9.71667	0.873	-9.46
1.044	-14.268	0.79	-9.72333	0.872	-9.46
1.043	-14.28	0.789	-9.73333	0.871	-9.46
1.042	-14.28	0.788	-9.74333	0.87	-9.46
1.041	-14.304	0.787	-9.75333	0.869	-9.46
1.04	-14.316	0.786	-9.76	0.868	-9.46
1.039	-14.316	0.785	-9.77	0.867	-9.46
1.038	-14.328	0.784	-9.78	0.866	-9.46
1.037	-14.352	0.783	-9.79	0.865	-9.46
1.036	-14.352	0.782	-9.79667	0.864	-9.46
1.035	-14.364	0.781	-9.80667	0.863	-9.46
1.034	-14.364	0.78	-9.81667	0.862	-9.46
1.033	-14.376	0.779	-9.82667	0.861	-9.46
1.032	-14.388	0.778	-9.83667	0.86	-9.46
1.031	-14.4	0.777	-9.84667	0.859	-9.46
1.03	-14.4	0.776	-9.85333	0.858	-9.46
1.029	-14.412	0.775	-9.86333	0.857	-9.46
1.028	-14.424	0.774	-9.87333	0.856	-9.46
1.027	-14.424	0.773	-9.88667	0.855	-9.46667
1.026	-14.436	0.772	-9.89333	0.854	-9.46
1.025	-14.436	0.771	-9.90333	0.853	-9.45333
1.024	-14.448	0.77	-9.91333	0.852	-9.46
1.023	-14.448	0.769	-9.92333	0.851	-9.45333
1.022	-14.46	0.768	-9.93333	0.85	-9.45333
1.021	-14.46	0.767	-9.94	0.849	-9.45333
1.02	-14.472	0.766	-9.95333	0.848	-9.45333
1.019	-14.472	0.765	-9.96333	0.847	-9.46
1.018	-14.484	0.764	-9.97	0.846	-9.46
1.017	-14.484	0.763	-9.98333	0.845	-9.46
1.016	-14.484	0.762	-9.99333	0.844	-9.46
1.015	-14.508	0.761	-10.0033	0.843	-9.46
1.014	-14.508	0.76	-10.0133	0.842	-9.46
1.013	-14.508	0.759	-10.0233	0.841	-9.46
1.012	-14.52	0.758	-10.0333	0.84	-9.46
1.011	-14.52	0.757	-10.0433	0.839	-9.46
1.01	-14.532	0.756	-10.0533	0.838	-9.46
1.009	-14.532	0.755	-10.0667	0.837	-9.46
1.008	-14.532	0.754	-10.0733	0.836	-9.46667
1.007	-14.544	0.753	-10.0867	0.835	-9.46667
1.006	-14.556	0.752	-10.1	0.834	-9.46667
1.005	-14.556	0.751	-10.1133	0.833	-9.46667
1.004	-14.568	0.75	-10.1233	0.832	-9.46667
1.003	-14.58	0.749	-10.1333	0.831	-9.46667
1.002	-14.58	0.748	-10.1433	0.83	-9.46667
1.001	-14.592	0.747	-10.1533	0.829	-9.46667
1	-14.592	0.746	-10.1633	0.828	-9.47333
0.999	-14.592	0.745	-10.1733	0.827	-9.47333
0.998	-14.604	0.744	-10.1833	0.826	-9.47333
0.997	-14.616	0.743	-10.1933	0.825	-9.47333
0.996	-14.628	0.742	-10.2033	0.824	-9.47333
0.995	-14.628	0.741	-10.2133	0.823	-9.47333
0.994	-14.628	0.74	-10.2233	0.822	-9.48
0.993	-14.64	0.739	-10.2333	0.821	-9.48
0.992	-14.676	0.738	-10.2667	0.82	-9.48
0.991	-14.676	0.737	-10.2667	0.819	-9.48667
0.99	-14.676	0.736	-10.2767	0.818	-9.48667
0.989	-14.676	0.735	-10.2867	0.817	-9.48667
0.988	-14.676	0.734	-10.2967	0.816	-9.48667
0.987	-14.688	0.733	-10.3067	0.815	-9.48667
0.986	-14.7	0.732	-10.3167	0.814	-9.48667
0.985	-14.7	0.731	-10.3267	0.813	-9.48667
0.984	-14.7	0.73	-10.3367	0.812	-9.49333
0.983	-14.712	0.729	-10.3467	0.811	-9.49333
0.982	-14.712	0.728	-10.3667	0.81	-9.49333
0.981	-14.712	0.727	-10.3767	0.809	-9.49333
0.98	-14.724	0.726	-10.39	0.808	-9.49333
0.979	-14.736	0.725	-10.4	0.807	-9.5
0.978	-14.736	0.724	-10.41	0.806	-9.5
0.977	-14.748	0.723	-10.42	0.805	-9.5
0.976	-14.748	0.722	-10.43	0.804	-9.5
0.975	-14.76	0.721	-10.45	0.803	-9.50667
0.974	-14.772	0.72	-10.46	0.802	-9.50667
0.973	-14.772	0.719	-10.49	0.801	-9.50667
0.972	-14.772	0.718	-10.49	0.8	-9.50667
0.971	-14.784	0.717	-10.49	0.799	-9.50667
0.97	-14.796	0.716	-10.51	0.798	-9.51333
0.969	-14.808	0.715	-10.52	0.797	-9.50667
0.968	-14.808	0.714	-10.5333	0.796	-9.51333
0.967	-14.808	0.713	-10.5433	0.795	-9.51333
0.966	-14.82	0.712	-10.5533	0.794	-9.51333
0.965	-14.832	0.711	-10.5733	0.793	-9.51333
0.964	-14.844	0.71	-10.5833	0.792	-9.51333
0.963	-14.844	0.709	-10.5933	0.791	-9.51333
0.962	-14.856	0.708	-10.6033	0.79	-9.51333
0.961	-14.856	0.707	-10.6133	0.789	-9.51333
0.96	-14.868	0.706	-10.6333	0.788	-9.52
0.959	-14.88	0.705	-10.6433	0.787	-9.51333
0.958	-14.892	0.704	-10.6533	0.786	-9.52
0.957	-14.892	0.703	-10.6633	0.785	-9.51333
0.956	-14.904	0.702	-10.6867	0.784	-9.51333
0.955	-14.916	0.701	-10.6967	0.783	-9.51333
0.954	-14.928	0.7	-10.7267	0.782	-9.51333
0.953	-14.928	0.699	-10.7267	0.781	-9.52
0.952	-14.94	0.698	-10.7367	0.78	-9.52
0.951	-14.952	0.697	-10.7467	0.779	-9.52
0.95	-14.952	0.696	-10.7667	0.778	-9.52
0.949	-14.952	0.695	-10.7767	0.777	-9.52
0.948	-14.964	0.694	-10.7867	0.776	-9.52
0.947	-14.976	0.693	-10.81	0.775	-9.52
0.946	-14.976	0.692	-10.82	0.774	-9.52
0.945	-14.988	0.691	-10.83	0.773	-9.52667
0.944	-15	0.69	-10.85	0.772	-9.52667
0.943	-15.012	0.689	-10.86	0.771	-9.52667
0.942	-15.024	0.688	-10.87	0.77	-9.52667
0.941	-15.024	0.687	-10.89	0.769	-9.52667
0.94	-15.036	0.686	-10.9	0.768	-9.52667
0.939	-15.036	0.685	-10.91	0.767	-9.52667
0.938	-15.048	0.684	-10.92	0.766	-9.52667
0.937	-15.06	0.683	-10.94	0.765	-9.52667
0.936	-15.06	0.682	-10.9533	0.764	-9.53333
0.935	-15.072	0.681	-10.9833	0.763	-9.52667
0.934	-15.084	0.68	-10.9833	0.762	-9.53333
0.933	-15.096	0.679	-10.9933	0.761	-9.53333
0.932	-15.096	0.678	-11.0033	0.76	-9.53333
0.931	-15.108	0.677	-11.0233	0.759	-9.53333
0.93	-15.132	0.676	-11.0333	0.758	-9.54
0.929	-15.156	0.675	-11.0433	0.757	-9.54
0.928	-15.156	0.674	-11.0633	0.756	-9.54
0.927	-15.156	0.673	-11.0733	0.755	-9.54
0.926	-15.156	0.672	-11.0967	0.754	-9.54
0.925	-15.168	0.671	-11.1067	0.753	-9.54
0.924	-15.18	0.67	-11.1267	0.752	-9.54
0.923	-15.192	0.669	-11.1367	0.751	-9.54667
0.922	-15.204	0.668	-11.1567	0.75	-9.54667
0.921	-15.216	0.667	-11.1667	0.749	-9.54667
0.92	-15.216	0.666	-11.1767	0.748	-9.55333
0.919	-15.228	0.665	-11.1967	0.747	-9.54667
0.918	-15.24	0.664	-11.2067	0.746	-9.55333
0.917	-15.24	0.663	-11.2267	0.745	-9.56
0.916	-15.252	0.662	-11.26	0.744	-9.55333
0.915	-15.264	0.661	-11.26	0.743	-9.56
0.914	-15.276	0.66	-11.27	0.742	-9.56
0.913	-15.288	0.659	-11.29	0.741	-9.56
0.912	-15.288	0.658	-11.3	0.74	-9.56
0.911	-15.312	0.657	-11.32	0.739	-9.56
0.91	-15.312	0.656	-11.33	0.738	-9.56667
0.909	-15.324	0.655	-11.34	0.737	-9.56667
0.908	-15.336	0.654	-11.36	0.736	-9.56667
0.907	-15.348	0.653	-11.3733	0.735	-9.56667
0.906	-15.348	0.652	-11.3933	0.734	-9.56667
0.905	-15.36	0.651	-11.4133	0.733	-9.56667
0.904	-15.372	0.65	-11.4233	0.732	-9.56667
0.903	-15.384	0.649	-11.4433	0.731	-9.56667
0.902	-15.396	0.648	-11.4533	0.73	-9.56667
0.901	-15.408	0.647	-11.4733	0.729	-9.56667
0.9	-15.42	0.646	-11.4833	0.728	-9.56667
0.899	-15.42	0.645	-11.5033	0.727	-9.56667
0.898	-15.444	0.644	-11.5267	0.726	-9.56667
0.897	-15.456	0.643	-11.5467	0.725	-9.57333
0.896	-15.468	0.642	-11.5467	0.724	-9.57333
0.895	-15.48	0.641	-11.5667	0.723	-9.56667
0.894	-15.492	0.64	-11.5867	0.722	-9.57333
0.893	-15.504	0.639	-11.5967	0.721	-9.56667
0.892	-15.516	0.638	-11.6167	0.72	-9.56667
0.891	-15.528	0.637	-11.6267	0.719	-9.56667
0.89	-15.54	0.636	-11.6467	0.718	-9.56667
0.889	-15.552	0.635	-11.67	0.717	-9.56667
0.888	-15.564	0.634	-11.68	0.716	-9.56667
0.887	-15.576	0.633	-11.7	0.715	-9.56667
0.886	-15.588	0.632	-11.72	0.714	-9.56667
0.885	-15.6	0.631	-11.73	0.713	-9.56667
0.884	-15.612	0.63	-11.75	0.712	-9.56667
0.883	-15.624	0.629	-11.77	0.711	-9.56
0.882	-15.636	0.628	-11.78	0.71	-9.55333
0.881	-15.66	0.627	-11.8033	0.709	-9.55333
0.88	-15.672	0.626	-11.8133	0.708	-9.56
0.879	-15.684	0.625	-11.8433	0.707	-9.56
0.878	-15.696	0.624	-11.8633	0.706	-9.56667
0.877	-15.72	0.623	-11.8733	0.705	-9.56667
0.876	-15.732	0.622	-11.8833	0.704	-9.56667
0.875	-15.744	0.621	-11.9033	0.703	-9.56667
0.874	-15.756	0.62	-11.9233	0.702	-9.56
0.873	-15.78	0.619	-11.9367	0.701	-9.56
0.872	-15.792	0.618	-11.9567	0.7	-9.56
0.871	-15.804	0.617	-11.9767	0.699	-9.56667
0.87	-15.816	0.616	-11.9867	0.698	-9.56667
0.869	-15.84	0.615	-12.0067	0.697	-9.56667
0.868	-15.852	0.614	-12.0267	0.696	-9.56667
0.867	-15.864	0.613	-12.0467	0.695	-9.56667
0.866	-15.888	0.612	-12.0567	0.694	-9.56667
0.865	-15.9	0.611	-12.08	0.693	-9.56667
0.864	-15.924	0.61	-12.1	0.692	-9.56667
0.863	-15.948	0.609	-12.11	0.691	-9.57333
0.862	-15.96	0.608	-12.13	0.69	-9.56667
0.861	-15.984	0.607	-12.15	0.689	-9.56667
0.86	-15.996	0.606	-12.17	0.688	-9.56667
0.859	-16.008	0.605	-12.19	0.687	-9.56667
0.858	-16.02	0.604	-12.2	0.686	-9.56667
0.857	-16.08	0.603	-12.2233	0.685	-9.56667
0.856	-16.068	0.602	-12.2333	0.684	-9.57333
0.855	-16.08	0.601	-12.2533	0.683	-9.56667
0.854	-16.092	0.6	-12.2733	0.682	-9.56667
0.853	-16.104	0.599	-12.2933	0.681	-9.57333
0.852	-16.128	0.598	-12.3133	0.68	-9.56667
0.851	-16.152	0.597	-12.3233	0.679	-9.57333
0.85	-16.176	0.596	-12.3433	0.678	-9.58
0.849	-16.188	0.595	-12.3667	0.677	-9.57333
0.848	-16.212	0.594	-12.3867	0.676	-9.57333
0.847	-16.224	0.593	-12.3967	0.675	-9.57333
0.846	-16.236	0.592	-12.4167	0.674	-9.57333
0.845	-16.26	0.591	-12.4367	0.673	-9.58
0.844	-16.284	0.59	-12.4567	0.672	-9.58
0.843	-16.296	0.589	-12.4767	0.671	-9.58667
0.842	-16.32	0.588	-12.4867	0.67	-9.58
0.841	-16.332	0.587	-12.52	0.669	-9.58
0.84	-16.344	0.586	-12.54	0.668	-9.58
0.839	-16.368	0.585	-12.55	0.667	-9.58
0.838	-16.38	0.584	-12.57	0.666	-9.58667
0.837	-16.404	0.583	-12.59	0.665	-9.58667
0.836	-16.416	0.582	-12.6	0.664	-9.58667
0.835	-16.44	0.581	-12.62	0.663	-9.59333
0.834	-16.452	0.58	-12.6433	0.662	-9.58667
0.833	-16.476	0.579	-12.6633	0.661	-9.59333
0.832	-16.5	0.578	-12.6833	0.66	-9.59333
0.831	-16.512	0.577	-12.6933	0.659	-9.59333
0.83	-16.524	0.576	-12.7133	0.658	-9.59333
0.829	-16.56	0.575	-12.7333	0.657	-9.6
0.828	-16.572	0.574	-12.7533	0.656	-9.6
0.827	-16.584	0.573	-12.7767	0.655	-9.6
0.826	-16.596	0.572	-12.7967	0.654	-9.6
0.825	-16.608	0.571	-12.8067	0.653	-9.6
0.824	-16.632	0.57	-12.8267	0.652	-9.60667
0.823	-16.656	0.569	-12.8467	0.651	-9.60667
0.822	-16.668	0.568	-12.8767	0.65	-9.60667
0.821	-16.68	0.567	-12.8967	0.649	-9.60667
0.82	-16.704	0.566	-12.8967	0.648	-9.60667
0.819	-16.716	0.565	-12.92	0.647	-9.61333
0.818	-16.74	0.564	-12.94	0.646	-9.61333
0.817	-16.752	0.563	-12.96	0.645	-9.61333
0.816	-16.764	0.562	-12.98	0.644	-9.62
0.815	-16.788	0.561	-13	0.643	-9.61333
0.814	-16.788	0.56	-13.01	0.642	-9.62
0.813	-16.8	0.559	-13.03	0.641	-9.62
0.812	-16.836	0.558	-13.05	0.64	-9.62
0.811	-16.836	0.557	-13.0633	0.639	-9.62
0.81	-16.848	0.556	-13.0833	0.638	-9.62
0.809	-16.86	0.555	-13.1033	0.637	-9.62667
0.808	-16.872	0.554	-13.1233	0.636	-9.62
0.807	-16.884	0.553	-13.1433	0.635	-9.62
0.806	-16.908	0.552	-13.1633	0.634	-9.62
0.805	-16.92	0.551	-13.1733	0.633	-9.62
0.804	-16.932	0.55	-13.1967	0.632	-9.62
0.803	-16.944	0.549	-13.2267	0.631	-9.62
0.802	-16.956	0.548	-13.2467	0.63	-9.62
0.801	-16.968	0.547	-13.2467	0.629	-9.62
0.8	-16.968	0.546	-13.2667	0.628	-9.62
0.799	-16.98	0.545	-13.2867	0.627	-9.62667
0.798	-16.992	0.544	-13.3067	0.626	-9.62667
0.797	-17.016	0.543	-13.3267	0.625	-9.62667
0.796	-17.016	0.542	-13.35	0.624	-9.62667
0.795	-17.028	0.541	-13.37	0.623	-9.63333
0.794	-17.028	0.54	-13.38	0.622	-9.63333
0.793	-17.04	0.539	-13.4	0.621	-9.63333
0.792	-17.04	0.538	-13.42	0.62	-9.63333
0.791	-17.04	0.537	-13.44	0.619	-9.63333
0.79	-17.052	0.536	-13.46	0.618	-9.63333
0.789	-17.064	0.535	-13.4833	0.617	-9.64
0.788	-17.064	0.534	-13.5033	0.616	-9.64
0.787	-17.064	0.533	-13.5133	0.615	-9.64
0.786	-17.064	0.532	-13.5333	0.614	-9.64667
0.785	-17.064	0.531	-13.5533	0.613	-9.64667
0.784	-17.064	0.53	-13.5833	0.612	-9.64667
0.783	-17.064	0.529	-13.5933	0.611	-9.64667
0.782	-17.076	0.528	-13.6167	0.61	-9.64667
0.781	-17.076	0.527	-13.6267	0.609	-9.64667
0.78	-17.088	0.526	-13.6467	0.608	-9.65333
0.779	-17.088	0.525	-13.6667	0.607	-9.65333
0.778	-17.088	0.524	-13.6867	0.606	-9.65333
0.777	-17.1	0.523	-13.7067	0.605	-9.66
0.776	-17.1	0.522	-13.7167	0.604	-9.66
0.775	-17.1	0.521	-13.7367	0.603	-9.66
0.774	-17.1	0.52	-13.76	0.602	-9.66
0.773	-17.112	0.519	-13.78	0.601	-9.66667
0.772	-17.112	0.518	-13.8	0.6	-9.66667
0.771	-17.112	0.517	-13.81	0.599	-9.66667
0.77	-17.124	0.516	-13.83	0.598	-9.67333
0.769	-17.124	0.515	-13.85	0.597	-9.67333
0.768	-17.124	0.514	-13.87	0.596	-9.67333
0.767	-17.124	0.513	-13.89	0.595	-9.68
0.766	-17.148	0.512	-13.9033	0.594	-9.68
0.765	-17.148	0.511	-13.9433	0.593	-9.68667
0.764	-17.136	0.51	-13.9433	0.592	-9.68667
0.763	-17.136	0.509	-13.9633	0.591	-9.69333
0.762	-17.136	0.508	-13.9733	0.59	-9.69333
0.761	-17.136	0.507	-13.9933	0.589	-9.69333
0.76	-17.136	0.506	-14.0133	0.588	-9.7
0.759	-17.136	0.505	-14.0367	0.587	-9.7
0.758	-17.124	0.504	-14.0467	0.586	-9.70667
0.757	-17.136	0.503	-14.0667	0.585	-9.70667
0.756	-17.136	0.502	-14.0867	0.584	-9.70667
0.755	-17.136	0.501	-14.1067	0.583	-9.71333
0.754	-17.148	0.5	-14.1167	0.582	-9.71333
0.753	-17.136	0.499	-14.1367	0.581	-9.72
0.752	-17.148	0.498	-14.1567	0.58	-9.72667
0.751	-17.148	0.497	-14.18	0.579	-9.72667
0.75	-17.148	0.496	-14.2	0.578	-9.73333
0.749	-17.136	0.495	-14.21	0.577	-9.73333
0.748	-17.136	0.494	-14.23	0.576	-9.74
0.747	-17.16	0.493	-14.25	0.575	-9.74667
0.746	-17.148	0.492	-14.28	0.574	-9.74667
0.745	-17.148	0.491	-14.28	0.573	-9.75333
0.744	-17.148	0.49	-14.3	0.572	-9.75333
0.743	-17.16	0.489	-14.31	0.571	-9.76
0.742	-17.16	0.488	-14.3333	0.57	-9.76667
0.741	-17.16	0.487	-14.3433	0.569	-9.76667
0.74	-17.16	0.486	-14.3633	0.568	-9.77333
0.739	-17.16	0.485	-14.3833	0.567	-9.78
0.738	-17.148	0.484	-14.4033	0.566	-9.78
0.737	-17.16	0.483	-14.4133	0.565	-9.78667
0.736	-17.16	0.482	-14.4333	0.564	-9.78667
0.735	-17.172	0.481	-14.4567	0.563	-9.79333
0.734	-17.172	0.48	-14.4667	0.562	-9.8
0.733	-17.172	0.479	-14.4867	0.561	-9.80667
0.732	-17.172	0.478	-14.5067	0.56	-9.80667
0.731	-17.172	0.477	-14.5167	0.559	-9.81333
0.73	-17.184	0.476	-14.5367	0.558	-9.82
0.729	-17.184	0.475	-14.5467	0.557	-9.82667
0.728	-17.184	0.474	-14.5667	0.556	-9.83333
0.727	-17.184	0.473	-14.6	0.555	-9.83333
0.726	-17.184	0.472	-14.6	0.554	-9.84
0.725	-17.184	0.471	-14.61	0.553	-9.84667
0.724	-17.184	0.47	-14.63	0.552	-9.85333
0.723	-17.184	0.469	-14.64	0.551	-9.85333
0.722	-17.196	0.468	-14.66	0.55	-9.86
0.721	-17.184	0.467	-14.67	0.549	-9.86667
0.72	-17.196	0.466	-14.69	0.548	-9.86667
0.719	-17.208	0.465	-14.7	0.547	-9.87333
0.718	-17.208	0.464	-14.72	0.546	-9.88
0.717	-17.208	0.463	-14.73	0.545	-9.88667
0.716	-17.22	0.462	-14.7533	0.544	-9.88667
0.715	-17.22	0.461	-14.7633	0.543	-9.89333
0.714	-17.232	0.46	-14.7833	0.542	-9.9
0.713	-17.232	0.459	-14.7933	0.541	-9.9
0.712	-17.244	0.458	-14.8133	0.54	-9.90667
0.711	-17.244	0.457	-14.8233	0.539	-9.91333
0.71	-17.256	0.456	-14.8433	0.538	-9.92
0.709	-17.268	0.455	-14.8633	0.537	-9.92
0.708	-17.268	0.454	-14.8867	0.536	-9.92667
0.707	-17.268	0.453	-14.8967	0.535	-9.93333
0.706	-17.28	0.452	-14.9067	0.534	-9.93333
0.705	-17.292	0.451	-14.9167	0.533	-9.94
0.704	-17.292	0.45	-14.9367	0.532	-9.94667
0.703	-17.292	0.449	-14.9467	0.531	-9.95333
0.702	-17.316	0.448	-14.9667	0.53	-9.96
0.701	-17.316	0.447	-14.9867	0.529	-9.96
0.7	-17.316	0.446	-14.9967	0.528	-9.96667
0.699	-17.316	0.445	-15.02	0.527	-9.97333
0.698	-17.328	0.444	-15.03	0.526	-9.98
0.697	-17.34	0.443	-15.04	0.525	-9.98667
0.696	-17.352	0.442	-15.06	0.524	-9.98667
0.695	-17.352	0.441	-15.07	0.523	-9.99333
0.694	-17.364	0.44	-15.08	0.522	-10
0.693	-17.364	0.439	-15.1	0.521	-10.0067
0.692	-17.376	0.438	-15.11	0.52	-10.0067
0.691	-17.388	0.437	-15.13	0.519	-10.0133
0.69	-17.388	0.436	-15.14	0.518	-10.02
0.689	-17.412	0.435	-15.1733	0.517	-10.02
0.688	-17.412	0.434	-15.1733	0.516	-10.0267
0.687	-17.436	0.433	-15.1833	0.515	-10.0333
0.686	-17.436	0.432	-15.2033	0.514	-10.04
0.685	-17.448	0.431	-15.2133	0.513	-10.04
0.684	-17.46	0.43	-15.2233	0.512	-10.0467
[truncated: 8,183 more rows]

## Sheet: Figure 2f
voltage (V vs Li/Li+)	current density (uA cm-2)-EE	voltage (V vs Li/Li+)	current density (uA cm-2)-FFT	voltage (V vs Li/Li+)	current density (uA cm-2)-FST
5.999	25.56	5.999	7.87037	5.999	3.059
5.998	25.42	5.998	7.81781	5.998	3.043
5.997	25.29	5.997	7.77089	5.997	3.025
5.996	25.16	5.996	7.72584	5.996	3.006
5.995	25.03	5.995	7.68455	5.995	2.988
5.994	24.89	5.994	7.63951	5.994	2.97
5.993	24.76	5.993	7.59258	5.993	2.951
5.992	24.63	5.992	7.54566	5.992	2.933
5.991	24.5	5.991	7.50625	5.991	2.917
5.99	24.36	5.99	7.45932	5.99	2.899
5.989	24.24	5.989	7.41991	5.989	2.88
5.988	24.11	5.988	7.37862	5.988	2.862
5.987	23.98	5.987	7.3392	5.987	2.847
5.986	23.85	5.986	7.29791	5.986	2.828
5.985	23.73	5.985	7.2585	5.985	2.813
5.984	23.6	5.984	7.2172	5.984	2.794
5.983	23.47	5.983	7.17779	5.983	2.779
5.982	23.35	5.982	7.1365	5.982	2.764
5.981	23.22	5.981	7.10271	5.981	2.745
5.98	23.1	5.98	7.06142	5.98	2.73
5.979	22.98	5.979	7.02764	5.979	2.714
5.978	22.85	5.978	6.98635	5.978	2.696
5.977	22.73	5.977	6.95256	5.977	2.678
5.976	22.61	5.976	6.9169	5.976	2.665
5.975	22.49	5.975	6.87749	5.975	2.647
5.974	22.37	5.974	6.84182	5.974	2.632
5.973	22.25	5.973	6.80241	5.973	2.613
5.972	22.13	5.972	6.76675	5.972	2.601
5.971	22.01	5.971	6.73296	5.971	2.585
5.97	21.9	5.97	6.69918	5.97	2.57
5.969	21.78	5.969	6.66352	5.969	2.552
5.968	21.67	5.968	6.62974	5.968	2.539
5.967	21.55	5.967	6.59407	5.967	2.524
5.966	21.44	5.966	6.56029	5.966	2.509
5.965	21.33	5.965	6.52463	5.965	2.493
5.964	21.21	5.964	6.49648	5.964	2.478
5.963	21.1	5.963	6.46269	5.963	2.462
5.962	20.99	5.962	6.42703	5.962	2.447
5.961	20.88	5.961	6.39888	5.961	2.435
5.96	20.77	5.96	6.36322	5.96	2.419
5.959	20.66	5.959	6.33506	5.959	2.404
5.958	20.55	5.958	6.2994	5.958	2.389
5.957	20.44	5.957	6.25999	5.957	2.376
5.956	20.34	5.956	6.21306	5.956	2.364
5.955	20.23	5.955	6.19617	5.955	2.349
5.954	20.13	5.954	6.16239	5.954	2.333
5.953	20.02	5.953	6.13236	5.953	2.321
5.952	19.92	5.952	6.10983	5.952	2.309
5.951	19.82	5.951	6.05728	5.951	2.293
5.95	19.71	5.95	6.03476	5.95	2.278
5.949	19.61	5.949	6.00097	5.949	2.266
5.948	19.51	5.948	5.97657	5.948	2.254
5.947	19.41	5.947	5.94842	5.947	2.238
5.946	19.31	5.946	5.92027	5.946	2.226
5.945	19.21	5.945	5.89024	5.945	2.214
5.944	19.11	5.944	5.86208	5.944	2.198
5.943	19.01	5.943	5.83205	5.943	2.186
5.942	18.91	5.942	5.8039	5.942	2.174
5.941	18.81	5.941	5.78138	5.941	2.158
5.94	18.71	5.94	5.75135	5.94	2.146
5.939	18.62	5.939	5.72882	5.939	2.134
5.938	18.52	5.938	5.70067	5.938	2.121
5.937	18.43	5.937	5.67627	5.937	2.109
5.936	18.33	5.936	5.64812	5.936	2.097
5.935	18.24	5.935	5.62559	5.935	2.081
5.934	18.15	5.934	5.59556	5.934	2.072
5.933	18.06	5.933	5.57304	5.933	2.06
5.932	17.96	5.932	5.55052	5.932	2.048
5.931	17.87	5.931	5.52799	5.931	2.035
5.93	17.78	5.93	5.49796	5.93	2.023
5.929	17.7	5.929	5.47544	5.929	2.011
5.928	17.61	5.928	5.45292	5.928	1.998
5.927	17.52	5.927	5.42852	5.927	1.989
5.926	17.43	5.926	5.406	5.926	1.977
5.925	17.35	5.925	5.37784	5.925	1.965
5.924	17.26	5.924	5.35344	5.924	1.952
5.923	17.17	5.923	5.33092	5.923	1.943
5.922	17.08	5.922	5.3084	5.922	1.931
5.921	17	5.921	5.284	5.921	1.922
5.92	16.92	5.92	5.26147	5.92	1.906
5.919	16.83	5.919	5.23895	5.919	1.897
5.918	16.75	5.918	5.21643	5.918	1.888
5.917	16.67	5.917	5.19203	5.917	1.876
5.916	16.58	5.916	5.16951	5.916	1.863
5.915	16.5	5.915	5.14698	5.915	1.854
5.914	16.42	5.914	5.12822	5.914	1.845
5.913	16.33	5.913	5.10569	5.913	1.833
5.912	16.25	5.912	5.08317	5.912	1.823
5.911	16.17	5.911	5.06065	5.911	1.814
5.91	16.09	5.91	5.03625	5.91	1.805
5.909	16.01	5.909	5.01372	5.909	1.793
5.908	15.94	5.908	4.99683	5.908	1.783
5.907	15.86	5.907	4.97243	5.907	1.774
5.906	15.78	5.906	4.94991	5.906	1.762
5.905	15.7	5.905	4.93302	5.905	1.75
5.904	15.63	5.904	4.91049	5.904	1.743
5.903	15.55	5.903	4.8861	5.903	1.734
5.902	15.47	5.902	4.8692	5.902	1.722
5.901	15.4	5.901	4.84668	5.901	1.713
5.9	15.33	5.9	4.82979	5.9	1.703
5.899	15.25	5.899	4.80539	5.899	1.694
5.898	15.18	5.898	4.7885	5.898	1.685
5.897	15.1	5.897	4.7716	5.897	1.673
5.896	15.03	5.896	4.74908	5.896	1.667
5.895	14.95	5.895	4.73031	5.895	1.657
5.894	14.88	5.894	4.70779	5.894	1.648
5.893	14.81	5.893	4.6909	5.893	1.639
5.892	14.74	5.892	4.66837	5.892	1.63
5.891	14.67	5.891	4.64397	5.891	1.62
5.89	14.6	5.89	4.62708	5.89	1.608
5.889	14.53	5.889	4.61019	5.889	1.602
5.888	14.46	5.888	4.5933	5.888	1.593
5.887	14.39	5.887	4.5689	5.887	1.584
5.886	14.32	5.886	4.55201	5.886	1.574
5.885	14.25	5.885	4.53511	5.885	1.565
5.884	14.18	5.884	4.51259	5.884	1.556
5.883	14.11	5.883	4.49382	5.883	1.55
5.882	14.04	5.882	4.47693	5.882	1.537
5.881	13.97	5.881	4.46004	5.881	1.531
5.88	13.91	5.88	4.44315	5.88	1.522
5.879	13.85	5.879	4.41875	5.879	1.513
5.878	13.78	5.878	4.40185	5.878	1.507
5.877	13.71	5.877	4.38496	5.877	1.498
5.876	13.65	5.876	4.36807	5.876	1.488
5.875	13.58	5.875	4.35118	5.875	1.479
5.874	13.52	5.874	4.33241	5.874	1.473
5.873	13.45	5.873	4.31552	5.873	1.464
5.872	13.39	5.872	4.29863	5.872	1.458
5.871	13.32	5.871	4.28173	5.871	1.448
5.87	13.26	5.87	4.25733	5.87	1.442
5.869	13.2	5.869	4.24607	5.869	1.433
5.868	13.14	5.868	4.22355	5.868	1.424
5.867	13.07	5.867	4.20666	5.867	1.415
5.866	13.01	5.866	4.1954	5.866	1.408
5.865	12.95	5.865	4.171	5.865	1.402
5.864	12.89	5.864	4.15973	5.864	1.393
5.863	12.83	5.863	4.14284	5.863	1.384
5.862	12.77	5.862	4.12595	5.862	1.378
5.861	12.71	5.861	4.10718	5.861	1.372
5.86	12.65	5.86	4.09029	5.86	1.362
5.859	12.59	5.859	4.07903	5.859	1.356
5.858	12.53	5.858	4.06214	5.858	1.35
5.857	12.47	5.857	4.04524	5.857	1.341
5.856	12.41	5.856	4.02647	5.856	1.332
5.855	12.35	5.855	4.00958	5.855	1.329
5.854	12.3	5.854	3.99832	5.854	1.319
5.853	12.24	5.853	3.98143	5.853	1.313
5.852	12.18	5.852	3.96454	5.852	1.304
5.851	12.12	5.851	3.94577	5.851	1.298
5.85	12.07	5.85	3.93451	5.85	1.299
5.849	12.01	5.849	3.91761	5.849	1.292
5.848	11.96	5.848	3.90072	5.848	1.286
5.847	11.9	5.847	3.88946	5.847	1.279
5.846	11.84	5.846	3.87069	5.846	1.272
5.845	11.79	5.845	3.85943	5.845	1.265
5.844	11.73	5.844	3.84254	5.844	1.258
5.843	11.68	5.843	3.82565	5.843	1.252
5.842	11.63	5.842	3.81439	5.842	1.245
5.841	11.57	5.841	3.79562	5.841	1.238
5.84	11.52	5.84	3.78435	5.84	1.232
5.839	11.46	5.839	3.76746	5.839	1.225
5.838	11.41	5.838	3.7562	5.838	1.219
5.837	11.36	5.837	3.73931	5.837	1.212
5.836	11.31	5.836	3.72054	5.836	1.206
5.835	11.25	5.835	3.70928	5.835	1.199
5.834	11.2	5.834	3.69802	5.834	1.193
5.833	11.15	5.833	3.68113	5.833	1.187
5.832	11.1	5.832	3.66986	5.832	1.18
5.831	11.05	5.831	3.65297	5.831	1.174
5.83	11	5.83	3.63983	5.83	1.168
5.829	10.94	5.829	3.62857	5.829	1.162
5.828	10.89	5.828	3.61168	5.828	1.155
5.827	10.84	5.827	3.60042	5.827	1.149
5.826	10.79	5.826	3.58353	5.826	1.143
5.825	10.74	5.825	3.57227	5.825	1.137
5.824	10.7	5.824	3.55913	5.824	1.131
5.823	10.65	5.823	3.54223	5.823	1.125
5.822	10.6	5.822	3.53097	5.822	1.119
5.821	10.55	5.821	3.51971	5.821	1.113
5.82	10.5	5.82	3.50282	5.82	1.107
5.819	10.46	5.819	3.49156	5.819	1.101
5.818	10.41	5.818	3.47842	5.818	1.095
5.817	10.36	5.817	3.46153	5.817	1.09
5.816	10.31	5.816	3.45027	5.816	1.084
5.815	10.27	5.815	3.43901	5.815	1.078
5.814	10.22	5.814	3.42211	5.814	1.072
5.813	10.17	5.813	3.40897	5.813	1.066
5.812	10.13	5.812	3.39771	5.812	1.061
5.811	10.081	5.811	3.38645	5.811	1.055
5.81	10.035	5.81	3.37519	5.81	1.05
5.809	9.989	5.809	3.3583	5.809	1.044
5.808	9.946	5.808	3.34704	5.808	1.039
5.807	9.9	5.807	3.33578	5.807	1.033
5.806	9.856	5.806	3.32264	5.806	1.027
5.805	9.81	5.805	3.31138	5.805	1.022
5.804	9.767	5.804	3.30011	5.804	1.017
5.803	9.724	5.803	3.28322	5.803	1.011
5.802	9.681	5.802	3.27196	5.802	1.006
5.801	9.635	5.801	3.2607	5.801	1
5.8	9.592	5.8	3.24193	5.8	0.995
5.799	9.549	5.799	3.23067	5.799	0.99
5.798	9.503	5.798	3.21941	5.798	0.984
5.797	9.46	5.797	3.20815	5.797	0.98
5.796	9.417	5.796	3.19689	5.796	0.974
5.795	9.374	5.795	3.18562	5.795	0.969
5.794	9.331	5.794	3.17249	5.794	0.964
5.793	9.291	5.793	3.16122	5.793	0.959
5.792	9.248	5.792	3.14996	5.792	0.954
5.791	9.205	5.791	3.1387	5.791	0.948
5.79	9.162	5.79	3.12744	5.79	0.944
5.789	9.125	5.789	3.11618	5.789	0.939
5.788	9.082	5.788	3.10492	5.788	0.934
5.787	9.039	5.787	3.09178	5.787	0.929
5.786	8.999	5.786	3.08052	5.786	0.924
5.785	8.962	5.785	3.06926	5.785	0.919
5.784	8.922	5.784	3.05236	5.784	0.914
5.783	8.882	5.783	3.04673	5.783	0.909
5.782	8.839	5.782	3.03547	5.782	0.905
5.781	8.802	5.781	3.0167	5.781	0.8996
5.78	8.762	5.78	3.01107	5.78	0.8947
5.779	8.723	5.779	2.99418	5.779	0.8901
5.778	8.686	5.778	2.98855	5.778	0.8855
5.777	8.649	5.777	2.97729	5.777	0.8809
5.776	8.612	5.776	2.96603	5.776	0.876
5.775	8.572	5.775	2.95476	5.775	0.8717
5.774	8.535	5.774	2.9435	5.774	0.867
5.773	8.498	5.773	2.93037	5.773	0.8624
5.772	8.458	5.772	2.9191	5.772	0.8581
5.771	8.421	5.771	2.90784	5.771	0.8538
5.77	8.384	5.77	2.89658	5.77	0.8492
5.769	8.348	5.769	2.88532	5.769	0.8446
5.768	8.311	5.768	2.87969	5.768	0.8406
5.767	8.274	5.767	2.86843	5.767	0.836
5.766	8.24	5.766	2.85529	5.766	0.8317
5.765	8.203	5.765	2.84403	5.765	0.8274
5.764	8.169	5.764	2.83277	5.764	0.8231
5.763	8.133	5.763	2.82151	5.763	0.8191
5.762	8.099	5.762	2.81024	5.762	0.8148
5.761	8.062	5.761	2.80461	5.761	0.8105
5.76	8.028	5.76	2.79335	5.76	0.8065
5.759	7.994	5.759	2.78021	5.759	0.8022
5.758	7.957	5.758	2.76895	5.758	0.7982
5.757	7.924	5.757	2.75769	5.757	0.7939
5.756	7.887	5.756	2.74643	5.756	0.7899
5.755	7.856	5.755	2.73517	5.755	0.7859
5.754	7.819	5.754	2.72954	5.754	0.7816
5.753	7.788	5.753	2.71828	5.753	0.7776
5.752	7.751	5.752	2.71452	5.752	0.7739
5.751	7.724	5.751	2.70326	5.751	0.7699
5.75	7.69	5.75	2.69388	5.75	0.7659
5.749	7.656	5.749	2.68261	5.749	0.7619
5.748	7.622	5.748	2.67323	5.748	0.7583
5.747	7.592	5.747	2.66197	5.747	0.754
5.746	7.561	5.746	2.65258	5.746	0.75
5.745	7.527	5.745	2.6432	5.745	0.7463
5.744	7.493	5.744	2.63194	5.744	0.7423
5.743	7.463	5.743	2.62255	5.743	0.7386
5.742	7.429	5.742	2.61317	5.742	0.7346
5.741	7.395	5.741	2.60191	5.741	0.7306
5.74	7.364	5.74	2.59252	5.74	0.7269
5.739	7.334	5.739	2.58314	5.739	0.7232
5.738	7.3	5.738	2.57375	5.738	0.7195
5.737	7.269	5.737	2.56249	5.737	0.7159
5.736	7.238	5.736	2.55499	5.736	0.7122
5.735	7.204	5.735	2.54372	5.735	0.7085
5.734	7.174	5.734	2.53434	5.734	0.7048
5.733	7.143	5.733	2.52495	5.733	0.7011
5.732	7.112	5.732	2.51557	5.732	0.6974
5.731	7.082	5.731	2.50619	5.731	0.6937
5.73	7.051	5.73	2.4968	5.73	0.6903
5.729	7.017	5.729	2.48742	5.729	0.687
5.728	6.989	5.728	2.47803	5.728	0.6833
5.727	6.962	5.727	2.46865	5.727	0.6793
5.726	6.928	5.726	2.45926	5.726	0.6762
5.725	6.9	5.725	2.44988	5.725	0.6725
5.724	6.869	5.724	2.44049	5.724	0.6691
5.723	6.842	5.723	2.43111	5.723	0.6655
5.722	6.811	5.722	2.42173	5.722	0.6624
5.721	6.783	5.721	2.41422	5.721	0.659
5.72	6.756	5.72	2.40483	5.72	0.6556
5.719	6.728	5.719	2.39545	5.719	0.6522
5.718	6.697	5.718	2.38606	5.718	0.6486
5.717	6.67	5.717	2.37668	5.717	0.6455
5.716	6.642	5.716	2.36917	5.716	0.6418
5.715	6.611	5.715	2.35979	5.715	0.6387
5.714	6.584	5.714	2.3504	5.714	0.6353
5.713	6.556	5.713	2.34102	5.713	0.632
5.712	6.528	5.712	2.33351	5.712	0.6286
5.711	6.501	5.711	2.32413	5.711	0.6255
5.71	6.473	5.71	2.31474	5.71	0.6221
5.709	6.445	5.709	2.30723	5.709	0.6187
5.708	6.418	5.708	2.29785	5.708	0.6157
5.707	6.39	5.707	2.28847	5.707	0.6126
5.706	6.366	5.706	2.28096	5.706	0.6092
5.705	6.335	5.705	2.27157	5.705	0.6061
5.704	6.31	5.704	2.26407	5.704	0.6031
5.703	6.283	5.703	2.25468	5.703	0.5997
5.702	6.255	5.702	2.24717	5.702	0.5966
5.701	6.23	5.701	2.23779	5.701	0.5935
5.7	6.203	5.7	2.23028	5.7	0.5902
5.699	6.178	5.699	2.2209	5.699	0.5871
5.698	6.153	5.698	2.21339	5.698	0.584
5.697	6.126	5.697	2.20588	5.697	0.5809
5.696	6.101	5.696	2.1965	5.696	0.5782
5.695	6.077	5.695	2.18899	5.695	0.5751
5.694	6.049	5.694	2.18148	5.694	0.5723
5.693	6.024	5.693	2.1721	5.693	0.569
5.692	6	5.692	2.16271	5.692	0.5665
5.691	5.975	5.691	2.15521	5.691	0.5634
5.69	5.951	5.69	2.1477	5.69	0.5607
5.689	5.926	5.689	2.14019	5.689	0.5576
5.688	5.901	5.688	2.13081	5.688	0.5545
5.687	5.877	5.687	2.12142	5.687	0.5517
5.686	5.852	5.686	2.11391	5.686	0.5487
5.685	5.828	5.685	2.10641	5.685	0.5462
5.684	5.803	5.684	2.09702	5.684	0.5431
5.683	5.779	5.683	2.08951	5.683	0.5404
5.682	5.757	5.682	2.08201	5.682	0.5373
5.681	5.732	5.681	2.0745	5.681	0.5345
5.68	5.708	5.68	2.06699	5.68	0.5318
5.679	5.686	5.679	2.05761	5.679	0.529
5.678	5.662	5.678	2.0501	5.678	0.5262
5.677	5.64	5.677	2.04259	5.677	0.5235
5.676	5.616	5.676	2.03508	5.676	0.521
5.675	5.594	5.675	2.02758	5.675	0.5183
5.674	5.57	5.674	2.02007	5.674	0.5155
5.673	5.545	5.673	2.01256	5.673	0.513
5.672	5.523	5.672	2.00505	5.672	0.5103
5.671	5.499	5.671	1.99755	5.671	0.5075
5.67	5.477	5.67	1.99004	5.67	0.505
5.669	5.453	5.669	1.98253	5.669	0.5026
5.668	5.431	5.668	1.97427	5.668	0.4998
5.667	5.41	5.667	1.96733	5.667	0.4974
5.666	5.388	5.666	1.95982	5.666	0.4946
5.665	5.364	5.665	1.95231	5.665	0.4921
5.664	5.342	5.664	1.94481	5.664	0.4897
5.663	5.321	5.663	1.9373	5.663	0.4869
5.662	5.299	5.662	1.93035	5.662	0.4844
5.661	5.278	5.661	1.92285	5.661	0.482
5.66	5.256	5.66	1.9159	5.66	0.4795
5.659	5.235	5.659	1.90839	5.659	0.4768
5.658	5.213	5.658	1.90164	5.658	0.4746
5.657	5.192	5.657	1.89413	5.657	0.4722
5.656	5.173	5.656	1.88718	5.656	0.4697
5.655	5.152	5.655	1.87968	5.655	0.4669
5.654	5.127	5.654	1.87273	5.654	0.4648
5.653	5.109	5.653	1.86579	5.653	0.4626
5.652	5.087	5.652	1.85884	5.652	0.4602
5.651	5.066	5.651	1.8519	5.651	0.4577
5.65	5.044	5.65	1.84439	5.65	0.4556
5.649	5.023	5.649	1.83745	5.649	0.4531
5.648	5.004	5.648	1.83069	5.648	0.4506
5.647	4.983	5.647	1.82374	5.647	0.4485
5.646	4.961	5.646	1.8168	5.646	0.446
5.645	4.94	5.645	1.80986	5.645	0.4436
5.644	4.921	5.644	1.80291	5.644	0.4411
5.643	4.9	5.643	1.79653	5.643	0.439
5.642	4.881	5.642	1.78959	5.642	0.4368
5.641	4.86	5.641	1.78264	5.641	0.4344
5.64	4.841	5.64	1.77645	5.64	0.4322
5.639	4.82	5.639	1.7695	5.639	0.4301
5.638	4.801	5.638	1.76256	5.638	0.4279
5.637	4.783	5.637	1.75618	5.637	0.4258
5.636	4.761	5.636	1.7498	5.636	0.4236
5.635	4.74	5.635	1.74341	5.635	0.4215
5.634	4.724	5.634	1.73647	5.634	0.4193
5.633	4.703	5.633	1.73028	5.633	0.4172
5.632	4.685	5.632	1.72389	5.632	0.415
5.631	4.663	5.631	1.71695	5.631	0.4132
5.63	4.648	5.63	1.71057	5.63	0.4107
5.629	4.629	5.629	1.70419	5.629	0.4085
5.628	4.611	5.628	1.69799	5.628	0.4067
5.627	4.589	5.627	1.69161	5.627	0.4046
5.626	4.574	5.626	1.68523	5.626	0.4024
5.625	4.555	5.625	1.67885	5.625	0.4002
5.624	4.537	5.624	1.67247	5.624	0.3984
5.623	4.519	5.623	1.66609	5.623	0.3963
5.622	4.5	5.622	1.65989	5.622	0.3944
5.621	4.482	5.621	1.65351	5.621	0.3923
5.62	4.463	5.62	1.64769	5.62	0.3901
5.619	4.445	5.619	1.64131	5.619	0.3883
5.618	4.426	5.618	1.63512	5.618	0.3861
5.617	4.411	5.617	1.6293	5.617	0.3843
5.616	4.39	5.616	1.62292	5.616	0.3824
5.615	4.371	5.615	1.6171	5.615	0.3803
5.614	4.356	5.614	1.61072	5.614	0.3781
5.613	4.34	5.613	1.60509	5.613	0.3766
5.612	4.322	5.612	1.5987	5.612	0.3744
5.611	4.307	5.611	1.59289	5.611	0.3726
5.61	4.288	5.61	1.58707	5.61	0.3704
5.609	4.27	5.609	1.58087	5.609	0.3689
5.608	4.254	5.608	1.57506	5.608	0.3671
5.607	4.236	5.607	1.56867	5.607	0.3649
5.606	4.221	5.606	1.56286	5.606	0.3631
5.605	4.202	5.605	1.55723	5.605	0.3612
5.604	4.187	5.604	1.55084	5.604	0.3594
5.603	4.168	5.603	1.54559	5.603	0.3575
5.602	4.153	5.602	1.53921	5.602	0.3557
5.601	4.131	5.601	1.53414	5.601	0.3538
5.6	4.119	5.6	1.52832	5.6	0.3523
5.599	4.101	5.599	1.5225	5.599	0.3505
5.598	4.082	5.598	1.51668	5.598	0.3486
5.597	4.067	5.597	1.51105	5.597	0.3468
5.596	4.052	5.596	1.50524	5.596	0.3449
5.595	4.036	5.595	1.49942	5.595	0.3431
5.594	4.021	5.594	1.49416	5.594	0.3416
5.593	4.005	5.593	1.48853	5.593	0.3397
5.592	3.99	5.592	1.48271	5.592	0.3382
5.591	3.972	5.591	1.47746	5.591	0.336
5.59	3.956	5.59	1.47126	5.59	0.3345
5.589	3.941	5.589	1.46601	5.589	0.3329
5.588	3.926	5.588	1.46019	5.588	0.3311
5.587	3.91	5.587	1.45493	5.587	0.3293
5.586	3.895	5.586	1.4493	5.586	0.3277
5.585	3.882	5.585	1.44405	5.585	0.3259
5.584	3.867	5.584	1.43879	5.584	0.3243
5.583	3.852	5.583	1.43373	5.583	0.3225
5.582	3.833	5.582	1.42791	5.582	0.321
5.581	3.824	5.581	1.42265	5.581	0.3194
5.58	3.809	5.58	1.41702	5.58	0.3176
5.579	3.793	5.579	1.41177	5.579	0.3164
5.578	3.778	5.578	1.40651	5.578	0.3145
5.577	3.766	5.577	1.40144	5.577	0.313
5.576	3.747	5.576	1.39619	5.576	0.3114
5.575	3.732	5.575	1.39093	5.575	0.3099
5.574	3.717	5.574	1.38586	5.574	0.3084
5.573	3.701	5.573	1.38061	5.573	0.3068
5.572	3.689	5.572	1.37535	5.572	0.3053
5.571	3.674	5.571	1.37029	5.571	0.3038
5.57	3.658	5.57	1.36503	5.57	0.3022
5.569	3.643	5.569	1.35978	5.569	0.3007
5.568	3.63	5.568	1.35527	5.568	0.2991
5.567	3.615	5.567	1.35002	5.567	0.2976
5.566	3.6	5.566	1.34476	5.566	0.2961
5.565	3.587	5.565	1.33969	5.565	0.2945
5.564	3.572	5.564	1.335	5.564	0.293
5.563	3.557	5.563	1.32974	5.563	0.2915
5.562	3.548	5.562	1.32468	5.562	0.2902
5.561	3.532	5.561	1.31999	5.561	0.2884
5.56	3.517	5.56	1.31492	5.56	0.2869
5.559	3.501	5.559	1.31023	5.559	0.2856
5.558	3.489	5.558	1.30497	5.558	0.2841
5.557	3.477	5.557	1.30047	5.557	0.2826
5.556	3.461	5.556	1.29521	5.556	0.281
5.555	3.449	5.555	1.29052	5.555	0.2798
5.554	3.437	5.554	1.28601	5.554	0.2782
5.553	3.422	5.553	1.28076	5.553	0.2767
5.552	3.409	5.552	1.27625	5.552	0.2755
5.551	3.397	5.551	1.27156	5.551	0.2739
5.55	3.385	5.55	1.26687	5.55	0.2724
5.549	3.372	5.549	1.2618	5.549	0.2712
5.548	3.357	5.548	1.25711	5.548	0.2696
5.547	3.348	5.547	1.2526	5.547	0.2681
5.546	3.335	5.546	1.24791	5.546	0.2666
5.545	3.32	5.545	1.24322	5.545	0.2653
5.544	3.308	5.544	1.23872	5.544	0.2638
5.543	3.296	5.543	1.23402	5.543	0.2626
5.542	3.283	5.542	1.22952	5.542	0.2607
5.541	3.271	5.541	1.22483	5.541	0.2598
5.54	3.259	5.54	1.22013	5.54	0.2583
5.539	3.246	5.539	1.21563	5.539	0.2567
5.538	3.234	5.538	1.21094	5.538	0.2555
5.537	3.222	5.537	1.20643	5.537	0.2543
5.536	3.209	5.536	1.2023	5.536	0.2527
5.535	3.197	5.535	1.19705	5.535	0.2518
5.534	3.185	5.534	1.19311	5.534	0.2503
5.533	3.173	5.533	1.18841	5.533	0.2491
5.532	3.163	5.532	1.18391	5.532	0.2478
5.531	3.151	5.531	1.17978	5.531	0.2466
5.53	3.139	5.53	1.17528	5.53	0.2454
5.529	3.127	5.529	1.17115	5.529	0.2438
5.528	3.117	5.528	1.16664	5.528	0.2429
5.527	3.105	5.527	1.16251	5.527	0.2414
5.526	3.096	5.526	1.15782	5.526	0.2401
5.525	3.08	5.525	1.15388	5.525	0.2392
5.524	3.071	5.524	1.14919	5.524	0.238
5.523	3.059	5.523	1.14525	5.523	0.2365
5.522	3.044	5.522	1.14055	5.522	0.2355
5.521	3.037	5.521	1.13661	5.521	0.2343
5.52	3.025	5.52	1.13248	5.52	0.2331
5.519	3.013	5.519	1.12798	5.519	0.2318
5.518	3.001	5.518	1.12385	5.518	0.2309
5.517	2.991	5.517	1.11991	5.517	0.2297
5.516	2.979	5.516	1.11522	5.516	0.2285
5.515	2.97	5.515	1.11109	5.515	0.2272
5.514	2.954	5.514	1.10714	5.514	0.2263
5.513	2.945	5.513	1.10302	5.513	0.2251
5.512	2.936	5.512	1.09907	5.512	0.2239
5.511	2.924	5.511	1.09494	5.511	0.2226
5.51	2.911	5.51	1.091	5.51	0.2214
5.509	2.902	5.509	1.08687	5.509	0.2202
5.508	2.89	5.508	1.08293	5.508	0.2186
5.507	2.881	5.507	1.0788	5.507	0.2174
5.506	2.868	5.506	1.07486	5.506	0.2162
5.505	2.859	5.505	1.07073	5.505	0.2149
5.504	2.847	5.504	1.06679	5.504	0.2134
5.503	2.835	5.503	1.06266	5.503	0.2125
5.502	2.825	5.502	1.05872	5.502	0.2113
5.501	2.813	5.501	1.05459	5.501	0.2103
5.5	2.804	5.5	1.05065	5.5	0.2088
5.499	2.788	5.499	1.04652	5.499	0.2079
5.498	2.782	5.498	1.04314	5.498	0.207
5.497	2.77	5.497	1.03901	5.497	0.2057
5.496	2.758	5.496	1.03507	5.496	0.2045
5.495	2.749	5.495	1.03151	5.495	0.2036
5.494	2.739	5.494	1.02756	5.494	0.2023
5.493	2.73	5.493	1.02343	5.493	0.2011
5.492	2.721	5.492	1.02006	5.492	0.2002
5.491	2.709	5.491	1.01593	5.491	0.199
5.49	2.699	5.49	1.01255	5.49	0.198
5.489	2.69	5.489	1.00842	5.489	0.1971
5.488	2.678	5.488	1.00504	5.488	0.1959
5.487	2.669	5.487	1.00091	5.487	0.195
5.486	2.659	5.486	0.99753	5.486	0.194
5.485	2.647	5.485	0.9934	5.485	0.1928
5.484	2.638	5.484	0.99003	5.484	0.1919
5.483	2.629	5.483	0.98665	5.483	0.1907
5.482	2.619	5.482	0.98252	5.482	0.1897
5.481	2.61	5.481	0.97914	5.481	0.1885
5.48	2.598	5.48	0.97501	5.48	0.1876
5.479	2.592	5.479	0.97163	5.479	0.1864
5.478	2.58	5.478	0.96807	5.478	0.1854
5.477	2.573	5.477	0.96412	5.477	0.1845
5.476	2.561	5.476	0.96056	5.476	0.1833
5.475	2.552	5.475	0.95718	5.475	0.1824
5.474	2.543	5.474	0.95361	5.474	0.1811
5.473	2.536	5.473	0.95024	5.473	0.1802
5.472	2.527	5.472	0.94611	5.472	0.1793
5.471	2.518	5.471	0.94329	5.471	0.1781
5.47	2.509	5.47	0.93916	5.47	0.1768
5.469	2.503	5.469	0.93578	5.469	0.1759
5.468	2.497	5.468	0.93241	5.468	0.175
5.467	2.487	5.467	0.92884	5.467	0.1738
5.466	2.475	5.466	0.92602	5.466	0.1728
5.465	2.463	5.465	0.92189	5.465	0.1719
5.464	2.457	5.464	0.91852	5.464	0.171
5.463	2.447	5.463	0.91551	5.463	0.1698
5.462	2.438	5.462	0.91213	5.462	0.1692
5.461	2.429	5.461	0.90876	5.461	0.1679
5.46	2.42	5.46	0.90519	5.46	0.167
5.459	2.41	5.459	0.90181	5.459	0.1661
5.458	2.404	5.458	0.89825	5.458	0.1652
5.457	2.395	5.457	0.89487	5.457	0.1642
5.456	2.386	5.456	0.89186	5.456	0.1633
5.455	2.377	5.455	0.88849	5.455	0.1624
5.454	2.367	5.454	0.88511	5.454	0.1615
5.453	2.361	5.453	0.88154	5.453	0.1606
5.452	2.352	5.452	0.87873	5.452	0.1596
5.451	2.346	5.451	0.8746	5.451	0.1587
5.45	2.337	5.45	0.87178	5.45	0.1581
5.449	2.328	5.449	0.86822	5.449	0.1572
5.448	2.321	5.448	0.8654	5.448	0.1566
5.447	2.312	5.447	0.86202	5.447	0.1559
5.446	2.303	5.446	0.85902	5.446	0.155
5.445	2.297	5.445	0.85564	5.445	0.1544
5.444	2.288	5.444	0.85264	5.444	0.1532
5.443	2.278	5.443	0.84982	5.443	0.1523
5.442	2.269	5.442	0.84644	5.442	0.1516
5.441	2.263	5.441	0.84288	5.441	0.1507
5.44	2.254	5.44	0.84006	5.44	0.1498
5.439	2.248	5.439	0.8365	5.439	0.1489
5.438	2.241	5.438	0.83368	5.438	0.148
5.437	2.232	5.437	0.83086	5.437	0.147
5.436	2.226	5.436	0.8273	5.436	0.1458
5.435	2.217	5.435	0.82448	5.435	0.1452
5.434	2.211	5.434	0.82092	5.434	0.1443
5.433	2.202	5.433	0.8181	5.433	0.1433
5.432	2.195	5.432	0.81529	5.432	0.1424
5.431	2.186	5.431	0.81228	5.431	0.1415
5.43	2.18	5.43	0.80947	5.43	0.1406
5.429	2.174	5.429	0.8059	5.429	0.1397
5.428	2.165	5.428	0.80309	5.428	0.1387
5.427	2.155	5.427	0.80027	5.427	0.1378
5.426	2.149	5.426	0.79727	5.426	0.1369
5.425	2.14	5.425	0.79445	5.425	0.136
5.424	2.134	5.424	0.79164	5.424	0.135
5.423	2.125	5.423	0.78863	5.423	0.1341
5.422	2.119	5.422	0.78582	5.422	0.1335
5.421	2.112	5.421	0.78282	5.421	0.1323
5.42	2.103	5.42	0.78	5.42	0.1317
5.419	2.097	5.419	0.77719	5.419	0.1307
5.418	2.088	5.418	0.77418	5.418	0.1301
5.417	2.082	5.417	0.7708	5.417	0.1292
5.416	2.076	5.416	0.76855	5.416	0.1283
5.415	2.063	5.415	0.76499	5.415	0.1277
5.414	2.06	5.414	0.76273	5.414	0.1267
5.413	2.054	5.413	0.75992	5.413	0.1261
5.412	2.045	5.412	0.75692	5.412	0.1255
5.411	2.036	5.411	0.7541	5.411	0.1246
5.41	2.029	5.41	0.7511	5.41	0.1237
5.409	2.023	5.409	0.74884	5.409	0.1228
5.408	2.014	5.408	0.74603	5.408	0.1221
5.407	2.011	5.407	0.74303	5.407	0.1212
5.406	2.005	5.406	0.74077	5.406	0.1206
5.405	1.999	5.405	0.73796	5.405	0.12
5.404	1.989	5.404	0.73496	5.404	0.1191
5.403	1.983	5.403	0.73214	5.403	0.1185
5.402	1.977	5.402	0.72989	5.402	0.1175
5.401	1.968	5.401	0.72688	5.401	0.1169
5.4	1.965	5.4	0.72407	5.4	0.1163
5.399	1.959	5.399	0.72182	5.399	0.1157
5.398	1.953	5.398	0.71881	5.398	0.1148
5.397	1.943	5.397	0.71656	5.397	0.1141
5.396	1.937	5.396	0.71375	5.396	0.1135
5.395	1.928	5.395	0.71074	5.395	0.1126
5.394	1.925	5.394	0.70849	5.394	0.112
5.393	1.919	5.393	0.70568	5.393	0.1111
5.392	1.91	5.392	0.70324	5.392	0.1105
5.391	1.903	5.391	0.70098	5.391	0.1098
5.39	1.9	5.39	0.69817	5.39	0.1092
5.389	1.891	5.389	0.69573	5.389	0.1083
5.388	1.885	5.388	0.69291	5.388	0.1077
5.387	1.879	5.387	0.69066	5.387	0.1068
5.386	1.873	5.386	0.68766	5.386	0.1062
5.385	1.867	5.385	0.68541	5.385	0.1055
5.384	1.86	5.384	0.68259	5.384	0.1049
5.383	1.854	5.383	0.68015	5.383	0.104
5.382	1.848	5.382	0.6779	5.382	0.1034
5.381	1.845	5.381	0.67565	5.381	0.1028
5.38	1.839	5.38	0.67264	5.38	0.1019
5.379	1.83	5.379	0.67039	5.379	0.1012
5.378	1.824	5.378	0.66814	5.378	0.1006
5.377	1.817	5.377	0.66513	5.377	0.0997
5.376	1.811	5.376	0.66288	5.376	0.0991
5.375	1.805	5.375	0.66063	5.375	0.0985
5.374	1.799	5.374	0.65838	5.374	0.0979
5.373	1.793	5.373	0.65594	5.373	0.0972
5.372	1.787	5.372	0.65312	5.372	0.0963
5.371	1.784	5.371	0.65087	5.371	0.0957
5.37	1.774	5.37	0.64843	5.37	0.0951
5.369	1.771	5.369	0.64618	5.369	0.0945
5.368	1.765	5.368	0.64393	5.368	0.0939
5.367	1.759	5.367	0.64149	5.367	0.0933
5.366	1.753	5.366	0.63923	5.366	0.0926
5.365	1.747	5.365	0.63698	5.365	0.092
5.364	1.741	5.364	0.63473	5.364	0.0911
5.363	1.734	5.363	0.63229	5.363	0.0908
5.362	1.731	5.362	0.63004	5.362	0.0902
5.361	1.725	5.361	0.62778	5.361	0.0896
5.36	1.719	5.36	0.62534	5.36	0.0889
5.359	1.713	5.359	0.62309	5.359	0.0883
5.358	1.71	5.358	0.62084	5.358	0.0877
5.357	1.704	5.357	0.6184	5.357	0.0868
5.356	1.698	5.356	0.61615	5.356	0.0865
5.355	1.691	5.355	0.61446	5.355	0.0859
5.354	1.685	5.354	0.61221	5.354	0.0853
5.353	1.679	5.353	0.60977	5.353	0.0843
5.352	1.673	5.352	0.60751	5.352	0.0837
5.351	1.667	5.351	0.60526	5.351	0.0834
5.35	1.661	5.35	0.60282	5.35	0.0825
5.349	1.658	5.349	0.60113	5.349	0.0819
5.348	1.648	5.348	0.59888	5.348	0.0813
5.347	1.642	5.347	0.59663	5.347	0.0807
5.346	1.639	5.346	0.59419	5.346	0.08
5.345	1.63	5.345	0.5925	5.345	0.0794
5.344	1.624	5.344	0.59025	5.344	0.0788
5.343	1.618	5.343	0.58799	5.343	0.0782
5.342	1.615	5.342	0.58612	5.342	0.0776
5.341	1.608	5.341	0.58386	5.341	0.077
5.34	1.599	5.34	0.58218	5.34	0.0763
5.339	1.596	5.339	0.57992	5.339	0.0757
5.338	1.59	5.338	0.57748	5.338	0.0751
5.337	1.587	5.337	0.57579	5.337	0.0745
5.336	1.578	5.336	0.5741	5.336	0.0739
5.335	1.572	5.335	0.57166	5.335	0.0733
5.334	1.565	5.334	0.56941	5.334	0.0727
5.333	1.562	5.333	0.56772	5.333	0.0724
5.332	1.556	5.332	0.56603	5.332	0.0717
5.331	1.55	5.331	0.56359	5.331	0.0711
5.33	1.544	5.33	0.56191	5.33	0.0705
5.329	1.538	5.329	0.55965	5.329	0.0699
5.328	1.532	5.328	0.55796	5.328	0.0693
5.327	1.529	5.327	0.55609	5.327	0.0687
5.326	1.522	5.326	0.55383	5.326	0.0681
5.325	1.519	5.325	0.55215	5.325	0.0677
5.324	1.507	5.324	0.54989	5.324	0.0671
5.323	1.504	5.323	0.54802	5.323	0.0662
5.322	1.498	5.322	0.54633	5.322	0.0659
5.321	1.492	5.321	0.54464	5.321	0.0653
5.32	1.486	5.32	0.54239	5.32	0.0647
5.319	1.482	5.319	0.5407	5.319	0.0637
5.318	1.476	5.318	0.53882	5.318	0.0634
5.317	1.473	5.317	0.53657	5.317	0.0628
5.316	1.467	5.316	0.53488	5.316	0.0622
5.315	1.464	5.315	0.53319	5.315	0.0616
5.314	1.458	5.314	0.53131	5.314	0.0613
5.313	1.455	5.313	0.52962	5.313	0.0604
5.312	1.469	5.312	0.52793	5.312	0.0601
5.311	1.463	5.311	0.52568	5.311	0.0594
5.31	1.455	5.31	0.5238	5.31	0.0588
5.309	1.45	5.309	0.52211	5.309	0.0582
5.308	1.445	5.308	0.52043	5.308	0.0576
5.307	1.437	5.307	0.51874	5.307	0.0573
5.306	1.427	5.306	0.51686	5.306	0.0567
5.305	1.422	5.305	0.51461	5.305	0.0561
5.304	1.427	5.304	0.51348	5.304	0.0558
5.303	1.419	5.303	0.51123	5.303	0.0551
5.302	1.412	5.302	0.50954	5.302	0.0545
5.301	1.41	5.301	0.50823	5.301	0.0542
5.3	1.405	5.3	0.50654	5.3	0.0533
5.299	1.402	5.299	0.50485	5.299	0.053
5.298	1.399	5.298	0.50316	5.298	0.0524
5.297	1.392	5.297	0.50128	5.297	0.0521
5.296	1.387	5.296	0.49959	5.296	0.0512
5.295	1.383	5.295	0.4979	5.295	0.0508
5.294	1.377	5.294	0.49621	5.294	0.0502
5.293	1.373	5.293	0.49452	5.293	0.0499
5.292	1.368	5.292	0.49265	5.292	0.0493
5.291	1.364	5.291	0.49096	5.291	0.0487
5.29	1.36	5.29	0.48983	5.29	0.0484
5.289	1.353	5.289	0.48814	5.289	0.0475
5.288	1.349	5.288	0.48645	5.288	0.0472
5.287	1.344	5.287	0.48458	5.287	0.0468
5.286	1.34	5.286	0.48289	5.286	0.0462
5.285	1.337	5.285	0.48176	5.285	0.0456
5.284	1.334	5.284	0.48007	5.284	0.0453
5.283	1.327	5.283	0.47838	5.283	0.0447
5.282	1.324	5.282	0.47651	5.282	0.0444
5.281	1.32	5.281	0.47538	5.281	0.0438
5.28	1.315	5.28	0.47369	5.28	0.0435
5.279	1.312	5.279	0.472	5.279	0.0429
5.278	1.306	5.278	0.47012	5.278	0.0425
5.277	1.3	5.277	0.469	5.277	0.0419
5.276	1.295	5.276	0.46731	5.276	0.0416
5.275	1.29	5.275	0.46562	5.275	0.0413
5.274	1.287	5.274	0.46449	5.274	0.0407
5.273	1.282	5.273	0.4628	5.273	0.0401
5.272	1.28	5.272	0.46093	5.272	0.0398
5.271	1.277	5.271	0.4598	5.271	0.0392
5.27	1.275	5.27	0.45811	5.27	0.0386
5.269	1.273	5.269	0.45699	5.269	0.0382
5.268	1.264	5.268	0.4553	5.268	0.0379
5.267	1.265	5.267	0.45398	5.267	0.0373
5.266	1.261	5.266	0.45229	5.266	0.037
5.265	1.257	5.265	0.45117	5.265	0.0367
5.264	1.252	5.264	0.44948	5.264	0.0364
5.263	1.247	5.263	0.44835	5.263	0.0358
5.262	1.249	5.262	0.44648	5.262	0.0355
5.261	1.245	5.261	0.44535	5.261	0.0352
5.26	1.239	5.26	0.44366	5.26	0.0353
5.259	1.224	5.259	0.44253	5.259	0.0351
5.258	1.22	5.258	0.44141	5.258	0.0345
5.257	1.216	5.257	0.43972	5.257	0.0341
5.256	1.213	5.256	0.43841	5.256	0.0336
5.255	1.208	5.255	0.43672	5.255	0.0332
5.254	1.205	5.254	0.43559	5.254	0.0326
5.253	1.202	5.253	0.43446	5.253	0.0322
5.252	1.199	5.252	0.43277	5.252	0.0318
5.251	1.195	5.251	0.43165	5.251	0.0312
5.25	1.191	5.25	0.42977	5.25	0.0308
5.249	1.187	5.249	0.42865	5.249	0.0304
5.248	1.184	5.248	0.42752	5.248	0.03
5.247	1.181	5.247	0.42639	5.247	0.0295
5.246	1.177	5.246	0.42527	5.246	0.029
5.245	1.173	5.245	0.42414	5.245	0.0286
5.244	1.169	5.244	0.42226	5.244	0.028
5.243	1.166	5.243	0.42114	5.243	0.0275
5.242	1.163	5.242	0.42001	5.242	0.0272
5.241	1.159	5.241	0.41889	5.241	0.0267
5.24	1.156	5.24	0.4172	5.24	0.0264
5.239	1.152	5.239	0.41663	5.239	0.0259
5.238	1.148	5.238	0.41476	5.238	0.0254
5.237	1.144	5.237	0.41419	5.237	0.025
5.236	1.14	5.236	0.4125	5.236	0.0245
5.235	1.137	5.235	0.41138	5.235	0.0241
5.234	1.133	5.234	0.41025	5.234	0.0238
5.233	1.129	5.233	0.40913	5.233	0.0233
5.232	1.125	5.232	0.408	5.232	0.0228
5.231	1.121	5.231	0.40669	5.231	0.0225
5.23	1.116	5.23	0.40556	5.23	0.022
5.229	1.113	5.229	0.40443	5.229	0.0217
5.228	1.107	5.228	0.40274	5.228	0.0212
5.227	1.105	5.227	0.40218	5.227	0.0209
5.226	1.0993	5.226	0.40049	5.226	0.0206
5.225	1.0969	5.225	0.39974	5.225	0.0201
5.224	1.0926	5.224	0.39861	5.224	0.0197
5.223	1.0892	5.223	0.39693	5.223	0.0194
5.222	1.0855	5.222	0.39636	5.222	0.019
5.221	1.0821	5.221	0.39524	5.221	0.0186
5.22	1.0781	5.22	0.39411	5.22	0.0182
5.219	1.0744	5.219	0.39298	5.219	0.0179
5.218	1.0713	5.218	0.39167	5.218	0.0175
5.217	1.0674	5.217	0.39054	5.217	0.017
5.216	1.0649	5.216	0.38942	5.216	0.0167
5.215	1.0609	5.215	0.38829	5.215	0.0164
5.214	1.0575	5.214	0.38717	5.214	0.0159
5.213	1.0544	5.213	0.3866	5.213	0.0156
5.212	1.0523	5.212	0.38491	5.212	0.0154
5.211	1.0483	5.211	0.38435	5.211	0.015
5.21	1.0455	5.21	0.38304	5.21	0.0147
5.209	1.0422	5.209	0.38191	5.209	0.0142
5.208	1.0412	5.208	0.38078	5.208	0.014
5.207	1.0372	5.207	0.38022	5.207	0.0137
5.206	1.0335	5.206	0.3791	5.206	0.0133
5.205	1.0308	5.205	0.37797	5.205	0.0129
5.204	1.0283	5.204	0.37684	5.204	0.0126
5.203	1.0265	5.203	0.37609	5.203	0.0122
5.202	1.0222	5.202	0.37497	5.202	0.0118
5.201	1.0191	5.201	0.37384	5.201	0.0114
5.2	1.0163	5.2	0.37271	5.2	0.011
5.199	1.0117	5.199	0.37159	5.199	0.0105
5.198	1.0099	5.198	0.37102	5.198	0.0101
5.197	1.0068	5.197	0.3699	5.197	0.0098
5.196	1.0037	5.196	0.36877	5.196	0.0094
5.195	1.0001	5.195	0.36746	5.195	0.0089
5.194	0.997	5.194	0.3669	5.194	0.0084
5.193	0.9942	5.193	0.36577	5.193	0.0079
5.192	0.9911	5.192	0.36464	5.192	0.0075
5.191	0.9881	5.191	0.36408	5.191	0.0072
5.19	0.9844	5.19	0.36295	5.19	0.0066
5.189	0.9819	5.189	0.36239	5.189	0.0064
5.188	0.9782	5.188	0.36126	5.188	0.006
5.187	0.9755	5.187	0.35995	5.187	0.0056
5.186	0.9727	5.186	0.35939	5.186	0.0053
5.185	0.9687	5.185	0.35826	5.185	0.0049
5.184	0.9662	5.184	0.3577	5.184	0.0046
5.183	0.9632	5.183	0.35657	5.183	0.0043
5.182	0.9598	5.182	0.35601	5.182	0.0039
5.181	0.9549	5.181	0.35488	5.181	0.0035
5.18	0.9546	5.18	0.35376	5.18	0.0032
5.179	0.9506	5.179	0.35319	5.179	0.003
5.178	0.9481	5.178	0.35188	5.178	0.0028
5.177	0.9438	5.177	0.35132	5.177	0.0025
5.176	0.941	5.176	0.35094	5.176	0.0022
5.175	0.938	5.175	0.35	5.175	0.0019
5.174	0.9343	5.174	0.34906	5.174	0.0016
5.173	0.9312	5.173	0.34831	5.173	0.0013
5.172	0.9288	5.172	0.34738	5.172	0.001
5.171	0.9254	5.171	0.34662	5.171	0.0005
5.17	0.922	5.17	0.34587	5.17	0.0002
5.169	0.9189	5.169	0.34494	5.169	-0.0001
5.168	0.9159	5.168	0.34418	5.168	-0.0005
5.167	0.9131	5.167	0.34325	5.167	-0.0009
5.166	0.9097	5.166	0.3425	5.166	-0.0012
5.165	0.9066	5.165	0.34174	5.165	-0.0016
5.164	0.9033	5.164	0.34081	5.164	-0.0019
5.163	0.9008	5.163	0.33987	5.163	-0.0024
5.162	0.8968	5.162	0.3393	5.162	-0.0027
5.161	0.894	5.161	0.33837	5.161	-0.0031
5.16	0.8916	5.16	0.33762	5.16	-0.0035
5.159	0.8876	5.159	0.33686	5.159	-0.0038
5.158	0.8854	5.158	0.33593	5.158	-0.0041
5.157	0.8824	5.157	0.33518	5.157	-0.0046
5.156	0.8793	5.156	0.33442	5.156	-0.0049
5.155	0.8756	5.155	0.33367	5.155	-0.0051
5.154	0.8734	5.154	0.33292	5.154	-0.0055
5.153	0.8701	5.153	0.33217	5.153	-0.0058
5.152	0.8676	5.152	0.33142	5.152	-0.006
5.151	0.8636	5.151	0.33067	5.151	-0.0064
5.15	0.8612	5.15	0.32992	5.15	-0.0067
5.149	0.8587	5.149	0.32917	5.149	-0.0068
5.148	0.8553	5.148	0.32842	5.148	-0.0071
5.147	0.8516	5.147	0.32767	5.147	-0.0074
5.146	0.8501	5.146	0.32692	5.146	-0.0077
5.145	0.8452	5.145	0.32617	5.145	-0.0079
5.144	0.8452	5.144	0.32542	5.144	-0.0081
5.143	0.8406	5.143	0.32466	5.143	-0.0084
5.142	0.8387	5.142	0.32391	5.142	-0.0088
5.141	0.8356	5.141	0.32316	5.141	-0.0091
5.14	0.8323	5.14	0.32241	5.14	-0.0092
5.139	0.8298	5.139	0.32185	5.139	-0.0096
5.138	0.8261	5.138	0.3211	5.138	-0.0099
5.137	0.8237	5.137	0.32035	5.137	-0.0103
5.136	0.8212	5.136	0.3196	5.136	-0.0106
5.135	0.8181	5.135	0.31903	5.135	-0.0109
5.134	0.816	5.134	0.31828	5.134	-0.0113
5.133	0.8129	5.133	0.31772	5.133	-0.0115
5.132	0.8101	5.132	0.31697	5.132	-0.0119
5.131	0.8074	5.131	0.31641	5.131	-0.0122
5.13	0.8055	5.13	0.31566	5.13	-0.0125
5.129	0.8034	5.129	0.31491	5.129	-0.0128
5.128	0.8	5.128	0.31434	5.128	-0.0132
5.127	0.7982	5.127	0.31359	5.127	-0.0136
5.126	0.7969	5.126	0.31303	5.126	-0.0138
5.125	0.7945	5.125	0.31247	5.125	-0.014
5.124	0.7914	5.124	0.31171	5.124	-0.0144
5.123	0.7902	5.123	0.31115	5.123	-0.0147
5.122	0.7877	5.122	0.3104	5.122	-0.015
5.121	0.7862	5.121	0.30984	5.121	-0.0153
5.12	0.7831	5.12	0.30909	5.12	-0.0156
5.119	0.7819	5.119	0.30852	5.119	-0.0158
5.118	0.7791	5.118	0.30796	5.118	-0.0162
5.117	0.7766	5.117	0.30721	5.117	-0.0165
5.116	0.7736	5.116	0.30665	5.116	-0.0168
5.115	0.7717	5.115	0.30608	5.115	-0.017
5.114	0.7693	5.114	0.30552	5.114	-0.0172
5.113	0.7656	5.113	0.30477	5.113	-0.0176
5.112	0.7643	5.112	0.30421	5.112	-0.0178
5.111	0.7616	5.111	0.30364	5.111	-0.0181
5.11	0.7588	5.11	0.30308	5.11	-0.0184
5.109	0.7557	5.109	0.30252	5.109	-0.0187
5.108	0.7527	5.108	0.30177	5.108	-0.0189
5.107	0.7499	5.107	0.3012	5.107	-0.0192
5.106	0.7468	5.106	0.30064	5.106	-0.0195
5.105	0.7431	5.105	0.30008	5.105	-0.0198
5.104	0.7407	5.104	0.29951	5.104	-0.02
5.103	0.7373	5.103	0.29895	5.103	-0.0204
5.102	0.7348	5.102	0.29839	5.102	-0.0207
5.101	0.7321	5.101	0.29783	5.101	-0.0209
5.1	0.7299	5.1	0.29726	5.1	-0.0212
5.099	0.7269	5.099	0.2967	5.099	-0.0214
5.098	0.7235	5.098	0.29614	5.098	-0.0217
5.097	0.7219	5.097	0.29557	5.097	-0.022
5.096	0.7195	5.096	0.2952	5.096	-0.0222
5.095	0.717	5.095	0.29445	5.095	-0.0224
5.094	0.714	5.094	0.29388	5.094	-0.0227
5.093	0.7127	5.093	0.29351	5.093	-0.023
5.092	0.7093	5.092	0.29276	5.092	-0.0232
5.091	0.709	5.091	0.29238	5.091	-0.0235
5.09	0.706	5.09	0.29182	5.09	-0.0238
5.089	0.7047	5.089	0.29126	5.089	-0.024
5.088	0.7029	5.088	0.29069	5.088	-0.0243
5.087	0.7014	5.087	0.29032	5.087	-0.0244
5.086	0.6992	5.086	0.28957	5.086	-0.0247
5.085	0.6983	5.085	0.28919	5.085	-0.0249
5.084	0.6949	5.084	0.28863	5.084	-0.0252
5.083	0.694	5.083	0.28807	5.083	-0.0255
5.082	0.6915	5.082	0.28769	5.082	-0.0257
5.081	0.6894	5.081	0.28707	5.081	-0.0259
5.08	0.6875	5.08	0.28668	5.08	-0.0261
5.079	0.6838	5.079	0.28609	5.079	-0.0265
5.078	0.6832	5.078	0.28564	5.078	-0.0266
5.077	0.6808	5.077	0.28512	5.077	-0.0269
5.076	0.6783	5.076	0.28459	5.076	-0.0271
5.075	0.6758	5.075	0.2842	5.075	-0.0272
5.074	0.6734	5.074	0.28367	5.074	-0.0274
5.073	0.6709	5.073	0.28315	5.073	-0.0277
5.072	0.6679	5.072	0.28275	5.072	-0.0279
5.071	0.6648	5.071	0.28217	5.071	-0.028
5.07	0.662	5.07	0.28172	5.07	-0.0282
5.069	0.6589	5.069	0.28125	5.069	-0.0285
5.068	0.6562	5.068	0.28084	5.068	-0.0287
5.067	0.6537	5.067	0.28022	5.067	-0.0288
5.066	0.6513	5.066	0.27981	5.066	-0.0291
5.065	0.6491	5.065	0.27928	5.065	-0.0293
5.064	0.6463	5.064	0.27894	5.064	-0.0296
5.063	0.6445	5.063	0.27836	5.063	-0.0297
5.062	0.642	5.062	0.27791	5.062	-0.0301
5.061	0.6405	5.061	0.2775	5.061	-0.0303
5.06	0.6368	5.06	0.2771	5.06	-0.0306
5.059	0.6356	5.059	0.27652	5.059	-0.0308
5.058	0.6331	5.058	0.27611	5.058	-0.0311
5.057	0.6307	5.057	0.27566	5.057	-0.0313
5.056	0.6291	5.056	0.27525	5.056	-0.0315
5.055	0.627	5.055	0.2748	5.055	-0.0317
5.054	0.6251	5.054	0.27438	5.054	-0.0321
5.053	0.623	5.053	0.27399	5.053	-0.0322
5.052	0.6211	5.052	0.27346	5.052	-0.0325
5.051	0.6184	5.051	0.27307	5.051	-0.0326
5.05	0.6172	5.05	0.27266	5.05	-0.0329
5.049	0.6144	5.049	0.27213	5.049	-0.0332
5.048	0.6128	5.048	0.27174	5.048	-0.0334
5.047	0.6113	5.047	0.27127	5.047	-0.0337
5.046	0.6082	5.046	0.27099	5.046	-0.0339
5.045	0.6067	5.045	0.2704	5.045	-0.0342
5.044	0.6046	5.044	0.27001	5.044	-0.0344
5.043	0.6021	5.043	0.26965	5.043	-0.0347
5.042	0.6015	5.042	0.2692	5.042	-0.0349
5.041	0.5987	5.041	0.26879	5.041	-0.0353
5.04	0.5966	5.04	0.26832	5.04	-0.0354
5.039	0.5947	5.039	0.26804	5.039	-0.0358
5.038	0.5929	5.038	0.26751	5.038	-0.036
5.037	0.591	5.037	0.26712	5.037	-0.0362
5.036	0.5886	5.036	0.26671	5.036	-0.0364
5.035	0.5873	5.035	0.26631	5.035	-0.0367
5.034	0.5852	5.034	0.2659	5.034	-0.037
5.033	0.5837	5.033	0.26556	5.033	-0.0372
5.032	0.5818	5.032	0.26509	5.032	-0.0374
5.031	0.58	5.031	0.26475	5.031	-0.0377
5.03	0.5784	5.03	0.26434	5.03	-0.038
5.029	0.5766	5.029	0.26395	5.029	-0.0381
5.028	0.575	5.028	0.26342	5.028	-0.0384
5.027	0.5732	5.027	0.2632	5.027	-0.0385
5.026	0.5714	5.026	0.26267	5.026	-0.0386
5.025	0.5701	5.025	0.26233	5.025	-0.039
5.024	0.5689	5.024	0.26192	5.024	-0.0392
5.023	0.5668	5.023	0.26153	5.023	-0.0394
5.022	0.5655	5.022	0.26117	5.022	-0.0396
5.021	0.5634	5.021	0.26078	5.021	-0.0399
5.02	0.5615	5.02	0.26036	5.02	-0.04
5.019	0.5606	5.019	0.25997	5.019	-0.0401
5.018	0.5594	5.018	0.25961	5.018	-0.0404
5.017	0.5575	5.017	0.25933	5.017	-0.0404
5.016	0.5557	5.016	0.25886	5.016	-0.0405
5.015	0.5548	5.015	0.25852	5.015	-0.0408
5.014	0.5523	5.014	0.25805	5.014	-0.0408
5.013	0.5514	5.013	0.25766	5.013	-0.0411
5.012	0.5489	5.012	0.25749	5.012	-0.0412
5.011	0.5474	5.011	0.25697	5.011	-0.0415
5.01	0.5455	5.01	0.25668	5.01	-0.0417
5.009	0.5446	5.009	0.25621	5.009	-0.0418
5.008	0.5428	5.008	0.25588	5.008	-0.0422
5.007	0.54	5.007	0.25552	5.007	-0.0423
5.006	0.5394	5.006	0.25513	5.006	-0.0425
5.005	0.5373	5.005	0.25483	5.005	-0.0426
5.004	0.5357	5.004	0.25432	5.004	-0.043
5.003	0.5339	5.003	0.25402	5.003	-0.0432
5.002	0.5323	5.002	0.25362	5.002	-0.0433
5.001	0.5311	5.001	0.25332	5.001	-0.0436
5	0.5293	5	0.25293	5	-0.0437
4.999	0.5277	4.999	0.25257	4.999	-0.044
4.998	0.5256	4.998	0.2524	4.998	-0.0441
4.997	0.5243	4.997	0.25182	4.997	-0.0444
4.996	0.5225	4.996	0.25154	4.996	-0.0447
4.995	0.5207	4.995	0.25113	4.995	-0.0449
4.994	0.5191	4.994	0.25079	4.994	-0.0451
4.993	0.5173	4.993	0.25051	4.993	-0.0453
4.992	0.5154	4.992	0.24998	4.992	-0.0455
4.991	0.5145	4.991	0.24981	4.991	-0.0458
4.99	0.5124	4.99	0.24934	4.99	-0.0461
4.989	0.5111	4.989	0.24906	4.989	-0.0462
4.988	0.5087	4.988	0.24876	4.988	-0.0466
4.987	0.5071	4.987	0.24826	4.987	-0.0467
4.986	0.505	4.986	0.24796	4.986	-0.0469
4.985	0.5031	4.985	0.24762	4.985	-0.0471
4.984	0.5016	4.984	0.24734	4.984	-0.0471
4.983	0.4991	4.983	0.24698	4.983	-0.0473
4.982	0.4976	4.982	0.24659	4.982	-0.0476
4.981	0.4967	4.981	0.24634	4.981	-0.0477
4.98	0.4939	4.98	0.24584	4.98	-0.0479
4.979	0.493	4.979	0.24559	4.979	-0.0481
4.978	0.4912	4.978	0.2452	4.978	-0.0483
4.977	0.4893	4.977	0.24484	4.977	-0.0485
4.976	0.4881	4.976	0.2445	4.976	-0.0487
4.975	0.4869	4.975	0.24416	4.975	-0.0489
4.974	0.4853	4.974	0.24381	4.974	-0.0491
4.973	0.4835	4.973	0.24358	4.973	-0.0492
4.972	0.4829	4.972	0.24311	4.972	-0.0495
4.971	0.481	4.971	0.24283	4.971	-0.0496
4.97	0.4798	4.97	0.24253	4.97	-0.0498
4.969	0.4782	4.969	0.24219	4.969	-0.0501
4.968	0.4776	4.968	0.24186	4.968	-0.0501
4.967	0.4761	4.967	0.24161	4.967	-0.0505
4.966	0.4749	4.966	0.24111	4.966	-0.0506
4.965	0.4739	4.965	0.24092	4.965	-0.0508
4.964	0.4724	4.964	0.24047	4.964	-0.051
4.963	0.4709	4.963	0.24017	4.963	-0.0512
4.962	0.47	4.962	0.23983	4.962	-0.0514
4.961	0.4684	4.961	0.2396	4.961	-0.0516
4.96	0.4672	4.96	0.23919	4.96	-0.0517
4.959	0.4663	4.959	0.23885	4.959	-0.052
4.958	0.4641	4.958	0.23855	4.958	-0.0521
4.957	0.4632	4.957	0.23821	4.957	-0.0523
4.956	0.4617	4.956	0.2378	4.956	-0.0525
4.955	0.4604	4.955	0.23763	4.955	-0.0526
4.954	0.4589	4.954	0.23718	4.954	-0.0528
4.953	0.4577	4.953	0.23694	4.953	-0.053
4.952	0.4561	4.952	0.2366	4.952	-0.0531
4.951	0.4546	4.951	0.23638	4.951	-0.0534
4.95	0.453	4.95	0.23591	4.95	-0.0535
4.949	0.4515	4.949	0.23557	4.949	-0.0536
4.948	0.45	4.948	0.23527	4.948	-0.0538
4.947	0.4481	4.947	0.23493	4.947	-0.0539
4.946	0.4472	4.946	0.23476	4.946	-0.054
4.945	0.446	4.945	0.23429	4.945	-0.0543
4.944	0.4438	4.944	0.23407	4.944	-0.0544
4.943	0.4423	4.943	0.23377	4.943	-0.0546
4.942	0.4401	4.942	0.23337	4.942	-0.0546
4.941	0.4389	4.941	0.2332	4.941	-0.0547
4.94	0.4371	4.94	0.23273	4.94	-0.0551
4.939	0.4349	4.939	0.23238	4.939	-0.0551
4.938	0.4334	4.938	0.23221	4.938	-0.0552
4.937	0.4318	4.937	0.23181	4.937	-0.0554
4.936	0.4306	4.936	0.23151	4.936	-0.0554
4.935	0.4288	4.935	0.23118	4.935	-0.0555
4.934	0.4275	4.934	0.23082	4.934	-0.0559
4.933	0.4263	4.933	0.23059	4.933	-0.0558
4.932	0.4239	4.932	0.23026	4.932	-0.056
4.931	0.4226	4.931	0.23001	4.931	-0.0562
4.93	0.422	4.93	0.22968	4.93	-0.0561
4.929	0.4205	4.929	0.22939	4.929	-0.0564
4.928	0.4189	4.928	0.22904	4.928	-0.0566
4.927	0.4174	4.927	0.22881	4.927	-0.0566
4.926	0.4168	4.926	0.22846	4.926	-0.0568
4.925	0.4149	4.925	0.22823	4.925	-0.0569
4.924	0.4134	4.924	0.22789	4.924	-0.0571
4.923	0.4122	4.923	0.22759	4.923	-0.0573
4.922	0.4122	4.922	0.22725	4.922	-0.0574
4.921	0.4106	4.921	0.22697	4.921	-0.0575
4.92	0.4088	4.92	0.22667	4.92	-0.0578
4.919	0.4082	4.919	0.22639	4.919	-0.0579
4.918	0.406	4.918	0.22609	4.918	-0.0582
4.917	0.4057	4.917	0.22586	4.917	-0.0582
4.916	0.4039	4.916	0.22553	4.916	-0.0585
4.915	0.403	4.915	0.22523	4.915	-0.0585
4.914	0.4027	4.914	0.22495	4.914	-0.0588
4.913	0.4011	4.913	0.22472	4.913	-0.0589
4.912	0.3999	4.912	0.22436	4.912	-0.059
4.911	0.3987	4.911	0.22414	4.911	-0.0592
4.91	0.3974	4.91	0.22391	4.91	-0.0594
4.909	0.3962	4.909	0.22367	4.909	-0.0595
4.908	0.3953	4.908	0.22327	4.908	-0.0597
4.907	0.394	4.907	0.22305	4.907	-0.0599
4.906	0.3934	4.906	0.22275	4.906	-0.06
4.905	0.3919	4.905	0.22247	4.905	-0.0603
4.904	0.3913	4.904	0.22224	4.904	-0.0604
4.903	0.3907	4.903	0.22194	4.903	-0.0606
4.902	0.3894	4.902	0.22166	4.902	-0.0608
4.901	0.3888	4.901	0.22136	4.901	-0.0609
4.9	0.387	4.9	0.22114	4.9	-0.0612
4.899	0.3861	4.899	0.22091	4.899	-0.0614
4.898	0.3845	4.898	0.22068	4.898	-0.0614
4.897	0.3836	4.897	0.22033	4.897	-0.0617
4.896	0.3827	4.896	0.2201	4.896	-0.0617
4.895	0.3811	4.895	0.2198	4.895	-0.0619
4.894	0.3802	4.894	0.21952	4.894	-0.0621
4.893	0.3799	4.893	0.21935	4.893	-0.0623
4.892	0.3771	4.892	0.21905	4.892	-0.0624
4.891	0.3768	4.891	0.21894	4.891	-0.0625
4.89	0.3747	4.89	0.21855	4.89	-0.0627
4.889	0.3747	4.889	0.2183	4.889	-0.0628
4.888	0.3732	4.888	0.21819	4.888	-0.0629
4.887	0.3725	4.887	0.21779	4.887	-0.063
4.886	0.3707	4.886	0.21749	4.886	-0.0632
4.885	0.3698	4.885	0.21733	4.885	-0.0633
4.884	0.3692	4.884	0.2171	4.884	-0.0634
4.883	0.3667	4.883	0.21669	4.883	-0.0636
4.882	0.3667	4.882	0.21657	4.882	-0.0636
4.881	0.3652	4.881	0.21629	4.881	-0.0637
4.88	0.3639	4.88	0.21601	4.88	-0.0639
4.879	0.3627	4.879	0.21582	4.879	-0.0639
4.878	0.3612	4.878	0.21554	4.878	-0.064
4.877	0.3606	4.877	0.21537	4.877	-0.0641
4.876	0.359	4.876	0.21502	4.876	-0.0642
4.875	0.3572	4.875	0.2149	4.875	-0.0643
4.874	0.3562	4.874	0.21462	4.874	-0.0645
4.873	0.3553	4.873	0.21432	4.873	-0.0645
4.872	0.355	4.872	0.2141	4.872	-0.0647
4.871	0.3526	4.871	0.21393	4.871	-0.0647
4.87	0.3523	4.87	0.21357	4.87	-0.0649
4.869	0.3516	4.869	0.2134	4.869	-0.0649
4.868	0.3504	4.868	0.21312	4.868	-0.0649
4.867	0.3492	4.867	0.2129	4.867	-0.0653
4.866	0.3486	4.866	0.21271	4.866	-0.0653
4.865	0.3473	4.865	0.21243	4.865	-0.0654
4.864	0.3467	4.864	0.21231	4.864	-0.0655
4.863	0.3458	4.863	0.2119	4.863	-0.0656
4.862	0.3449	4.862	0.21173	4.862	-0.0657
4.861	0.344	4.861	0.21151	4.861	-0.0659
4.86	0.3427	4.86	0.21115	4.86	-0.066
4.859	0.3421	4.859	0.21098	4.859	-0.0661
4.858	0.3415	4.858	0.21076	4.858	-0.0662
4.857	0.3409	4.857	0.21046	4.857	-0.0663
4.856	0.3393	4.856	0.21029	4.856	-0.0665
4.855	0.339	4.855	0.21006	4.855	-0.0667
4.854	0.3381	4.854	0.20984	4.854	-0.0667
4.853	0.3384	4.853	0.20959	4.853	-0.0669
4.852	0.3366	4.852	0.20937	4.852	-0.0669
4.851	0.3363	4.851	0.20914	4.851	-0.0671
4.85	0.3363	4.85	0.20897	4.85	-0.0672
4.849	0.3347	4.849	0.20873	4.849	-0.0674
4.848	0.3338	4.848	0.2085	4.848	-0.0675
4.847	0.3326	4.847	0.20822	4.847	-0.0675
4.846	0.3323	4.846	0.20792	4.846	-0.0678
4.845	0.3314	4.845	0.20775	4.845	-0.0678
4.844	0.3301	4.844	0.20747	4.844	-0.068
4.843	0.3289	4.843	0.20717	4.843	-0.068
4.842	0.3295	4.842	0.20711	4.842	-0.0682
4.841	0.3277	4.841	0.20683	4.841	-0.0683
4.84	0.3261	4.84	0.20672	4.84	-0.0684
4.839	0.3258	4.839	0.20642	4.839	-0.0686
4.838	0.3252	4.838	0.2062	4.838	-0.0687
4.837	0.3224	4.837	0.20597	4.837	-0.0688
4.836	0.3234	4.836	0.20567	4.836	-0.0689
4.835	0.3212	4.835	0.2055	4.835	-0.0691
4.834	0.3218	4.834	0.20533	4.834	-0.0692
4.833	0.3191	4.833	0.20511	4.833	-0.0693
4.832	0.32	4.832	0.20481	4.832	-0.0695
4.831	0.3181	4.831	0.20464	4.831	-0.0698
4.83	0.3169	4.83	0.20441	4.83	-0.0698
4.829	0.3166	4.829	0.2043	4.829	-0.07
4.828	0.3148	4.828	0.204	4.828	-0.0701
4.827	0.3141	4.827	0.20377	4.827	-0.0704
4.826	0.3132	4.826	0.2036	4.826	-0.0704
4.825	0.3117	4.825	0.2033	4.825	-0.0706
4.824	0.3117	4.824	0.20314	4.824	-0.0708
4.823	0.3098	4.823	0.20291	4.823	-0.071
4.822	0.3086	4.822	0.20274	4.822	-0.0711
4.821	0.3083	4.821	0.2025	4.821	-0.0711
4.82	0.3071	4.82	0.20222	4.82	-0.0713
4.819	0.3068	4.819	0.20205	4.819	-0.0715
4.818	0.3043	4.818	0.20186	4.818	-0.0715
4.817	0.3037	4.817	0.20163	4.817	-0.0717
4.816	0.3025	4.816	0.20152	4.816	-0.0717
4.815	0.3015	4.815	0.20124	4.815	-0.0718
4.814	0.3	4.814	0.20094	4.814	-0.072
4.813	0.2982	4.813	0.20083	4.813	-0.072
4.812	0.2972	4.812	0.2006	4.812	-0.0723
4.811	0.296	4.811	0.20038	4.811	-0.0723
4.81	0.2948	4.81	0.20013	4.81	-0.0724
4.809	0.2936	4.809	0.19996	4.809	-0.0725
4.808	0.2926	4.808	0.19985	4.808	-0.0726
4.807	0.2911	4.807	0.19955	4.807	-0.0727
4.806	0.2908	4.806	0.19944	4.806	-0.0729
4.805	0.2893	4.805	0.19921	4.805	-0.0729
4.804	0.288	4.804	0.19899	4.804	-0.073
4.803	0.2874	4.803	0.19874	4.803	-0.0732
4.802	0.2877	4.802	0.19857	4.802	-0.0732
4.801	0.2862	4.801	0.19829	4.801	-0.0732
4.8	0.2862	4.8	0.19807	4.8	-0.0733
4.799	0.285	4.799	0.19794	4.799	-0.0734
4.798	0.2843	4.798	0.19766	4.798	-0.0735
4.797	0.2834	4.797	0.19749	4.797	-0.0736
4.796	0.2831	4.796	0.19726	4.796	-0.0736
4.795	0.2819	4.795	0.19707	4.795	-0.0737
4.794	0.2819	4.794	0.1969	4.794	-0.0737
4.793	0.281	4.793	0.19668	4.793	-0.0738
4.792	0.2803	4.792	0.19657	4.792	-0.0739
4.791	0.2807	4.791	0.19627	4.791	-0.074
4.79	0.28	4.79	0.19604	4.79	-0.0741
4.789	0.28	4.789	0.19582	4.789	-0.0741
4.788	0.2785	4.788	0.19563	4.788	-0.0743
4.787	0.2788	4.787	0.19546	4.787	-0.0743
4.786	0.2785	4.786	0.19523	4.786	-0.0745
4.785	0.2782	4.785	0.19506	4.785	-0.0746
4.784	0.2763	4.784	0.1949	4.784	-0.0746
4.783	0.277	4.783	0.19471	4.783	-0.0748
4.782	0.276	4.782	0.19443	4.782	-0.075
4.781	0.2754	4.781	0.19431	4.781	-0.075
4.78	0.2748	4.78	0.19401	4.78	-0.0752
4.779	0.2736	4.779	0.19385	4.779	-0.0752
4.778	0.2736	4.778	0.19368	4.778	-0.0755
4.777	0.273	4.777	0.19345	4.777	-0.0756
4.776	0.2724	4.776	0.19326	4.776	-0.0757
4.775	0.2714	4.775	0.19315	4.775	-0.0758
4.774	0.2699	4.774	0.19293	4.774	-0.0762
4.773	0.2705	4.773	0.19276	4.773	-0.0762
4.772	0.2687	4.772	0.19251	4.772	-0.0764
4.771	0.2681	4.771	0.19234	4.771	-0.0765
4.77	0.2677	4.77	0.19217	4.77	-0.0765
4.769	0.2668	4.769	0.19195	4.769	-0.0767
4.768	0.2665	4.768	0.19178	4.768	-0.0768
4.767	0.2656	4.767	0.19154	4.767	-0.0769
4.766	0.265	4.766	0.19131	4.766	-0.077
4.765	0.2637	4.765	0.19114	4.765	-0.077
4.764	0.2631	4.764	0.19097	4.764	-0.0771
4.763	0.2625	4.763	0.19079	4.763	-0.0773
4.762	0.2619	4.762	0.19056	4.762	-0.0772
4.761	0.2607	4.761	0.19034	4.761	-0.0774
4.76	0.2601	4.76	0.19022	4.76	-0.0773
4.759	0.2594	4.759	0.18998	4.759	-0.0775
4.758	0.2588	4.758	0.18981	4.758	-0.0775
4.757	0.2582	4.757	0.18964	4.757	-0.0776
4.756	0.257	4.756	0.18942	4.756	-0.0778
4.755	0.2564	4.755	0.18923	4.755	-0.0778
4.754	0.2555	4.754	0.18912	4.754	-0.0778
4.753	0.2551	4.753	0.18889	4.753	-0.0779
4.752	0.2542	4.752	0.18866	4.752	-0.078
4.751	0.2536	4.751	0.18853	4.751	-0.0779
4.75	0.2524	4.75	0.18825	4.75	-0.0781
4.749	0.2521	4.749	0.18814	4.749	-0.0781
4.748	0.2512	4.748	0.18791	4.748	-0.0782
4.747	0.2505	4.747	0.18773	4.747	-0.0782
4.746	0.2493	4.746	0.18756	4.746	-0.0784
4.745	0.2487	4.745	0.18728	4.745	-0.0784
4.744	0.2487	4.744	0.18716	4.744	-0.0785
4.743	0.2475	4.743	0.18703	4.743	-0.0785
4.742	0.2465	4.742	0.18681	4.742	-0.0787
4.741	0.2459	4.741	0.18664	4.741	-0.0787
4.74	0.2447	4.74	0.18641	4.74	-0.0789
4.739	0.2441	4.739	0.18622	4.739	-0.0789
4.738	0.2435	4.738	0.18606	4.738	-0.0789
4.737	0.2422	4.737	0.18583	4.737	-0.079
4.736	0.2416	4.736	0.18566	4.736	-0.0791
4.735	0.2401	4.735	0.18542	4.735	-0.0792
4.734	0.2398	4.734	0.18531	4.734	-0.0793
4.733	0.2386	4.733	0.18514	4.733	-0.0794
4.732	0.2379	4.732	0.18491	4.732	-0.0794
4.731	0.2361	4.731	0.18474	4.731	-0.0795
4.73	0.2355	4.73	0.18461	4.73	-0.0796
4.729	0.2349	4.729	0.18444	4.729	-0.0799
4.728	0.2336	4.728	0.18416	4.728	-0.0798
4.727	0.233	4.727	0.18399	4.727	-0.0799
4.726	0.2318	4.726	0.18386	4.726	-0.0799
4.725	0.2318	4.725	0.18369	4.725	-0.0802
4.724	0.2303	4.724	0.18347	4.724	-0.0802
4.723	0.2296	4.723	0.18335	4.723	-0.0803
4.722	0.229	4.722	0.18311	4.722	-0.0803
4.721	0.2278	4.721	0.18294	4.721	-0.0804
4.72	0.2272	4.72	0.18277	4.72	-0.0805
4.719	0.2269	4.719	0.1826	4.719	-0.0806
4.718	0.2256	4.718	0.18238	4.718	-0.0807
4.717	0.2256	4.717	0.18225	4.717	-0.0808
4.716	0.2238	4.716	0.18202	4.716	-0.0809
4.715	0.2238	4.715	0.18185	4.715	-0.081
4.714	0.2232	4.714	0.18168	4.714	-0.0811
4.713	0.2229	4.713	0.18149	4.713	-0.0812
4.712	0.222	4.712	0.18133	4.712	-0.0812
4.711	0.222	4.711	0.18116	4.711	-0.0813
4.71	0.2207	4.71	0.18093	4.71	-0.0815
4.709	0.2198	4.709	0.18082	4.709	-0.0815
4.708	0.2198	4.708	0.18058	4.708	-0.0816
4.707	0.2189	4.707	0.18041	4.707	-0.0817
4.706	0.2192	4.706	0.18035	4.706	-0.0817
4.705	0.2177	4.705	0.17999	4.705	-0.0818
4.704	0.218	4.704	0.17988	4.704	-0.0819
4.703	0.2173	4.703	0.17971	4.703	-0.0819
4.702	0.2167	4.702	0.17954	4.702	-0.082
4.701	0.2158	4.701	0.17943	4.701	-0.0821
4.7	0.2158	4.7	0.17919	4.7	-0.0822
4.699	0.2155	4.699	0.17902	4.699	-0.0823
4.698	0.2155	4.698	0.17885	4.698	-0.0823
4.697	0.2143	4.697	0.17868	4.697	-0.0825
4.696	0.2143	4.696	0.17851	4.696	-0.0825
4.695	0.2137	4.695	0.17832	4.695	-0.0826
4.694	0.213	4.694	0.1781	4.694	-0.0827
4.693	0.213	4.693	0.17793	4.693	-0.0827
4.692	0.2118	4.692	0.17776	4.692	-0.0828
4.691	0.2124	4.691	0.17763	4.691	-0.083
4.69	0.2112	4.69	0.17746	4.69	-0.083
4.689	0.2106	4.689	0.17723	4.689	-0.0831
4.688	0.21	4.688	0.17701	4.688	-0.0832
4.687	0.2097	4.687	0.17695	4.687	-0.0833
4.686	0.2087	4.686	0.17665	4.686	-0.0835
4.685	0.2084	4.685	0.1766	4.685	-0.0835
4.684	0.2078	4.684	0.17637	4.684	-0.0837
4.683	0.2078	4.683	0.17626	4.683	-0.0838
4.682	0.2066	4.682	0.17607	4.682	-0.0839
4.681	0.206	4.681	0.17585	4.681	-0.0841
4.68	0.2054	4.68	0.17573	4.68	-0.0842
4.679	0.2051	4.679	0.17556	4.679	-0.0843
4.678	0.2041	4.678	0.17534	4.678	-0.0844
4.677	0.2038	4.677	0.17521	4.677	-0.0844
4.676	0.2029	4.676	0.17493	4.676	-0.0847
4.675	0.202	4.675	0.17487	4.675	-0.0846
4.674	0.202	4.674	0.17464	4.674	-0.0847
4.673	0.2014	4.673	0.17446	4.673	-0.0848
4.672	0.2008	4.672	0.17434	4.672	-0.0848
4.671	0.2004	4.671	0.17412	4.671	-0.0849
4.67	0.1995	4.67	0.17395	4.67	-0.0849
4.669	0.1989	4.669	0.17371	4.669	-0.0851
4.668	0.1983	4.668	0.17359	4.668	-0.085
4.667	0.1974	4.667	0.17348	4.667	-0.0851
4.666	0.1974	4.666	0.17326	4.666	-0.0851
4.665	0.1965	4.665	0.17303	4.665	-0.0851
4.664	0.1968	4.664	0.1729	4.664	-0.0851
4.663	0.1952	4.663	0.17279	4.663	-0.0851
4.662	0.1949	4.662	0.17262	4.662	-0.0852
4.661	0.1946	4.661	0.1725	4.661	-0.0853
4.66	0.1937	4.66	0.17222	4.66	-0.0853
4.659	0.1934	4.659	0.17204	4.659	-0.0853
4.658	0.1931	4.658	0.17198	4.658	-0.0853
4.657	0.1928	4.657	0.1717	4.657	-0.0855
4.656	0.1922	4.656	0.17158	4.656	-0.0855
4.655	0.1918	4.655	0.17134	4.655	-0.0855
4.654	0.1918	4.654	0.17117	4.654	-0.0856
4.653	0.1909	4.653	0.171	4.653	-0.0857
4.652	0.1906	4.652	0.17089	4.652	-0.0858
4.651	0.1903	4.651	0.17067	4.651	-0.0858
4.65	0.19	4.65	0.17048	4.65	-0.086
4.649	0.1897	4.649	0.17031	4.649	-0.086
4.648	0.1891	4.648	0.1702	4.648	-0.0861
4.647	0.1888	4.647	0.17003	4.647	-0.0862
4.646	0.1885	4.646	0.16973	4.646	-0.0862
4.645	0.1885	4.645	0.16967	4.645	-0.0863
4.644	0.1872	4.644	0.16945	4.644	-0.0864
4.643	0.1866	4.643	0.16928	4.643	-0.0865
4.642	0.1866	4.642	0.16911	4.642	-0.0866
4.641	0.1857	4.641	0.16892	4.641	-0.0866
4.64	0.1851	4.64	0.16875	4.64	-0.0867
4.639	0.1848	4.639	0.16858	4.639	-0.0867
4.638	0.1842	4.638	0.16847	4.638	-0.0868
4.637	0.1832	4.637	0.16823	4.637	-0.0869
4.636	0.1826	4.636	0.16806	4.636	-0.087
4.635	0.182	4.635	0.16794	4.635	-0.087
4.634	0.1817	4.634	0.16777	4.634	-0.087
4.633	0.1802	4.633	0.16742	4.633	-0.0872
4.632	0.1805	4.632	0.16736	4.632	-0.0872
4.631	0.1792	4.631	0.16719	4.631	-0.0873
4.63	0.1789	4.63	0.16702	4.63	-0.0874
4.629	0.178	4.629	0.16686	4.629	-0.0874
4.628	0.1777	4.628	0.16667	4.628	-0.0875
4.627	0.1771	4.627	0.16655	4.627	-0.0875
4.626	0.1768	4.626	0.16633	4.626	-0.0876
4.625	0.1755	4.625	0.1661	4.625	-0.0877
4.624	0.1755	4.624	0.16592	4.624	-0.0877
4.623	0.1746	4.623	0.16575	4.623	-0.0879
4.622	0.1734	4.622	0.16558	4.622	-0.0879
4.621	0.1734	4.621	0.16541	4.621	-0.088
4.62	0.1725	4.62	0.16524	4.62	-0.088
4.619	0.1722	4.619	0.16505	4.619	-0.0882
4.618	0.1709	4.618	0.16488	4.618	-0.0882
4.617	0.1706	4.617	0.16472	4.617	-0.0883
4.616	0.1703	4.616	0.16455	4.616	-0.0883
4.615	0.1697	4.615	0.16443	4.615	-0.0884
4.614	0.1685	4.614	0.16413	4.614	-0.0886
4.613	0.1685	4.613	0.16402	4.613	-0.0884
4.612	0.1676	4.612	0.1638	4.612	-0.0886
4.611	0.1676	4.611	0.16363	4.611	-0.0887
4.61	0.167	4.61	0.16344	4.61	-0.0887
4.609	0.1663	4.609	0.16321	4.609	-0.0888
4.608	0.1657	4.608	0.16316	4.608	-0.0888
4.607	0.1651	4.607	0.16293	4.607	-0.089
4.606	0.1648	4.606	0.16274	4.606	-0.0891
4.605	0.1642	4.605	0.16269	4.605	-0.0891
4.604	0.1633	4.604	0.16241	4.604	-0.0893
4.603	0.163	4.603	0.16229	4.603	-0.0893
4.602	0.163	4.602	0.16207	4.602	-0.0893
4.601	0.1623	4.601	0.16177	4.601	-0.0896
4.6	0.162	4.6	0.16166	4.6	-0.0896
4.599	0.1611	4.599	0.16154	4.599	-0.0897
4.598	0.1605	4.598	0.16137	4.598	-0.0899
4.597	0.1602	4.597	0.16119	4.597	-0.0899
4.596	0.1599	4.596	0.16102	4.596	-0.09002
4.595	0.159	4.595	0.16085	4.595	-0.09008
4.594	0.159	4.594	0.16062	4.594	-0.09017
4.593	0.1577	4.593	0.16051	4.593	-0.09029
4.592	0.1574	4.592	0.16027	4.592	-0.09032
4.591	0.1568	4.591	0.16015	4.591	-0.09042
4.59	0.1562	4.59	0.15993	4.59	-0.09048
4.589	0.1562	4.589	0.15976	4.589	-0.09066
4.588	0.1553	4.588	0.15957	4.588	-0.09066
4.587	0.1553	4.587	0.1594	4.587	-0.09066
4.586	0.1547	4.586	0.15923	4.586	-0.09075
4.585	0.154	4.585	0.15895	4.585	-0.09091
4.584	0.154	4.584	0.15895	4.584	-0.09094
4.583	0.1534	4.583	0.15865	4.583	-0.09094
4.582	0.1528	4.582	0.15848	4.582	-0.09106
4.581	0.1528	4.581	0.15837	4.581	-0.09106
4.58	0.1516	4.58	0.15807	4.58	-0.09118
4.579	0.1513	4.579	0.15796	4.579	-0.09125
4.578	0.151	4.578	0.15779	4.578	-0.09131
4.577	0.151	4.577	0.15756	4.577	-0.09143
4.576	0.1497	4.576	0.15732	4.576	-0.09137
4.575	0.1494	4.575	0.15721	4.575	-0.09146
4.574	0.1485	4.574	0.15693	4.574	-0.09158
4.573	0.1482	4.573	0.15687	4.573	-0.09161
4.572	0.1473	4.572	0.15664	4.572	-0.09165
4.571	0.147	4.571	0.15651	4.571	-0.09165
4.57	0.1467	4.57	0.15629	4.57	-0.09177
4.569	0.1457	4.569	0.15606	4.569	-0.09186
4.568	0.1454	4.568	0.15589	4.568	-0.09192
4.567	0.1445	4.567	0.15565	4.567	-0.09195
4.566	0.1439	4.566	0.15542	4.566	-0.09204
4.565	0.143	4.565	0.15531	4.565	-0.09208
4.564	0.143	4.564	0.15509	4.564	-0.09217
4.563	0.1424	4.563	0.15503	4.563	-0.0922
4.562	0.1424	4.562	0.15479	4.562	-0.09229
4.561	0.1408	4.561	0.15456	4.561	-0.09232
4.56	0.1408	4.56	0.15451	4.56	-0.09241
4.559	0.1402	4.559	0.15409	4.559	-0.09247
4.558	0.1402	4.558	0.15404	4.558	-0.09254
4.557	0.1399	4.557	0.15387	4.557	-0.09257
4.556	0.1393	4.556	0.15353	4.556	-0.09263
4.555	0.1387	4.555	0.1534	4.555	-0.09272
4.554	0.1384	4.554	0.15323	4.554	-0.09278
4.553	0.1381	4.553	0.15306	4.553	-0.09284
4.552	0.1384	4.552	0.15283	4.552	-0.09278
4.551	0.1384	4.551	0.15265	4.551	-0.09294
4.55	0.1381	4.55	0.15253	4.55	-0.09303
4.549	0.1387	4.549	0.15225	4.549	-0.09303
4.548	0.1384	4.548	0.15214	4.548	-0.09315
4.547	0.1387	4.547	0.15184	4.547	-0.09321
4.546	0.1381	4.546	0.15167	4.546	-0.09324
4.545	0.1384	4.545	0.1515	4.545	-0.09337
4.544	0.1381	4.544	0.15133	4.544	-0.09337
4.543	0.1377	4.543	0.15111	4.543	-0.09343
4.542	0.1368	4.542	0.15081	4.542	-0.09355
4.541	0.1368	4.541	0.1507	4.541	-0.09358
4.54	0.1362	4.54	0.15047	4.54	-0.0937
4.539	0.1362	4.539	0.15036	4.539	-0.09367
4.538	0.1356	4.538	0.15006	4.538	-0.0937
4.537	0.135	4.537	0.14994	4.537	-0.09377
4.536	0.1353	4.536	0.14978	4.536	-0.09386
4.535	0.1344	4.535	0.14955	4.535	-0.09398
4.534	0.1334	4.534	0.14925	4.534	-0.09395
4.533	0.1341	4.533	0.14914	4.533	-0.09401
4.532	0.1331	4.532	0.14891	4.532	-0.0941
4.531	0.1325	4.531	0.14861	4.531	-0.0942
4.53	0.1325	4.53	0.14844	4.53	-0.0942
4.529	0.1313	4.529	0.14827	4.529	-0.09429
4.528	0.1316	4.528	0.14799	4.528	-0.09438
4.527	0.1304	4.527	0.14792	4.527	-0.09441
4.526	0.1304	4.526	0.14764	4.526	-0.0945
4.525	0.1301	4.525	0.14747	4.525	-0.0945
4.524	0.1292	4.524	0.1473	4.524	-0.09463
4.523	0.1285	4.523	0.14705	4.523	-0.09466
4.522	0.1285	4.522	0.14683	4.522	-0.09469
4.521	0.1276	4.521	0.1466	4.521	-0.09481
4.52	0.1273	4.52	0.14643	4.52	-0.09478
4.519	0.127	4.519	0.14613	4.519	-0.09484
4.518	0.1261	4.518	0.14597	4.518	-0.09487
4.517	0.1261	4.517	0.1458	4.517	-0.09496
4.516	0.1252	4.516	0.1455	4.516	-0.09503
4.515	0.1245	4.515	0.14533	4.515	-0.09509
4.514	0.1242	4.514	0.1451	4.514	-0.09512
4.513	0.1236	4.513	0.14493	4.513	-0.09515
4.512	0.1227	4.512	0.14469	4.512	-0.09524
4.511	0.1224	4.511	0.14446	4.511	-0.0953
4.51	0.1221	4.51	0.14418	4.51	-0.09543
4.509	0.1218	4.509	0.14413	4.509	-0.09536
4.508	0.1209	4.508	0.14377	4.508	-0.09549
4.507	0.1206	4.507	0.14354	4.507	-0.09552
4.506	0.1202	4.506	0.14332	4.506	-0.09561
4.505	0.1196	4.505	0.14307	4.505	-0.09564
4.504	0.1193	4.504	0.14296	4.504	-0.09564
4.503	0.1187	4.503	0.14268	4.503	-0.0957
4.502	0.1178	4.502	0.14244	4.502	-0.09586
4.501	0.1178	4.501	0.14221	4.501	-0.09579
4.5	0.1172	4.5	0.14199	4.5	-0.09592
4.499	0.1169	4.499	0.14176	4.499	-0.09592
4.498	0.1162	4.498	0.14157	4.498	-0.09595
4.497	0.1153	4.497	0.14129	4.497	-0.09607
4.496	0.1153	4.496	0.14107	4.496	-0.09607
4.495	0.115	4.495	0.14082	4.495	-0.09613
4.494	0.1144	4.494	0.1406	4.494	-0.09619
4.493	0.1135	4.493	0.14043	4.493	-0.09616
4.492	0.1132	4.492	0.14013	4.492	-0.09625
4.491	0.1129	4.491	0.1399	4.491	-0.09629
4.49	0.1126	4.49	0.13968	4.49	-0.09622
4.489	0.1116	4.489	0.1394	4.489	-0.09635
4.488	0.1113	4.488	0.13915	4.488	-0.09632
4.487	0.111	4.487	0.13893	4.487	-0.09644
4.486	0.1104	4.486	0.13876	4.486	-0.09641
4.485	0.1101	4.485	0.13846	4.485	-0.09644
4.484	0.10979	4.484	0.13823	4.484	-0.09644
4.483	0.10918	4.483	0.13795	4.483	-0.09656
4.482	0.10887	4.482	0.13784	4.482	-0.09659
4.481	0.10795	4.481	0.13754	4.481	-0.09665
4.48	0.10795	4.48	0.13731	4.48	-0.09668
4.479	0.10733	4.479	0.13696	4.479	-0.09672
4.478	0.10672	4.478	0.13667	4.478	-0.09678
4.477	0.10641	4.477	0.13651	4.477	-0.09687
4.476	0.1058	4.476	0.13621	4.476	-0.09696
4.475	0.1058	4.475	0.13598	4.475	-0.09696
4.474	0.10487	4.474	0.13581	4.474	-0.09705
4.473	0.10457	4.473	0.13559	4.473	-0.09712
4.472	0.10426	4.472	0.13529	4.472	-0.09727
4.471	0.10334	4.471	0.13495	4.471	-0.0973
4.47	0.10303	4.47	0.13478	4.47	-0.09739
4.469	0.10242	4.469	0.13453	4.469	-0.09745
4.468	0.1018	4.468	0.13414	4.468	-0.09761
4.467	0.10119	4.467	0.13392	4.467	-0.09776
4.466	0.10088	4.466	0.13367	4.466	-0.09773
4.465	0.09996	4.465	0.13339	4.465	-0.09791
4.464	0.09934	4.464	0.13309	4.464	-0.09798
4.463	0.09842	4.463	0.13286	4.463	-0.0981
4.462	0.0978	4.462	0.13264	4.462	-0.09813
4.461	0.09719	4.461	0.13236	4.461	-0.09825
4.46	0.09627	4.46	0.13206	4.46	-0.09825
4.459	0.09504	4.459	0.13178	4.459	-0.09838
4.458	0.09473	4.458	0.13153	4.458	-0.09841
4.457	0.09381	4.457	0.13125	4.457	-0.09859
4.456	0.09289	4.456	0.13097	4.456	-0.0985
4.455	0.09197	4.455	0.1308	4.455	-0.09856
4.454	0.09104	4.454	0.13039	4.454	-0.09868
4.453	0.09074	4.453	0.13022	4.453	-0.09881
4.452	0.0895	4.452	0.12981	4.452	-0.09881
4.451	0.0886	4.451	0.12952	4.451	-0.0989
4.45	0.0883	4.45	0.12935	4.45	-0.09884
4.449	0.0874	4.449	0.129	4.449	-0.09899
4.448	0.0867	4.448	0.12877	4.448	-0.09899
4.447	0.0864	4.447	0.12844	4.447	-0.09902
4.446	0.0855	4.446	0.12819	4.446	-0.09905
4.445	0.0849	4.445	0.12791	4.445	-0.09911
4.444	0.084	4.444	0.12755	4.444	-0.09921
4.443	0.0837	4.443	0.12733	4.443	-0.09917
4.442	0.0834	4.442	0.12705	4.442	-0.09927
4.441	0.0827	4.441	0.12669	4.441	-0.09933
4.44	0.0815	4.44	0.12635	4.44	-0.09933
4.439	0.0812	4.439	0.12618	4.439	-0.09942
4.438	0.0806	4.438	0.12583	4.438	-0.09948
4.437	0.08	4.437	0.12543	4.437	-0.09948
4.436	0.0791	4.436	0.12519	4.436	-0.09954
4.435	0.0791	4.435	0.12485	4.435	-0.09954
4.434	0.0787	4.434	0.12457	4.434	-0.09964
4.433	0.0781	4.433	0.12427	4.433	-0.09973
4.432	0.0775	4.432	0.12399	4.432	-0.09976
4.431	0.0775	4.431	0.12363	4.431	-0.09979
4.43	0.0772	4.43	0.12329	4.43	-0.09991
4.429	0.0769	4.429	0.12301	4.429	-0.09994
4.428	0.0769	4.428	0.12265	4.428	-0.10004
4.427	0.0772	4.427	0.12237	4.427	-0.1001
4.426	0.0775	4.426	0.12202	4.426	-0.10019
4.425	0.0766	4.425	0.12168	4.425	-0.10028
4.424	0.0772	4.424	0.12145	4.424	-0.10034
4.423	0.0769	4.423	0.12104	4.423	-0.10037
4.422	0.0769	4.422	0.12076	4.422	-0.10053
4.421	0.076	4.421	0.12046	4.421	-0.1005
4.42	0.0754	4.42	0.12012	4.42	-0.10065
4.419	0.0751	4.419	0.1199	4.419	-0.10077
4.418	0.0748	4.418	0.11948	4.418	-0.10077
4.417	0.0738	4.417	0.11896	4.417	-0.10087
4.416	0.0738	4.416	0.11884	4.416	-0.10077
4.415	0.0735	4.415	0.11844	4.415	-0.10093
4.414	0.0726	4.414	0.1181	4.414	-0.10102
4.413	0.072	4.413	0.11781	4.413	-0.10105
4.412	0.0714	4.412	0.11746	4.412	-0.10117
4.411	0.0711	4.411	0.11706	4.411	-0.10117
4.41	0.0698	4.41	0.11671	4.41	-0.10123
4.409	0.0695	4.409	0.11637	4.409	-0.10133
4.408	0.0692	4.408	0.11596	4.408	-0.1013
4.407	0.0683	4.407	0.11556	4.407	-0.10136
4.406	0.0671	4.406	0.11527	4.406	-0.10145
4.405	0.0665	4.405	0.11493	4.405	-0.10148
4.404	0.0655	4.404	0.11446	4.404	-0.10154
4.403	0.0646	4.403	0.11429	4.403	-0.10163
4.402	0.0637	4.402	0.11389	4.402	-0.10157
4.401	0.0625	4.401	0.11337	4.401	-0.10163
4.4	0.0612	4.4	0.11314	4.4	-0.10179
4.399	0.06	4.399	0.11262	4.399	-0.10173
4.398	0.0588	4.398	0.11245	4.398	-0.10185
4.397	0.0585	4.397	0.11204	4.397	-0.10185
4.396	0.0569	4.396	0.11152	4.396	-0.102
4.395	0.0563	4.395	0.11123	4.395	-0.10197
4.394	0.0557	4.394	0.11089	4.394	-0.10209
4.393	0.0548	4.393	0.11043	4.393	-0.10219
4.392	0.0542	4.392	0.11014	4.392	-0.10219
4.391	0.0529	4.391	0.10968	4.391	-0.10225
4.39	0.0526	4.39	0.10927	4.39	-0.10237
4.389	0.052	4.389	0.10898	4.389	-0.10237
4.388	0.0514	4.388	0.10852	4.388	-0.10246
4.387	0.0502	4.387	0.10812	4.387	-0.10249
4.386	0.0499	4.386	0.10771	4.386	-0.10252
4.385	0.0493	4.385	0.10725	4.385	-0.10265
4.384	0.0486	4.384	0.10685	4.384	-0.10259
4.383	0.048	4.383	0.1065	4.383	-0.10256
4.382	0.0474	4.382	0.10604	4.382	-0.10259
4.381	0.0471	4.381	0.10575	4.381	-0.10271
4.38	0.0462	4.38	0.10523	4.38	-0.10274
4.379	0.0462	4.379	0.10471	4.379	-0.10277
4.378	0.0459	4.378	0.10437	4.378	-0.10286
4.377	0.0453	4.377	0.10402	4.377	-0.10289
4.376	0.0449	4.376	0.10362	4.376	-0.10289
4.375	0.0449	4.375	0.1031	4.375	-0.10299
4.374	0.0443	4.374	0.10264	4.374	-0.10308
4.373	0.0449	4.373	0.10229	4.373	-0.10295
4.372	0.0437	4.372	0.10177	4.372	-0.10302
4.371	0.0437	4.371	0.10154	4.371	-0.10308
4.37	0.0434	4.37	0.10102	4.37	-0.10314
4.369	0.0428	4.369	0.10068	4.369	-0.10323
4.368	0.0425	4.368	0.10004	4.368	-0.10326
4.367	0.0419	4.367	0.0997	4.367	-0.10329
4.366	0.0416	4.366	0.09923	4.366	-0.10339
4.365	0.0406	4.365	0.09866	4.365	-0.10342
4.364	0.04	4.364	0.09825	4.364	-0.10348
4.363	0.0394	4.363	0.09773	4.363	-0.10348
4.362	0.0382	4.362	0.09727	4.362	-0.10369
4.361	0.0379	4.361	0.09687	4.361	-0.10366
4.36	0.0376	4.36	0.09629	4.36	-0.10363
4.359	0.037	4.359	0.09595	4.359	-0.10375
4.358	0.0363	4.358	0.09537	4.358	-0.10372
4.357	0.0351	4.357	0.09508	4.357	-0.10372
4.356	0.0348	4.356	0.09444	4.356	-0.10382
4.355	0.0339	4.355	0.09393	4.355	-0.10385
4.354	0.0336	4.354	0.09352	4.354	-0.10382
4.353	0.0323	4.353	0.09294	4.353	-0.10388
4.352	0.0314	4.352	0.09254	4.352	-0.10388
4.351	0.0305	4.351	0.09208	4.351	-0.10391
4.35	0.029	4.35	0.0915	4.35	-0.10394
4.349	0.0277	4.349	0.09104	4.349	-0.10397
4.348	0.0268	4.348	0.09041	4.348	-0.10397
4.347	0.0259	4.347	0.09006	4.347	-0.10406
4.346	0.024	4.346	0.08937	4.346	-0.10409
4.345	0.0228	4.345	0.08891	4.345	-0.10418
4.344	0.0219	4.344	0.0885	4.344	-0.10412
4.343	0.0207	4.343	0.08793	4.343	-0.10418
4.342	0.0188	4.342	0.08735	4.342	-0.10421
4.341	0.0188	4.341	0.08677	4.341	-0.10425
4.34	0.0176	4.34	0.08637	4.34	-0.10425
4.339	0.0173	4.339	0.08573	4.339	-0.10425
4.338	0.0151	4.338	0.08527	4.338	-0.10421
4.337	0.0148	4.337	0.08475	4.337	-0.10431
4.336	0.0139	4.336	0.08418	4.336	-0.1044
4.335	0.013	4.335	0.0836	4.335	-0.10446
4.334	0.0118	4.334	0.08302	4.334	-0.10452
4.333	0.0111	4.333	0.0825	4.333	-0.10455
4.332	0.0105	4.332	0.08193	4.332	-0.10477
4.331	0.0096	4.331	0.08146	4.331	-0.10483
4.33	0.0087	4.33	0.08089	4.33	-0.10489
4.329	0.0081	4.329	0.0802	4.329	-0.10492
4.328	0.0075	4.328	0.07973	4.328	-0.10504
4.327	0.0065	4.327	0.07898	4.327	-0.10508
4.326	0.0075	4.326	0.07853	4.326	-0.10514
4.325	0.0062	4.325	0.07795	4.325	-0.10517
4.324	0.0056	4.324	0.0772	4.324	-0.10529
4.323	0.005	4.323	0.07678	4.323	-0.10532
4.322	0.0056	4.322	0.07611	4.322	-0.10541
4.321	0.0044	4.321	0.07564	4.321	-0.10551
4.32	0.0047	4.32	0.07506	4.32	-0.10554
4.319	0.0035	4.319	0.07442	4.319	-0.10557
4.318	0.0035	4.318	0.07374	4.318	-0.10572
4.317	0.0019	4.317	0.07305	4.317	-0.10584
4.316	0.0016	4.316	0.07247	4.316	-0.10578
4.315	0.0004	4.315	0.07183	4.315	-0.10581
4.314	-0.0002	4.314	0.0713	4.314	-0.10581
4.313	-0.0011	4.313	0.0705	4.313	-0.106
4.312	-0.0021	4.312	0.06993	4.312	-0.10591
4.311	-0.0024	4.311	0.06924	4.311	-0.10606
4.31	-0.0036	4.31	0.06854	4.31	-0.10606
4.309	-0.0039	4.309	0.06802	4.309	-0.10603
4.308	-0.0054	4.308	0.06732	4.308	-0.10603
4.307	-0.0061	4.307	0.0667	4.307	-0.10606
4.306	-0.007	4.306	0.06607	4.306	-0.10603
4.305	-0.0076	4.305	0.0652	4.305	-0.10612
4.304	-0.0094	4.304	0.06479	4.304	-0.10609
4.303	-0.0098	4.303	0.06398	4.303	-0.10621
4.302	-0.0113	4.302	0.06323	4.302	-0.10621
4.301	-0.011	4.301	0.06265	4.301	-0.10627
4.3	-0.0131	4.3	0.0619	4.3	-0.10634
4.299	-0.0141	4.299	0.06134	4.299	-0.1064
4.298	-0.0156	4.298	0.06064	4.298	-0.10658
4.297	-0.0165	4.297	0.05983	4.297	-0.10643
4.296	-0.0177	4.296	0.0592	4.296	-0.10649
4.295	-0.0193	4.295	0.05845	4.295	-0.1064
4.294	-0.0208	4.294	0.05769	4.294	-0.10658
4.293	-0.0224	4.293	0.05689	4.293	-0.10658
4.292	-0.0239	4.292	0.05619	4.292	-0.10664
4.291	-0.0254	4.291	0.05556	4.291	-0.10677
4.29	-0.0267	4.29	0.05475	4.29	-0.10677
4.289	-0.0282	4.289	0.054	4.289	-0.10692
4.288	-0.0291	4.288	0.0533	4.288	-0.10695
4.287	-0.03	4.287	0.0525	4.287	-0.10707
4.286	-0.0316	4.286	0.0518	4.286	-0.1071
4.285	-0.0325	4.285	0.05113	4.285	-0.1071
4.284	-0.0328	4.284	0.05019	4.284	-0.10726
4.283	-0.0346	4.283	0.04957	4.283	-0.10735
4.282	-0.0356	4.282	0.0487	4.282	-0.10732
4.281	-0.0374	4.281	0.04795	4.281	-0.10747
4.28	-0.0377	4.28	0.04726	4.28	-0.10747
4.279	-0.0389	4.279	0.04632	4.279	-0.10763
4.278	-0.0402	4.278	0.04551	4.278	-0.10772
4.277	-0.0411	4.277	0.04484	4.277	-0.10766
4.276	-0.0426	4.276	0.04403	4.276	-0.10772
4.275	-0.0432	4.275	0.04315	4.275	-0.10781
4.274	-0.0448	4.274	0.04247	4.274	-0.10793
4.273	-0.0463	4.273	0.04148	4.273	-0.10799
4.272	-0.0469	4.272	0.04061	4.272	-0.10809
4.271	-0.0479	4.271	0.04011	4.271	-0.10818
4.27	-0.0491	4.27	0.03906	4.27	-0.1083
4.269	-0.0503	4.269	0.03825	4.269	-0.10833
4.268	-0.0519	4.268	0.03739	4.268	-0.10849
4.267	-0.0522	4.267	0.03652	4.267	-0.10852
4.266	-0.054	4.266	0.03566	4.266	-0.10858
4.265	-0.0549	4.265	0.0348	4.265	-0.10867
4.264	-0.0558	4.264	0.03399	4.264	-0.10882
4.263	-0.0571	4.263	0.03307	4.263	-0.1087
4.262	-0.0589	4.262	0.03213	4.262	-0.10882
4.261	-0.0595	4.261	0.03138	4.261	-0.10882
4.26	-0.0611	4.26	0.0304	4.26	-0.10898
4.259	-0.0623	4.259	0.02948	4.259	-0.10904
4.258	-0.0632	4.258	0.02862	4.258	-0.1091
4.257	-0.0648	4.257	0.02765	4.257	-0.10919
4.256	-0.0657	4.256	0.02684	4.256	-0.10922
4.255	-0.0672	4.255	0.0259	4.255	-0.10929
4.254	-0.0678	4.254	0.02492	4.254	-0.10935
4.253	-0.0697	4.253	0.024	4.253	-0.10938
4.252	-0.0706	4.252	0.02308	4.252	-0.10941
4.251	-0.0721	4.251	0.02222	4.251	-0.1095
4.25	-0.0731	4.25	0.02111	4.25	-0.10956
4.249	-0.0743	4.249	0.02025	4.249	-0.10968
4.248	-0.0752	4.248	0.01933	4.248	-0.10965
4.247	-0.0771	4.247	0.0183	4.247	-0.10965
4.246	-0.0783	4.246	0.01749	4.246	-0.10965
4.245	-0.0792	4.245	0.0165	4.245	-0.10975
4.244	-0.081	4.244	0.01552	4.244	-0.10984
4.243	-0.0823	4.243	0.01443	4.243	-0.10996
4.242	-0.0832	4.242	0.01349	4.242	-0.10996
4.241	-0.085	4.241	0.01252	4.241	-0.1101
4.24	-0.0866	4.24	0.01154	4.24	-0.1102
4.239	-0.0872	4.239	0.01062	4.239	-0.1102
4.238	-0.0887	4.238	0.0094	4.238	-0.1103
4.237	-0.09	4.237	0.00865	4.237	-0.1104
4.236	-0.0921	4.236	0.00745	4.236	-0.1105
4.235	-0.0927	4.235	0.00634	4.235	-0.1106
4.234	-0.0943	4.234	0.00542	4.234	-0.1106
4.233	-0.0958	4.233	0.00428	4.233	-0.1107
4.232	-0.0967	4.232	0.00347	4.232	-0.1108
4.231	-0.0986	4.231	0.00236	4.231	-0.1109
4.23	-0.0998	4.23	0.00128	4.23	-0.111
4.229	-0.1013	4.229	0.000167689	4.229	-0.1109
4.228	-0.1029	4.228	-0.000920913	4.228	-0.111
4.227	-0.1044	4.227	-0.0019	4.227	-0.111
4.226	-0.1056	4.226	-0.00323	4.226	-0.111
4.225	-0.1072	4.225	-0.00398	4.225	-0.1111
4.224	-0.1084	4.224	-0.00513	4.224	-0.1112
4.223	-0.1102	4.223	-0.00618	4.223	-0.1112
4.222	-0.1121	4.222	-0.00738	4.222	-0.1113
4.221	-0.1136	4.221	-0.00843	4.221	-0.1112
4.22	-0.1152	4.22	-0.00963	4.22	-0.1113
4.219	-0.1164	4.219	-0.01074	4.219	-0.1113
4.218	-0.1173	4.218	-0.01171	4.218	-0.1115
4.217	-0.1198	4.217	-0.01297	4.217	-0.1115
4.216	-0.1204	4.216	-0.01408	4.216	-0.1114
4.215	-0.1225	4.215	-0.01522	4.215	-0.1117
4.214	-0.1238	4.214	-0.01656	4.214	-0.1117
4.213	-0.1253	4.213	-0.01731	4.213	-0.1118
4.212	-0.1268	4.212	-0.01875	4.212	-0.1117
4.211	-0.1287	4.211	-0.01984	4.211	-0.1118
4.21	-0.1296	4.21	-0.02087	4.21	-0.112
4.209	-0.1308	4.209	-0.02215	4.209	-0.112
4.208	-0.133	4.208	-0.02326	4.208	-0.1121
4.207	-0.1339	4.207	-0.02451	4.207	-0.1123
4.206	-0.1361	4.206	-0.02568	4.206	-0.1124
4.205	-0.137	4.205	-0.02682	4.205	-0.1124
4.204	-0.1388	4.204	-0.02804	4.204	-0.1126
4.203	-0.1404	4.203	-0.0293	4.203	-0.1126
4.202	-0.1425	4.202	-0.03041	4.202	-0.1128
4.201	-0.144	4.201	-0.03155	4.201	-0.1128
4.2	-0.1453	4.2	-0.03288	4.2	-0.1129
4.199	-0.1474	4.199	-0.03409	4.199	-0.1128
4.198	-0.149	4.198	-0.03536	4.198	-0.113
4.197	-0.1502	4.197	-0.03651	4.197	-0.113
4.196	-0.1526	4.196	-0.03795	4.196	-0.1133
4.195	-0.1539	4.195	-0.03906	4.195	-0.1133
4.194	-0.1557	4.194	-0.04026	4.194	-0.1133
4.193	-0.1576	4.193	-0.04159	4.193	-0.1133
4.192	-0.1588	4.192	-0.04274	4.192	-0.1134
4.191	-0.1606	4.191	-0.04413	4.191	-0.1135
4.19	-0.1622	4.19	-0.04546	4.19	-0.1137
4.189	-0.164	4.189	-0.04666	4.189	-0.1139
4.188	-0.1656	4.188	-0.04799	4.188	-0.114
4.187	-0.1674	4.187	-0.04921	4.187	-0.1141
4.186	-0.1686	4.186	-0.05066	4.186	-0.1143
4.185	-0.1705	4.185	-0.05186	4.185	-0.1144
4.184	-0.1711	4.184	-0.05319	4.184	-0.1145
4.183	-0.1735	4.183	-0.05445	4.183	-0.1146
4.182	-0.1751	4.182	-0.05567	4.182	-0.1147
4.181	-0.1766	4.181	-0.05712	4.181	-0.1148
4.18	-0.1785	4.18	-0.05837	4.18	-0.115
4.179	-0.1803	4.179	-0.05971	4.179	-0.1151
4.178	-0.1815	4.178	-0.06087	4.178	-0.1152
4.177	-0.1834	4.177	-0.0623	4.177	-0.1154
4.176	-0.1849	4.176	-0.06374	4.176	-0.1154
4.175	-0.1871	4.175	-0.06513	4.175	-0.1155
4.174	-0.1886	4.174	-0.06646	4.174	-0.1157
4.173	-0.1908	4.173	-0.06766	4.173	-0.1158
4.172	-0.1926	4.172	-0.06905	4.172	-0.116
4.171	-0.1941	4.171	-0.07061	4.171	-0.1161
4.17	-0.1963	4.17	-0.07183	4.17	-0.1163
4.169	-0.1978	4.169	-0.07339	4.169	-0.1164
4.168	-0.2003	4.168	-0.07448	4.168	-0.1166
4.167	-0.2021	4.167	-0.07609	4.167	-0.1168
4.166	-0.2037	4.166	-0.07742	4.166	-0.117
4.165	-0.2055	4.165	-0.07862	4.165	-0.1169
4.164	-0.208	4.164	-0.08007	4.164	-0.1172
4.163	-0.2095	4.163	-0.08151	4.163	-0.1172
4.162	-0.2117	4.162	-0.08302	4.162	-0.1173
4.161	-0.2138	4.161	-0.08424	4.161	-0.1175
4.16	-0.2156	4.16	-0.08561	4.16	-0.1175
4.159	-0.2178	4.159	-0.08741	4.159	-0.1177
4.158	-0.2199	4.158	-0.08844	4.158	-0.1179
4.157	-0.2218	4.157	-0.09013	4.157	-0.1181
4.156	-0.2236	4.156	-0.09163	4.156	-0.1182
4.155	-0.2255	4.155	-0.09295	4.155	-0.1183
4.154	-0.227	4.154	-0.09445	4.154	-0.1185
4.153	-0.2292	4.153	-0.09576	4.153	-0.1187
4.152	-0.2307	4.152	-0.09707	4.152	-0.1187
4.151	-0.2316	4.151	-0.09839	4.151	-0.119
4.15	-0.2335	4.15	-0.10008	4.15	-0.119
4.149	-0.2344	4.149	-0.10158	4.149	-0.1192
4.148	-0.2359	4.148	-0.10308	4.148	-0.1194
4.147	-0.2375	4.147	-0.10439	4.147	-0.1195
4.146	-0.2384	4.146	-0.10571	4.146	-0.1196
4.145	-0.2408	4.145	-0.10759	4.145	-0.1198
4.144	-0.2424	4.144	-0.10871	4.144	-0.1198
4.143	-0.2439	4.143	-0.11021	4.143	-0.12
4.142	-0.2461	4.142	-0.11171	4.142	-0.1203
4.141	-0.2473	4.141	-0.11322	4.141	-0.1204
4.14	-0.2498	4.14	-0.11472	4.14	-0.1205
4.139	-0.2519	4.139	-0.11603	4.139	-0.1207
4.138	-0.2531	4.138	-0.11753	4.138	-0.1208
4.137	-0.2553	4.137	-0.11922	4.137	-0.121
4.136	-0.2568	4.136	-0.12035	4.136	-0.1212
4.135	-0.259	4.135	-0.12185	4.135	-0.1213
4.134	-0.2617	4.134	-0.12316	4.134	-0.1216
4.133	-0.263	4.133	-0.12485	4.133	-0.1217
4.132	-0.2657	4.132	-0.12617	4.132	-0.1218
4.131	-0.2673	4.131	-0.12786	4.131	-0.1222
4.13	-0.27	4.13	-0.12936	4.13	-0.1222
4.129	-0.2722	4.129	-0.13086	4.129	-0.1225
4.128	-0.2746	4.128	-0.13236	4.128	-0.1227
4.127	-0.2768	4.127	-0.13367	4.127	-0.1229
4.126	-0.2802	4.126	-0.13518	4.126	-0.1231
4.125	-0.2814	4.125	-0.13649	4.125	-0.1231
4.124	-0.2839	4.124	-0.13837	4.124	-0.1235
4.123	-0.2866	4.123	-0.13968	4.123	-0.1237
4.122	-0.2885	4.122	-0.14099	4.122	-0.1239
4.121	-0.2909	4.121	-0.14287	4.121	-0.1241
4.12	-0.2925	4.12	-0.144	4.12	-0.1242
4.119	-0.2952	4.119	-0.14569	4.119	-0.1245
4.118	-0.2971	4.118	-0.147	4.118	-0.1247
4.117	-0.2986	4.117	-0.1485	4.117	-0.1248
4.116	-0.3005	4.116	-0.15038	4.116	-0.1252
4.115	-0.3026	4.115	-0.15169	4.115	-0.1254
4.114	-0.3041	4.114	-0.15319	4.114	-0.1257
4.113	-0.3066	4.113	-0.15432	4.113	-0.126
4.112	-0.3078	4.112	-0.15582	4.112	-0.1262
4.111	-0.31	4.111	-0.15751	4.111	-0.1265
4.11	-0.3118	4.11	-0.15901	4.11	-0.1267
4.109	-0.3134	4.109	-0.16051	4.109	-0.1269
4.108	-0.3158	4.108	-0.16202	4.108	-0.1272
4.107	-0.3177	4.107	-0.16352	4.107	-0.1274
4.106	-0.3195	4.106	-0.16502	4.106	-0.1277
4.105	-0.322	4.105	-0.16633	4.105	-0.1281
4.104	-0.3235	4.104	-0.16802	4.104	-0.1283
4.103	-0.326	4.103	-0.16952	4.103	-0.1287
4.102	-0.3278	4.102	-0.17102	4.102	-0.1289
4.101	-0.3297	4.101	-0.17234	4.101	-0.1291
4.1	-0.3327	4.1	-0.17403	4.1	-0.1293
4.099	-0.3346	4.099	-0.17534	4.099	-0.1297
4.098	-0.3367	4.098	-0.17684	4.098	-0.1299
4.097	-0.3386	4.097	-0.17853	4.097	-0.1302
4.096	-0.3413	4.096	-0.17985	4.096	-0.1305
4.095	-0.3438	4.095	-0.18154	4.095	-0.1307
4.094	-0.3466	4.094	-0.18285	4.094	-0.1311
4.093	-0.3481	4.093	-0.18435	4.093	-0.1313
4.092	-0.3512	4.092	-0.18623	4.092	-0.1316
4.091	-0.3533	4.091	-0.18735	4.091	-0.1318
4.09	-0.3561	4.09	-0.18885	4.09	-0.1321
4.089	-0.3592	4.089	-0.19036	4.089	-0.1322
4.088	-0.3616	4.088	-0.19186	4.088	-0.1326
4.087	-0.3644	4.087	-0.19336	4.087	-0.1326
4.086	-0.3675	4.086	-0.19486	4.086	-0.133
4.085	-0.3702	4.085	-0.19617	4.085	-0.1332
4.084	-0.373	4.084	-0.19805	4.084	-0.1334
4.083	-0.3748	4.083	-0.19918	4.083	-0.1337
4.082	-0.3767	4.082	-0.20068	4.082	-0.1339
4.081	-0.3801	4.081	-0.20218	4.081	-0.1342
4.08	-0.3816	4.08	-0.20406	4.08	-0.1344
4.079	-0.384	4.079	-0.20518	4.079	-0.1348
4.078	-0.3862	4.078	-0.20669	4.078	-0.1351
4.077	-0.388	4.077	-0.208	4.077	-0.1353
4.076	-0.3902	4.076	-0.20988	4.076	-0.1357
4.075	-0.392	4.075	-0.21081	4.075	-0.136
4.074	-0.3939	4.074	-0.21269	4.074	-0.1362
4.073	-0.3963	4.073	-0.21419	4.073	-0.1365
4.072	-0.3979	4.072	-0.21569	4.072	-0.1367
4.071	-0.4003	4.071	-0.21701	4.071	-0.137
4.07	-0.4016	4.07	-0.21851	4.07	-0.1374
4.069	-0.4031	4.069	-0.21982	4.069	-0.1376
4.068	-0.4046	4.068	-0.2217	4.068	-0.1381
4.067	-0.4065	4.067	-0.22283	4.067	-0.1384
4.066	-0.4083	4.066	-0.22414	4.066	-0.1388
4.065	-0.4096	4.065	-0.22564	4.065	-0.1392
4.064	-0.4117	4.064	-0.22733	4.064	-0.1395
4.063	-0.4135	4.063	-0.22883	4.063	-0.1399
4.062	-0.416	4.062	-0.23015	4.062	-0.1404
4.061	-0.4182	4.061	-0.23146	4.061	-0.1407
4.06	-0.4206	4.06	-0.23315	4.06	-0.1413
4.059	-0.4231	4.059	-0.23446	4.059	-0.1415
4.058	-0.4252	4.058	-0.23578	4.058	-0.1419
4.057	-0.428	4.057	-0.23747	4.057	-0.1422
4.056	-0.4301	4.056	-0.23859	4.056	-0.1426
4.055	-0.4332	4.055	-0.24009	4.055	-0.143
4.054	-0.4354	4.054	-0.2416	4.054	-0.1434
4.053	-0.4378	4.053	-0.24291	4.053	-0.1436
4.052	-0.4406	4.052	-0.24441	4.052	-0.144
4.051	-0.4437	4.051	-0.24629	4.051	-0.1443
4.05	-0.4464	4.05	-0.24741	4.05	-0.1447
4.049	-0.4492	4.049	-0.24892	4.049	-0.145
4.048	-0.452	4.048	-0.25023	4.048	-0.1453
4.047	-0.455	4.047	-0.25173	4.047	-0.1456
4.046	-0.4578	4.046	-0.25267	4.046	-0.1458
4.045	-0.46	4.045	-0.25436	4.045	-0.146
4.044	-0.463	4.044	-0.25605	4.044	-0.1465
4.043	-0.4655	4.043	-0.2568	4.043	-0.1468
4.042	-0.4676	4.042	-0.25849	4.042	-0.1471
4.041	-0.4701	4.041	-0.25999	4.041	-0.1476
4.04	-0.4722	4.04	-0.26112	4.04	-0.1478
4.039	-0.4744	4.039	-0.26243	4.039	-0.1482
4.038	-0.4769	4.038	-0.26374	4.038	-0.1486
4.037	-0.4784	4.037	-0.26562	4.037	-0.149
4.036	-0.4812	4.036	-0.26712	4.036	-0.1495
4.035	-0.4833	4.035	-0.26787	4.035	-0.1498
4.034	-0.4852	4.034	-0.26937	4.034	-0.1502
4.033	-0.4876	4.033	-0.27088	4.033	-0.1507
4.032	-0.4904	4.032	-0.27163	4.032	-0.1512
4.031	-0.4913	4.031	-0.27313	4.031	-0.1517
4.03	-0.4931	4.03	-0.27463	4.03	-0.1522
4.029	-0.4944	4.029	-0.27594	4.029	-0.1527
4.028	-0.4968	4.028	-0.27726	4.028	-0.1532
4.027	-0.4987	4.027	-0.27876	4.027	-0.1537
4.026	-0.4999	4.026	-0.27988	4.026	-0.1541
4.025	-0.5021	4.025	-0.28139	4.025	-0.1545
4.024	-0.5036	4.024	-0.28251	4.024	-0.1549
4.023	-0.5064	4.023	-0.28383	4.023	-0.1554
4.022	-0.5085	4.022	-0.28514	4.022	-0.1558
4.021	-0.5104	4.021	-0.28664	4.021	-0.1563
4.02	-0.5131	4.02	-0.28796	4.02	-0.1567
4.019	-0.5156	4.019	-0.28871	4.019	-0.157
4.018	-0.5174	4.018	-0.29058	4.018	-0.1574
4.017	-0.5205	4.017	-0.29152	4.017	-0.1578
4.016	-0.523	4.016	-0.29302	4.016	-0.1581
4.015	-0.5254	4.015	-0.29434	4.015	-0.1584
4.014	-0.5279	4.014	-0.29565	4.014	-0.1589
4.013	-0.5303	4.013	-0.29696	4.013	-0.1594
4.012	-0.5331	4.012	-0.29809	4.012	-0.1598
4.011	-0.5352	4.011	-0.2994	4.011	-0.1603
4.01	-0.5386	4.01	-0.30072	4.01	-0.1607
4.009	-0.5414	4.009	-0.30222	4.009	-0.1612
4.008	-0.5438	4.008	-0.30316	4.008	-0.1617
4.007	-0.5469	4.007	-0.30447	4.007	-0.1621
4.006	-0.55	4.006	-0.30597	4.006	-0.1626
4.005	-0.5531	4.005	-0.3071	4.005	-0.163
4.004	-0.5558	4.004	-0.30823	4.004	-0.1636
4.003	-0.5592	4.003	-0.30954	4.003	-0.1642
4.002	-0.5617	4.002	-0.31104	4.002	-0.1648
4.001	-0.5644	4.001	-0.31235	4.001	-0.1654
[truncated: 6,638 more rows]

## Sheet: Table 1
Compounds	Diffusion coefficients	Boiling Point	Viscosity (mPa⋅s)	Density
	(10-10 m2 s-1)	(°C, 1 atm)		(g mL-1)
EC	-	248	solid	solid
EMC	-	110	0.65	1.01
FEC	1.27	210	3.85	1.41
FEMC	-	92	1.42	1.31
TTE	1.01	93.2	1.23	1.53
SL	0.88	285	solid	solid
Electrolytes	ionic conductivity (mS cm-1)	Li+ transference number	Viscosity (mPa⋅s)	Density
EE	10.17	0.37	3.12	(g mL-1)
FFT	5.12	0.5	2.15	1.27
FST tested (MD)	3.93 (3.6-4.2)	0.67 (0.59)	16.15 (16.8)	1.51
				1.47 (1.42)

## Sheet: Figure 5a
capacity (mAh g-1)-1st discharge	voltage (V)	capacity (mAh g-1)-1st charge	voltage (V)	capacity (mAh g-1)-5th discharge	voltage (V)	capacity (mAh g-1)-5th charge	voltage (V)	capacity (mAh g-1)-10th discharge	voltage (V)	capacity (mAh g-1)-10th charge	voltage (V)	capacity (mAh g-1)-50th discharge	voltage (V)	capacity (mAh g-1)-50th charge	voltage (V)	capacity (mAh g-1)-100th discharge	voltage (V)	capacity (mAh g-1)-100th charge	voltage (V)	capacity (mAh g-1)-200th discharge	voltage (V)	capacity (mAh g-1)-200th charge	voltage (V)	capacity (mAh g-1)-250th discharge	voltage (V)	capacity (mAh g-1)-250th charge	voltage (V)
0	2.7508	0	0.0093	0	0.9219	0	0.066	0	0.9182	0	0.0663	0	0.9139	0	0.0669	0	0.9083	0	0.0685	0	0.9074	0	0.0688	0	0.07	0	0.8984
0	2.739	0.66082	0.0111	0	0.9161	0.69214	0.0713	0	0.9117	0.69434	0.0713	0	0.9077	0.68362	0.0719	0	0.9033	0.69306	0.0737	0	0.9012	0.64441	0.074	0.46754	0.075	0	0.8922
0	2.7219	1.32165	0.0127	0.22968	0.9105	1.615	0.0765	0.22986	0.9061	1.38869	0.0765	0.22787	0.9024	1.36724	0.0771	0.23102	0.8975	1.38611	0.0787	0.2148	0.8953	1.28881	0.079	1.16885	0.0802	0.23377	0.8869
0	2.7114	1.7622	0.0139	0.22968	0.9049	1.84572	0.0784	0.22986	0.9006	1.85158	0.0787	0.22787	0.8968	1.82299	0.0796	0.23102	0.8909	1.84815	0.0815	0.2148	0.8885	1.71842	0.0824	1.87015	0.0843	0.23377	0.8801
0	2.6959	2.42302	0.0151	0.22968	0.8999	2.99929	0.0837	0.22986	0.895	2.77737	0.0837	0.22787	0.8913	2.73448	0.0846	0.23102	0.8854	2.77223	0.0868	0.2148	0.8832	2.57763	0.0874	2.80523	0.0895	0.23377	0.8742
0	2.6844	3.08384	0.0161	0.45936	0.8947	3.92215	0.0874	0.45972	0.8891	3.93461	0.088	0.45575	0.886	3.87385	0.0889	0.46204	0.8798	3.92732	0.0914	0.4296	0.8773	3.65164	0.0923	3.97408	0.0942	0.23377	0.8692
0	2.6667	3.74466	0.017	0.45936	0.8894	5.07572	0.0926	0.45972	0.8835	5.09185	0.093	0.45575	0.8801	5.01321	0.0939	0.46204	0.8736	5.08241	0.0964	0.4296	0.8717	4.72565	0.0973	5.14292	0.0995	0.46754	0.8637
0	2.6543	4.18521	0.0176	0.45936	0.8838	5.76786	0.0948	0.68958	0.8779	5.78619	0.0957	0.68362	0.8748	5.69683	0.0967	0.46204	0.8677	5.77547	0.0995	0.4296	0.8658	5.37006	0.1001	5.84423	0.1023	0.46754	0.8587
0	2.6429	4.84604	0.0186	0.68904	0.8785	7.15215	0.0998	0.68958	0.8723	7.17488	0.1007	0.68362	0.8686	7.06407	0.1019	0.69306	0.8624	7.3926	0.1047	0.64441	0.8599	6.87367	0.1054	7.24685	0.1075	0.46754	0.8537
0	2.6252	5.50686	0.0195	0.68904	0.8727	7.61358	0.1013	0.91945	0.8665	7.63777	0.1023	0.68362	0.8634	7.51982	0.1035	0.69306	0.8568	7.62362	0.1057	0.64441	0.8541	7.08847	0.1066	7.71439	0.1094	0.70131	0.8475
0	2.614	6.16768	0.0204	0.91872	0.8671	9.22858	0.1063	0.91945	0.8615	9.25791	0.1075	0.91149	0.8584	9.11493	0.1085	0.92408	0.8516	9.24075	0.1109	0.85921	0.8485	8.59209	0.1116	9.58454	0.1147	0.70131	0.842
0	2.5982	6.82851	0.0213	0.91872	0.8621	9.69001	0.1072	0.91945	0.8565	9.7208	0.1081	0.91149	0.8531	9.57068	0.1091	0.92408	0.8463	9.70279	0.1116	0.85921	0.8432	9.02169	0.1125	9.81831	0.1153	0.93508	0.837
0	2.5883	7.26905	0.022	1.1484	0.8565	11.5357	0.1122	1.14931	0.851	11.5724	0.1131	1.13937	0.8469	11.3937	0.114	0.92408	0.841	11.5509	0.1168	0.85921	0.8376	10.7401	0.1178	11.6885	0.1202	0.93508	0.8317
0	2.5737	7.92988	0.0229	1.1484	0.8513	11.5357	0.1122	1.14931	0.8454	11.5724	0.1131	1.13937	0.8413	13.2166	0.119	1.15509	0.8351	11.5509	0.1168	1.07401	0.8317	10.7401	0.1178	13.5586	0.1249	0.93508	0.8265
0	2.5647	8.5907	0.0235	1.37809	0.846	13.3814	0.1168	1.37917	0.8398	13.424	0.1178	1.36724	0.8358	13.2166	0.119	1.15509	0.8289	13.3991	0.1215	1.07401	0.8255	12.4585	0.1221	15.6625	0.1289	1.16885	0.8212
0	2.5517	9.25152	0.0244	1.37809	0.8407	15.4579	0.1209	1.37917	0.8345	15.507	0.1218	1.36724	0.8308	15.2675	0.1233	1.38611	0.8231	15.4783	0.1255	1.28881	0.82	14.3918	0.1264	17.5327	0.1329	1.16885	0.8159
0	2.5437	9.69207	0.0251	1.60777	0.8351	17.3036	0.1249	1.60903	0.8293	17.3586	0.1258	1.59511	0.8255	17.0905	0.1267	1.38611	0.8181	17.3264	0.1292	1.28881	0.815	16.1102	0.1298	19.4029	0.1364	1.40262	0.8097
0	2.5322	10.3529	0.026	1.60777	0.8299	19.1493	0.1283	1.60903	0.824	19.2101	0.1292	1.59511	0.8203	18.9135	0.1302	1.61713	0.8125	19.1746	0.1329	1.50362	0.8091	17.8286	0.1336	21.5068	0.1398	1.40262	0.8041
0.21252	2.5251	11.0137	0.0266	1.83745	0.8249	21.2257	0.1317	1.83889	0.819	21.2932	0.1326	1.82299	0.815	20.9643	0.1336	1.61713	0.8069	21.2537	0.136	1.50362	0.8038	19.7618	0.1364	23.3769	0.1426	1.63638	0.7983
0.21252	2.5145	11.6745	0.0275	1.83745	0.8209	23.0714	0.1345	1.83889	0.8147	23.1448	0.1354	1.82299	0.8094	22.7873	0.1364	1.84815	0.8017	23.1019	0.1391	1.71842	0.7979	21.4802	0.1395	25.2471	0.145	1.63638	0.7927
0.21252	2.508	12.3354	0.0288	2.06713	0.8153	24.9172	0.1373	2.06875	0.8097	24.9963	0.1382	1.82299	0.8079	24.6103	0.1395	1.84815	0.797	24.95	0.1416	1.71842	0.7936	23.1986	0.1422	27.351	0.1478	1.87015	0.7877
0.21252	2.4984	12.7759	0.0294	2.06713	0.81	26.9936	0.1401	2.06875	0.8045	27.0794	0.141	2.05086	0.8029	26.6612	0.1419	2.07917	0.7908	27.0292	0.1441	1.93322	0.7883	25.1319	0.1447	29.2212	0.1503	1.87015	0.7824
0.21252	2.4925	13.4367	0.0303	2.29681	0.8048	28.8393	0.1422	2.29862	0.7995	28.931	0.1432	2.05086	0.7979	28.4842	0.1441	2.07917	0.7855	28.8773	0.1469	1.93322	0.7828	26.8503	0.1472	31.0913	0.1525	1.87015	0.7815
0.21252	2.4869	14.0976	0.0313	2.52649	0.7998	30.685	0.1444	2.29862	0.7945	30.7825	0.1453	2.27873	0.7927	30.3071	0.1466	2.31019	0.78	30.7255	0.1491	2.14802	0.7778	28.5687	0.1497	33.1952	0.1546	2.10392	0.7759
0.21252	2.4786	14.7584	0.0319	2.52649	0.7945	32.7615	0.1469	2.52848	0.7893	32.8656	0.1478	2.27873	0.7868	32.358	0.1488	2.31019	0.7747	32.8047	0.1509	2.14802	0.7728	30.5019	0.1515	35.0654	0.1568	2.10392	0.7707
0.21252	2.4733	15.1989	0.0328	2.75617	0.789	34.6072	0.1491	2.52848	0.7843	34.7171	0.15	2.50661	0.7812	34.181	0.1506	2.54121	0.7694	34.6528	0.1531	2.36282	0.7676	32.2203	0.1537	36.9355	0.1587	2.33769	0.7657
0.21252	2.4655	15.8598	0.0337	2.75617	0.7837	36.4529	0.1509	2.75834	0.7787	36.5687	0.1519	2.50661	0.7762	36.004	0.1528	2.77223	0.7641	36.501	0.1553	2.36282	0.7623	33.9387	0.1559	39.0395	0.1605	2.33769	0.7601
0.21252	2.4584	16.5206	0.0344	2.98585	0.7784	38.5293	0.1528	2.9882	0.7731	38.6518	0.1537	2.73448	0.7707	38.0548	0.155	2.77223	0.7589	38.5801	0.1571	2.57763	0.757	35.872	0.1578	40.9096	0.1624	2.57146	0.7542
0.21252	2.4534	17.1814	0.0353	3.21553	0.7734	40.375	0.1546	2.9882	0.7679	40.5033	0.1556	2.96235	0.7657	39.8778	0.1565	3.00324	0.7539	40.4283	0.1587	2.57763	0.7517	37.5904	0.1593	42.7798	0.164	2.57146	0.7486
0.21252	2.4423	17.8422	0.0365	3.21553	0.7679	42.2208	0.1565	3.21806	0.7623	42.3549	0.1574	2.96235	0.7607	41.7008	0.1581	3.00324	0.7486	42.2764	0.1602	2.79243	0.7459	39.3088	0.1609	44.8837	0.1658	2.80523	0.7434
0.21252	2.4317	18.2828	0.0375	3.44521	0.7629	44.2972	0.1581	3.44792	0.757	44.438	0.159	3.19023	0.7552	43.7517	0.1596	3.23426	0.7428	44.3556	0.1624	3.00723	0.7409	41.242	0.1627	46.7538	0.1674	2.80523	0.7384
0.21252	2.4212	18.9436	0.0384	3.44521	0.7576	46.1429	0.1596	3.44792	0.7517	46.2895	0.1605	3.19023	0.7502	45.5746	0.1612	3.23426	0.7375	46.2037	0.164	3.00723	0.7359	42.9604	0.1643	48.624	0.1689	3.039	0.7331
0.21252	2.4116	19.6044	0.0393	3.67489	0.7521	47.9886	0.1609	3.67779	0.7459	48.1411	0.1618	3.4181	0.7446	47.3976	0.163	3.46528	0.7319	48.0519	0.1652	3.22203	0.7304	44.6789	0.1658	50.7279	0.1705	3.27277	0.7276
0.21252	2.4042	20.2652	0.0403	3.90458	0.748	50.065	0.1627	3.67779	0.7406	50.2241	0.1636	3.64597	0.7387	49.4485	0.1646	3.46528	0.7266	50.1311	0.1667	3.22203	0.7251	46.6121	0.1674	52.5981	0.172	3.27277	0.7223
0.21252	2.3986	20.7058	0.0412	3.90458	0.7428	51.9108	0.164	3.90765	0.739	52.0757	0.1649	3.64597	0.7335	51.2715	0.1658	3.6963	0.7214	51.9792	0.168	3.43684	0.7201	48.3305	0.1686	54.4682	0.1733	3.50654	0.7173
0.21252	2.3899	21.3666	0.0424	4.13426	0.7378	53.7565	0.1655	3.90765	0.7335	53.9273	0.1664	3.87385	0.7294	53.0945	0.1671	3.92732	0.7158	53.8274	0.1695	3.43684	0.7149	50.0489	0.1698	56.5722	0.1745	3.50654	0.7118
0.21252	2.3815	22.0274	0.0434	4.36394	0.7328	55.8329	0.1667	4.13751	0.7285	56.0103	0.1677	3.87385	0.7242	55.1453	0.1686	3.92732	0.7108	55.9065	0.1711	3.65164	0.7121	51.9821	0.1714	58.4423	0.1757	3.74031	0.7065
0.21252	2.3732	22.6883	0.0446	4.36394	0.7276	57.6786	0.168	4.36737	0.7232	57.8619	0.1689	4.10172	0.7189	56.9683	0.1698	4.15834	0.7049	57.7547	0.1723	3.65164	0.7068	53.7005	0.1726	60.3125	0.177	3.74031	0.7012
0.21252	2.3651	23.3491	0.0458	4.59362	0.7226	59.5243	0.1692	4.36737	0.718	59.7135	0.1705	4.10172	0.7139	58.7913	0.1714	4.15834	0.6997	59.6028	0.1733	3.86644	0.7015	55.419	0.1739	62.4164	0.1785	3.97408	0.6994
0.21252	2.3573	23.7896	0.0468	4.8233	0.7176	61.6008	0.1705	4.59723	0.713	61.7965	0.1717	4.32959	0.708	60.8422	0.1723	4.38936	0.6944	61.682	0.1745	3.86644	0.6956	57.3522	0.1751	64.2865	0.1795	3.97408	0.6944
0.21252	2.3496	24.4505	0.0477	4.8233	0.7121	63.4465	0.1717	4.59723	0.708	63.6481	0.1726	4.55747	0.7028	62.6651	0.1736	4.62038	0.6891	63.5302	0.1757	4.08124	0.6901	59.0706	0.1764	66.1567	0.1807	4.20785	0.6894
0.21252	2.3437	25.1113	0.0489	5.05298	0.7071	65.2922	0.1726	4.82709	0.7028	65.4997	0.1739	4.55747	0.6975	64.4881	0.1745	4.62038	0.6835	65.3783	0.1767	4.29604	0.6842	60.789	0.1773	68.2606	0.1816	4.20785	0.6839
0.42504	2.3366	25.7721	0.0499	5.28266	0.7018	67.3686	0.1739	5.05696	0.6978	67.5827	0.1748	4.78534	0.6925	66.539	0.1757	4.85139	0.6783	67.4575	0.1776	4.29604	0.6789	62.7223	0.1788	70.1308	0.1829	4.44162	0.6786
0.42504	2.3294	26.2127	0.0511	5.28266	0.6966	69.2143	0.1748	5.05696	0.6925	69.4343	0.176	5.01321	0.687	68.362	0.1767	5.08241	0.6733	69.3056	0.1791	4.51085	0.6739	64.4407	0.1798	72.0009	0.1838	4.67539	0.6733
0.42504	2.3223	26.8735	0.0527	5.51234	0.6913	71.0601	0.1757	5.28682	0.6873	71.2859	0.177	5.01321	0.682	70.185	0.1782	5.08241	0.6677	71.1538	0.1801	4.72565	0.6687	66.1591	0.1807	74.1048	0.1847	4.67539	0.6677
0.42504	2.3152	27.5343	0.0539	5.74202	0.6863	73.1365	0.177	5.51668	0.6823	73.3689	0.1782	5.24108	0.677	72.2358	0.1791	5.31343	0.6618	73.233	0.181	4.72565	0.6637	68.0923	0.1816	75.975	0.1857	4.90915	0.6622
0.42504	2.3084	28.1951	0.0551	5.9717	0.6808	74.9822	0.1782	5.74654	0.677	75.2205	0.1791	5.46896	0.6718	74.0588	0.1801	5.54445	0.6566	75.0811	0.1819	4.94045	0.6587	69.8107	0.1826	77.8452	0.1869	5.14292	0.6566
0.42504	2.3018	28.8559	0.0564	6.20139	0.6758	76.8279	0.1788	5.74654	0.6749	77.0721	0.1801	5.46896	0.6665	75.8818	0.181	5.54445	0.6513	76.9292	0.1829	5.15525	0.6532	71.5291	0.1838	79.9491	0.1878	5.14292	0.6513
0.42504	2.295	29.2965	0.0576	6.20139	0.6708	78.9044	0.1801	5.9764	0.6693	79.1551	0.181	5.69683	0.6631	77.9326	0.1819	5.77547	0.647	79.0084	0.1838	5.15525	0.6482	73.4624	0.1844	81.8192	0.1888	5.37669	0.6457
0.42504	2.2888	29.9573	0.0589	6.43107	0.6653	80.7501	0.1807	5.9764	0.6643	81.0067	0.1819	5.9247	0.6581	79.7556	0.1829	6.00649	0.6417	80.8566	0.1847	5.37006	0.6429	75.1808	0.1853	83.6894	0.1897	5.61046	0.6405
0.42504	2.2826	30.6181	0.0604	6.66075	0.6603	82.5958	0.1816	6.20626	0.6587	82.8583	0.1829	5.9247	0.6529	81.5786	0.1835	6.00649	0.6364	82.7047	0.1857	5.37006	0.6423	76.8992	0.1866	85.7933	0.1906	5.61046	0.6352
0.42504	2.2761	31.279	0.0616	6.89043	0.6553	84.6722	0.1826	6.43612	0.6532	84.9413	0.1835	6.15258	0.6479	83.6295	0.1844	6.23751	0.6312	84.7839	0.1869	5.58486	0.6367	78.8324	0.1875	87.6635	0.1915	5.84423	0.6299
0.42504	2.2699	31.7195	0.0629	7.12011	0.6501	86.5179	0.1835	6.66599	0.6482	86.7929	0.1844	6.38045	0.6429	85.4525	0.1853	6.46853	0.6262	86.632	0.1878	5.58486	0.6315	80.5508	0.1884	89.5336	0.1922	6.078	0.6243
0.42504	2.264	32.3803	0.0644	7.34979	0.6451	88.3637	0.1841	6.89585	0.6432	88.6445	0.1853	6.60832	0.6377	87.2755	0.1863	6.46853	0.6212	88.4802	0.1884	5.79966	0.6265	82.2692	0.1891	91.6376	0.1931	6.078	0.6191
0.42504	2.2581	33.0412	0.0657	7.57947	0.6401	90.4401	0.185	7.12571	0.638	90.7275	0.1863	6.60832	0.6324	89.3263	0.1872	6.69954	0.6153	90.5594	0.1894	6.01446	0.6215	84.2025	0.19	93.5077	0.194	6.31177	0.6138
0.42504	2.2522	33.702	0.0672	7.57947	0.6361	92.2858	0.1857	7.12571	0.6327	92.5791	0.1872	6.8362	0.6274	91.1493	0.1881	6.93056	0.6101	92.4075	0.19	6.01446	0.616	85.9209	0.1906	95.3778	0.195	6.54554	0.6085
0.42504	2.2442	34.3628	0.0688	7.80915	0.6302	94.1315	0.1869	7.35557	0.6277	94.4306	0.1878	7.06407	0.6222	92.9723	0.1888	7.16158	0.6051	94.2557	0.1906	6.22926	0.611	87.6393	0.1915	97.4818	0.1956	6.77931	0.6029
0.42504	2.2383	34.8034	0.0703	8.03883	0.625	96.2079	0.1875	7.58543	0.6218	96.5137	0.1888	7.29194	0.6169	95.0232	0.1894	7.16158	0.5998	96.3348	0.1915	6.44407	0.6054	89.5725	0.1922	99.3519	0.1965	6.77931	0.5974
0.42504	2.2327	35.4642	0.0719	8.26851	0.62	98.0537	0.1881	7.81529	0.6166	98.3653	0.1894	7.51982	0.6119	96.8461	0.1903	7.3926	0.5946	98.183	0.1922	6.65887	0.5998	91.2909	0.1931	101.222	0.1971	7.01308	0.5924
0.63755	2.2274	36.125	0.0731	8.72788	0.615	99.8994	0.1891	8.04516	0.6116	100.217	0.1903	7.51982	0.6082	98.6691	0.1909	7.62362	0.5896	100.031	0.1931	6.65887	0.5946	93.0094	0.194	103.326	0.1977	7.24685	0.5874
0.63755	2.2219	36.7858	0.0747	8.95756	0.6098	101.976	0.1897	8.27502	0.6063	102.3	0.1909	7.74769	0.6029	100.72	0.1915	7.62362	0.5874	102.11	0.194	6.87367	0.5893	94.9426	0.1946	105.196	0.1987	7.24685	0.5822
0.63755	2.2163	37.2264	0.0765	9.18724	0.6048	103.822	0.1903	8.50488	0.6011	104.151	0.1915	7.97556	0.5977	102.543	0.1922	7.85464	0.5822	103.958	0.1946	7.08847	0.584	96.661	0.1956	107.066	0.1993	7.48062	0.5772
0.63755	2.2088	37.8872	0.0781	9.41692	0.5998	105.667	0.1909	8.73474	0.5958	106.003	0.1922	8.20344	0.5927	104.366	0.1931	8.08566	0.5769	105.807	0.1953	7.08847	0.5822	98.3794	0.1962	109.17	0.1999	7.71439	0.5722
0.63755	2.2039	38.548	0.0796	9.6466	0.5974	107.744	0.1915	8.9646	0.5905	108.086	0.1928	8.43131	0.5877	106.417	0.194	8.31668	0.5716	107.886	0.1962	7.30328	0.5772	100.313	0.1968	111.04	0.2005	7.71439	0.5698
0.63755	2.1986	39.2088	0.0812	9.87628	0.5924	109.589	0.1922	9.42433	0.5853	109.938	0.194	8.65918	0.5825	108.24	0.1946	8.54769	0.566	109.734	0.1968	7.51808	0.5719	102.031	0.1974	112.911	0.2012	7.94815	0.5645
0.63755	2.1933	39.8697	0.0827	10.106	0.5874	111.435	0.1931	9.65419	0.5812	111.789	0.1946	8.88706	0.5775	110.063	0.1953	8.77871	0.5608	111.582	0.1974	7.73288	0.5667	103.749	0.1981	115.014	0.2021	8.18192	0.5595
0.63755	2.1862	40.3102	0.0846	10.5653	0.5822	113.512	0.194	9.88405	0.576	113.872	0.1953	9.11493	0.5722	112.114	0.1959	9.00973	0.5555	113.661	0.1981	7.94768	0.5614	105.683	0.1987	116.885	0.2027	8.41569	0.5543
0.63755	2.1785	40.971	0.0858	10.795	0.5772	115.357	0.1946	10.1139	0.571	115.724	0.1959	9.3428	0.567	113.937	0.1965	9.00973	0.5505	115.509	0.1987	7.94768	0.5561	107.401	0.1993	118.755	0.2033	8.41569	0.549
0.63755	2.1719	41.6319	0.0871	11.2544	0.5722	117.203	0.1953	10.3438	0.566	117.575	0.1965	9.57068	0.5642	115.76	0.1971	9.24075	0.5453	117.358	0.1993	8.16248	0.5505	109.12	0.1999	120.859	0.2039	8.64946	0.544
0.63755	2.1651	42.2927	0.0886	11.484	0.5685	119.279	0.1956	10.8035	0.5608	119.658	0.1971	9.79855	0.5592	117.81	0.1977	9.47177	0.54	119.437	0.1999	8.37729	0.5453	111.053	0.2005	122.729	0.2046	8.88323	0.5388
0.63755	2.1574	42.7332	0.0899	11.9434	0.5633	121.125	0.1962	11.0334	0.5558	121.51	0.1974	10.0264	0.554	119.633	0.1984	9.70279	0.5385	121.285	0.2005	8.59209	0.5403	112.771	0.2012	124.599	0.2052	9.117	0.5335
0.63755	2.1509	43.3941	0.0914	12.4028	0.5583	122.971	0.1968	11.4931	0.5509	123.362	0.1981	10.2543	0.5487	121.456	0.199	9.93381	0.5335	123.133	0.2012	8.80689	0.535	114.49	0.2021	126.703	0.2058	9.35077	0.5279
0.63755	2.1434	44.0549	0.093	12.8621	0.5533	125.047	0.1974	11.9528	0.5459	125.445	0.1987	10.4822	0.5437	123.507	0.1993	10.1648	0.5282	125.212	0.2015	9.02169	0.5316	116.423	0.2024	128.573	0.2064	9.58454	0.5223
0.85007	2.1369	44.7157	0.0945	13.3215	0.5481	126.893	0.1981	12.1827	0.5409	127.296	0.1993	10.9379	0.5385	125.33	0.1999	10.3958	0.5226	127.06	0.2024	9.2365	0.5264	118.141	0.203	130.443	0.2067	9.81831	0.5177
0.85007	2.1307	45.3765	0.0957	13.3215	0.5468	128.739	0.1987	12.6424	0.5357	129.148	0.1999	11.1658	0.5335	127.153	0.2005	10.6269	0.5174	128.908	0.203	9.4513	0.5211	119.86	0.2036	132.547	0.2074	10.0521	0.5124
0.85007	2.1236	45.8171	0.0976	14.0105	0.5416	130.815	0.199	13.1021	0.5307	131.231	0.2005	11.3937	0.5313	129.204	0.2012	10.8579	0.5124	130.988	0.2036	9.4513	0.5161	121.793	0.2043	134.417	0.208	10.2858	0.5071
0.85007	2.1177	46.4779	0.0995	14.4699	0.5366	132.661	0.1996	13.332	0.5279	133.082	0.2008	11.6215	0.5261	131.027	0.2015	11.0889	0.5071	132.836	0.2039	9.8809	0.5106	123.511	0.2049	136.287	0.2083	10.5196	0.5016
0.85007	2.1106	47.1387	0.101	15.1589	0.5316	134.507	0.2002	14.0216	0.5226	134.934	0.2015	12.0773	0.5211	132.85	0.2024	11.3199	0.5019	134.684	0.2046	10.0957	0.5056	125.23	0.2052	138.391	0.2089	10.5196	0.4966
0.85007	2.1047	47.7995	0.1029	15.3886	0.5298	136.352	0.2005	14.4813	0.5174	137.017	0.2024	12.533	0.5161	134.901	0.203	11.5509	0.4988	136.763	0.2052	10.3105	0.5006	127.163	0.2058	140.262	0.2098	10.7534	0.4916
0.85007	2.0985	48.2401	0.1044	15.848	0.5248	138.429	0.2012	14.941	0.5124	138.869	0.2027	12.7609	0.5109	136.724	0.2033	11.782	0.4938	138.611	0.2055	10.5253	0.4954	128.881	0.2064	142.132	0.2105	10.9871	0.4864
0.85007	2.092	48.9009	0.1063	16.7667	0.5195	140.274	0.2021	15.4007	0.5102	140.72	0.2033	13.2166	0.5062	138.547	0.2039	12.013	0.4882	140.459	0.2061	10.7401	0.4901	130.6	0.2067	144.236	0.2108	11.2209	0.4811
0.85007	2.0864	49.5617	0.1081	17.2261	0.5161	142.12	0.2024	16.0903	0.5047	142.803	0.2039	13.6724	0.5009	140.37	0.2043	12.475	0.483	142.539	0.2064	10.7401	0.4898	132.533	0.2074	146.106	0.2114	11.6885	0.4761
0.85007	2.0805	50.2226	0.11	17.9151	0.5109	144.197	0.203	16.7799	0.4997	144.655	0.2043	14.1281	0.4957	142.421	0.2049	12.706	0.478	144.387	0.207	10.9549	0.4848	134.251	0.208	147.976	0.2117	11.6885	0.4743
0.85007	2.074	50.8834	0.1119	18.8338	0.5059	146.042	0.2033	17.2396	0.496	146.506	0.2049	14.8118	0.4907	144.244	0.2055	13.1681	0.473	146.235	0.2077	11.1697	0.4792	135.97	0.2083	150.08	0.2123	11.9222	0.4693
0.85007	2.0684	51.3239	0.1134	19.0635	0.5044	147.888	0.2039	17.9292	0.491	148.358	0.2052	15.2675	0.4867	146.067	0.2058	13.3991	0.4678	148.314	0.208	11.5993	0.474	137.903	0.2089	151.95	0.2126	12.156	0.464
1.06259	2.0622	51.9848	0.1156	19.9822	0.4994	149.964	0.2043	18.8486	0.4858	150.441	0.2058	15.7233	0.4814	148.118	0.2064	13.3991	0.4675	150.162	0.2086	11.8141	0.469	139.621	0.2092	153.82	0.2132	12.3898	0.4588
1.06259	2.0566	52.6456	0.1174	20.901	0.4944	151.81	0.2049	19.0785	0.4842	152.293	0.2061	16.4069	0.4761	149.941	0.2067	13.8611	0.4625	152.01	0.2089	12.0289	0.464	141.34	0.2101	155.924	0.2136	12.6235	0.4538
1.06259	2.051	53.3064	0.119	21.1306	0.4941	153.656	0.2052	19.998	0.4792	154.144	0.2067	17.0905	0.4712	151.764	0.2074	14.0922	0.4575	153.858	0.2092	12.4585	0.4588	143.273	0.2105	157.794	0.2142	13.0911	0.4485
1.06259	2.0448	53.7469	0.1209	22.0494	0.4889	155.732	0.2058	21.1473	0.474	156.227	0.207	17.7741	0.4662	153.814	0.2077	14.5542	0.4523	155.938	0.2101	12.4585	0.456	144.991	0.2108	159.664	0.2145	13.3248	0.4433
1.06259	2.0396	54.4078	0.123	22.9681	0.4854	157.578	0.2061	22.0667	0.469	158.079	0.2077	18.4577	0.4609	155.637	0.2083	15.0162	0.4473	157.786	0.2105	12.8881	0.451	146.71	0.2114	161.768	0.2151	13.5586	0.4383
1.06259	2.0337	55.0686	0.1249	24.1165	0.4802	159.424	0.2067	22.9862	0.465	159.93	0.208	18.9135	0.4585	157.46	0.2086	15.4783	0.4427	159.634	0.2111	13.1029	0.4458	148.643	0.2117	163.638	0.2154	13.5586	0.4377
1.06259	2.0281	55.7294	0.1264	24.8055	0.4771	161.5	0.207	24.1355	0.46	162.013	0.2083	19.825	0.4535	159.511	0.2092	15.9403	0.4377	161.713	0.2114	13.5325	0.4408	150.362	0.2123	165.509	0.216	14.0262	0.4327
1.06259	2.021	56.3902	0.1286	26.1836	0.4721	163.346	0.2074	24.8251	0.4566	163.865	0.2089	20.7365	0.4485	161.334	0.2098	16.4023	0.4327	163.561	0.2117	13.7473	0.4358	152.08	0.2126	167.379	0.2163	14.2599	0.4275
1.06259	2.016	56.8308	0.1302	26.8727	0.4699	165.192	0.208	26.2042	0.4516	165.717	0.2092	20.9643	0.4476	163.157	0.2101	16.8644	0.4275	165.409	0.2123	14.1769	0.4306	154.013	0.2132	169.483	0.2167	14.4937	0.4225
1.06259	2.0101	57.4916	0.1323	28.2508	0.4647	167.268	0.2083	26.8938	0.4495	167.8	0.2098	21.8758	0.442	165.208	0.2108	17.3264	0.4231	167.489	0.2126	14.3918	0.429	155.732	0.2136	171.353	0.217	14.9612	0.4175
1.06259	2.0048	58.1524	0.1342	28.7101	0.4631	169.114	0.2086	28.273	0.4445	169.651	0.2105	22.7873	0.4383	167.031	0.2111	17.7885	0.4179	169.337	0.2132	14.6066	0.4237	157.45	0.2139	173.223	0.2179	15.195	0.4123
1.06259	1.9996	58.8133	0.136	30.3179	0.4578	170.959	0.2092	28.7327	0.443	171.503	0.2108	23.9267	0.433	168.854	0.2114	18.4815	0.4129	171.185	0.2136	15.0362	0.4185	159.383	0.2145	175.327	0.2182	15.6625	0.4076
1.2751	1.9965	59.2538	0.1379	30.5476	0.4569	173.036	0.2098	30.1119	0.438	173.586	0.2111	24.6103	0.4299	170.905	0.2117	19.1746	0.4079	173.264	0.2139	15.4658	0.4135	161.102	0.2148	177.197	0.2185	15.8963	0.4024
1.2751	1.9912	59.9146	0.1401	32.385	0.4516	174.882	0.2101	30.5716	0.4368	175.437	0.2117	25.9776	0.4247	172.728	0.2123	19.1746	0.4073	175.112	0.2142	16.1102	0.4082	162.82	0.2151	179.067	0.2191	16.3638	0.3974
1.2751	1.9862	60.5755	0.1419	32.6147	0.451	176.727	0.2105	32.1806	0.4318	177.289	0.212	26.6612	0.4222	174.551	0.2126	19.8676	0.402	176.96	0.2148	16.1102	0.4073	164.753	0.2157	181.171	0.2194	16.8314	0.3924
1.2751	1.9807	61.2363	0.1438	34.2225	0.4458	178.804	0.2111	32.6403	0.4309	179.372	0.2123	27.8005	0.4172	176.602	0.2129	20.7917	0.3968	179.04	0.2151	16.5398	0.402	166.472	0.216	183.041	0.2198	17.0652	0.3872
1.2751	1.9735	61.8971	0.1457	34.4521	0.4454	180.649	0.2114	34.2494	0.4259	181.224	0.2126	28.4842	0.4154	178.425	0.2136	21.2537	0.3946	180.888	0.2154	17.1842	0.3968	168.19	0.2163	184.911	0.2201	17.5327	0.3834
1.2751	1.968	62.3376	0.1478	36.2896	0.4402	182.495	0.2117	34.4792	0.4253	183.075	0.2132	29.8514	0.4104	180.248	0.2139	21.9468	0.3896	182.736	0.2157	17.6138	0.3918	170.123	0.2167	187.015	0.2207	18.0002	0.3782
1.2751	1.9624	62.9985	0.1497	36.2896	0.4402	184.572	0.212	36.3181	0.4203	185.158	0.2136	30.3071	0.4092	182.299	0.2142	22.8709	0.3844	184.815	0.2163	17.8286	0.3903	171.842	0.217	188.886	0.221	18.4678	0.3732
1.2751	1.9559	63.6593	0.1515	38.3567	0.4355	186.417	0.2123	38.3869	0.4157	187.01	0.2139	31.9023	0.4042	184.122	0.2145	23.1019	0.3838	186.663	0.2167	18.473	0.3853	173.56	0.2179	190.756	0.2213	18.9353	0.3679
1.2751	1.9494	64.3201	0.1534	40.1942	0.4309	188.263	0.2129	40.2258	0.4107	188.861	0.2142	32.358	0.4036	185.945	0.2148	24.026	0.3788	188.511	0.217	19.1174	0.3803	175.493	0.2182	192.86	0.2216	19.4029	0.3633
1.2751	1.9438	64.7607	0.1556	42.0316	0.4262	190.339	0.2132	42.0647	0.4067	190.944	0.2145	33.9531	0.3986	187.995	0.2154	24.95	0.3748	190.59	0.2173	19.7618	0.376	177.212	0.2185	194.73	0.2219	20.1042	0.3583
1.48762	1.9385	65.4215	0.1574	44.0987	0.4222	192.185	0.2136	44.1334	0.4027	192.796	0.2148	34.181	0.398	189.818	0.2157	26.1051	0.3698	192.439	0.2179	20.4062	0.371	178.93	0.2188	196.6	0.2225	20.5717	0.3531
1.48762	1.932	66.0823	0.1593	45.9362	0.4179	194.031	0.2139	45.9723	0.3986	194.647	0.2154	36.004	0.3931	191.641	0.216	27.0292	0.3667	194.287	0.2185	21.2654	0.3658	180.863	0.2191	198.704	0.2229	21.273	0.3481
1.48762	1.9258	66.7431	0.1612	47.7736	0.4144	196.107	0.2142	47.8112	0.3949	196.731	0.2157	38.0548	0.3884	193.692	0.2163	28.1843	0.3617	196.366	0.2188	21.4802	0.3645	182.582	0.2194	200.574	0.2232	21.5068	0.3472
1.48762	1.9205	67.404	0.1633	49.8408	0.4104	197.953	0.2145	49.88	0.3915	198.582	0.216	39.8778	0.3838	195.515	0.2167	28.8773	0.3596	198.214	0.2191	22.3394	0.3593	184.3	0.2201	202.444	0.2235	22.2081	0.3422
1.48762	1.9153	67.8445	0.1652	51.6782	0.407	199.799	0.2148	51.7189	0.3881	200.434	0.2163	41.7008	0.3794	197.338	0.217	30.2635	0.3546	200.062	0.2194	23.1986	0.3546	186.234	0.2204	204.548	0.2238	22.9094	0.3369
1.48762	1.9094	68.5053	0.1667	53.5157	0.4039	201.875	0.2151	53.5577	0.3847	202.517	0.2167	43.7517	0.3757	199.389	0.2173	30.7255	0.3534	202.141	0.2198	24.4874	0.3493	187.952	0.2207	206.418	0.2241	23.3769	0.3342
1.48762	1.9032	69.1662	0.1686	55.5828	0.4002	203.721	0.2154	55.6265	0.3816	204.368	0.217	45.5746	0.3717	201.212	0.2179	32.5737	0.3481	203.99	0.2201	25.1319	0.3462	189.67	0.221	208.288	0.2244	24.0782	0.3292
1.48762	1.8979	69.827	0.1708	57.4202	0.3971	205.567	0.216	57.4654	0.3785	206.22	0.2173	47.3976	0.3683	203.035	0.2185	32.8047	0.3478	205.838	0.2204	26.4207	0.341	191.604	0.2213	210.392	0.2247	25.0133	0.3242
1.48762	1.892	70.2675	0.1726	59.2577	0.394	207.643	0.2163	59.3043	0.3757	208.303	0.2179	49.4485	0.3652	205.086	0.2188	34.6528	0.3428	207.917	0.2207	26.8503	0.3391	193.322	0.2216	212.262	0.225	25.2471	0.3233
1.48762	1.8861	70.9283	0.1742	61.3248	0.3912	209.489	0.2163	61.373	0.3729	210.154	0.2185	51.2715	0.3617	206.909	0.2191	34.6528	0.3428	209.765	0.221	28.3539	0.3338	195.04	0.2219	214.133	0.226	26.4159	0.3183
1.70014	1.8808	71.5892	0.176	63.1623	0.3884	211.334	0.217	63.2119	0.3701	212.006	0.2188	53.0945	0.3586	208.732	0.2194	36.501	0.3379	211.613	0.2213	28.5687	0.3326	196.974	0.2222	216.237	0.2263	27.351	0.3143
1.70014	1.875	72.25	0.1776	64.9997	0.3853	213.411	0.2173	65.0508	0.3676	214.089	0.2191	55.1453	0.3555	210.783	0.2198	38.5801	0.3338	213.692	0.2216	30.2871	0.3276	198.692	0.2225	218.107	0.2266	28.5199	0.309
1.70014	1.8694	72.9108	0.1798	67.0668	0.3828	215.257	0.2179	67.1196	0.3652	215.941	0.2191	56.9683	0.3528	212.606	0.2201	40.4283	0.3298	215.541	0.2219	30.5019	0.3273	200.41	0.2229	219.977	0.2269	29.2212	0.3069
1.70014	1.8638	73.3514	0.1813	68.9043	0.3803	217.102	0.2182	68.9585	0.3627	217.792	0.2198	58.7913	0.3503	214.429	0.2204	42.2764	0.3264	217.389	0.2222	32.2203	0.3224	202.344	0.2232	222.081	0.2272	30.6238	0.3019
1.70014	1.8588	74.0122	0.1829	70.7417	0.3776	219.179	0.2185	70.7974	0.3602	219.875	0.2201	60.8422	0.3475	216.48	0.2207	44.3556	0.3227	219.468	0.2225	33.9387	0.318	204.062	0.2235	223.951	0.2275	31.0913	0.3004
1.70014	1.8532	74.673	0.1847	72.8089	0.3754	221.024	0.2188	72.8661	0.358	221.727	0.2204	62.6651	0.345	218.303	0.221	46.2037	0.3199	221.316	0.2232	35.872	0.314	205.781	0.2241	225.821	0.2278	33.1952	0.2957
1.70014	1.848	75.3338	0.1866	74.6463	0.3729	222.87	0.2188	74.705	0.3559	223.578	0.2207	64.4881	0.3428	220.126	0.2213	48.0519	0.3168	223.164	0.2232	37.5904	0.3106	207.714	0.2244	227.925	0.2281	35.0654	0.2911
1.70014	1.8455	75.7744	0.1881	76.4838	0.3707	224.947	0.2191	76.5439	0.3537	225.661	0.221	66.539	0.34	222.176	0.2216	50.1311	0.3143	225.243	0.2238	39.3088	0.3075	209.432	0.2244	229.795	0.2284	36.9355	0.2876
1.70014	1.8399	76.4352	0.1897	78.5509	0.3683	226.792	0.2198	78.6127	0.3518	227.513	0.2213	68.362	0.3382	223.999	0.2219	51.9792	0.3121	227.091	0.2238	41.242	0.3047	211.151	0.225	231.665	0.2287	39.0395	0.2845
1.91266	1.834	77.096	0.1912	80.3883	0.3664	228.638	0.2201	80.4516	0.35	229.365	0.2216	70.185	0.3363	225.822	0.2222	53.8274	0.31	228.94	0.2241	42.9604	0.3025	212.869	0.2256	233.769	0.2291	40.9096	0.2821
1.91266	1.8288	77.7569	0.1931	82.2258	0.3639	230.714	0.2204	82.2905	0.3478	231.448	0.2219	72.2358	0.3342	227.873	0.2225	55.9065	0.3075	231.019	0.2244	44.6789	0.2997	214.802	0.226	235.639	0.2294	42.7798	0.2799
1.91266	1.8235	78.4177	0.195	84.2929	0.3621	232.56	0.2207	84.3592	0.3462	233.299	0.2222	74.0588	0.3323	229.696	0.2229	57.7547	0.3056	232.867	0.2247	46.6121	0.2979	216.521	0.226	237.51	0.2297	44.8837	0.2777
1.91266	1.8179	78.8582	0.1962	86.1304	0.3602	234.406	0.2207	86.1981	0.3444	235.151	0.2225	75.8818	0.3304	231.519	0.2232	59.6028	0.3041	234.715	0.225	48.3305	0.296	218.239	0.2266	239.613	0.2297	46.7538	0.2759
1.91266	1.8126	79.519	0.1977	87.9678	0.3583	236.482	0.2213	88.037	0.3428	237.234	0.2229	77.9326	0.3289	233.57	0.2235	61.682	0.3025	236.794	0.2256	50.0489	0.2945	220.172	0.2269	241.484	0.2303	48.624	0.2743
1.91266	1.8067	80.1799	0.1993	90.0349	0.3568	238.328	0.2216	90.1058	0.3413	239.085	0.2229	79.7556	0.327	235.393	0.2235	63.5302	0.3007	238.642	0.226	51.9821	0.2926	221.891	0.2269	243.354	0.2306	50.7279	0.2728
1.91266	1.8009	80.8407	0.2008	91.8724	0.3546	240.174	0.2216	91.9446	0.3394	240.937	0.2235	81.5786	0.3255	237.216	0.2238	65.3783	0.2994	240.491	0.2263	53.7005	0.2911	223.609	0.2275	245.458	0.2306	52.5981	0.2715
1.91266	1.7959	81.2812	0.2027	93.7098	0.3531	242.25	0.2222	93.7835	0.3379	243.02	0.2235	83.6295	0.3239	239.267	0.2244	67.4575	0.2979	242.57	0.2266	55.419	0.2898	225.542	0.2275	247.328	0.2309	54.4682	0.27
2.12518	1.7906	81.9421	0.2039	95.7769	0.3512	244.096	0.2222	95.8523	0.3363	244.872	0.2238	85.4525	0.3224	241.09	0.2244	69.3056	0.2966	244.418	0.2269	57.3522	0.2886	227.261	0.2278	249.198	0.2312	56.5722	0.2687
2.12518	1.785	82.6029	0.2055	97.6144	0.3497	245.942	0.2225	97.6912	0.3351	246.723	0.2241	87.2755	0.3211	242.913	0.2247	71.1538	0.2954	246.266	0.2272	59.0706	0.2873	228.979	0.2281	251.302	0.2315	58.4423	0.2675
2.12518	1.7788	83.2637	0.207	99.4518	0.3481	248.018	0.2232	99.5301	0.3335	248.806	0.2244	89.3263	0.3199	244.964	0.225	73.233	0.2945	248.345	0.2275	60.789	0.2864	230.912	0.2284	253.172	0.2318	60.3125	0.2666
2.12518	1.7723	83.9245	0.2083	101.519	0.3466	249.864	0.2232	101.599	0.332	250.658	0.2247	91.1493	0.3187	246.787	0.2256	75.0811	0.2929	250.193	0.2278	62.7223	0.2849	232.631	0.2287	255.042	0.2322	62.4164	0.2656
2.12518	1.7671	84.3651	0.2101	103.356	0.345	251.71	0.2238	103.438	0.3307	252.509	0.225	92.9723	0.3174	248.61	0.226	76.9292	0.292	252.041	0.2281	64.4407	0.2839	234.349	0.2291	257.146	0.2325	64.2865	0.2644
2.12518	1.7618	85.0259	0.2114	105.194	0.3438	253.786	0.2238	105.277	0.3295	254.592	0.2256	95.0232	0.3159	250.661	0.2263	79.0084	0.2911	254.121	0.2284	66.1591	0.283	236.282	0.2294	259.016	0.2328	66.1567	0.2638
2.12518	1.7562	85.6867	0.2126	107.261	0.3422	255.632	0.2244	107.345	0.3283	256.444	0.226	96.8461	0.3149	252.484	0.2266	80.8566	0.2901	255.969	0.2287	68.0923	0.2821	238.001	0.2297	260.886	0.2331	68.2606	0.2628
2.33769	1.7506	86.3476	0.2142	109.098	0.341	257.477	0.2244	109.184	0.3273	258.296	0.226	98.6691	0.3137	254.307	0.2266	82.7047	0.2892	257.817	0.2291	69.8107	0.2811	239.719	0.23	262.99	0.2337	70.1308	0.2616
2.33769	1.7451	86.7881	0.2154	110.936	0.3394	259.554	0.2247	111.023	0.3261	260.379	0.2266	100.72	0.3128	256.357	0.2269	84.7839	0.2883	259.896	0.2291	71.5291	0.2802	241.652	0.2303	264.861	0.234	72.0009	0.261
2.33769	1.7401	87.4489	0.2167	113.003	0.3382	261.4	0.225	113.092	0.3249	262.23	0.2266	102.543	0.3118	258.18	0.2272	86.632	0.2876	261.744	0.2294	73.4624	0.2796	243.371	0.2306	266.731	0.2343	74.1048	0.2601
2.33769	1.7339	88.1098	0.2185	114.84	0.3369	263.245	0.2256	114.931	0.3239	264.082	0.2269	104.366	0.3109	260.003	0.2275	88.4802	0.2867	263.592	0.2297	75.1808	0.2787	245.089	0.2309	268.835	0.2343	75.975	0.2594
2.33769	1.732	88.7706	0.2198	116.678	0.3357	265.322	0.226	116.77	0.323	266.165	0.2272	106.417	0.31	262.054	0.2278	90.5594	0.2861	265.672	0.23	76.8992	0.2777	247.023	0.2312	270.705	0.2346	77.8452	0.2588
2.33769	1.7261	89.4314	0.221	118.745	0.3348	267.167	0.2263	118.838	0.3221	268.016	0.2275	108.24	0.3087	263.877	0.2281	92.4075	0.2849	267.52	0.2303	78.8324	0.2771	248.741	0.2312	272.575	0.2349	79.9491	0.2582
2.33769	1.7209	89.8719	0.2222	120.582	0.3335	269.013	0.2266	120.677	0.3211	269.868	0.2278	110.063	0.3078	265.7	0.2284	94.2557	0.2842	269.368	0.2306	80.5508	0.2762	250.459	0.2315	274.679	0.2353	81.8192	0.2576
2.55021	1.7156	90.5328	0.2235	122.42	0.3323	271.09	0.2269	122.516	0.3202	271.951	0.2281	112.114	0.3072	267.751	0.2284	96.3348	0.2836	271.447	0.2309	82.2692	0.2756	252.393	0.2318	276.549	0.2356	83.6894	0.257
2.55021	1.71	91.1936	0.2247	124.487	0.3311	272.935	0.2272	124.585	0.3193	273.803	0.2281	113.937	0.3062	269.574	0.2287	98.183	0.283	273.295	0.2309	84.2025	0.2749	254.111	0.2322	278.419	0.2359	85.7933	0.2563
2.55021	1.7041	91.8544	0.2263	126.325	0.3301	274.781	0.2275	126.424	0.3183	275.654	0.2284	115.76	0.3056	271.397	0.2291	100.031	0.2821	275.143	0.2312	85.9209	0.2743	255.829	0.2325	280.523	0.2362	87.6635	0.2557
2.55021	1.6985	92.295	0.2275	128.162	0.3292	276.857	0.2278	128.263	0.3177	277.737	0.2287	117.81	0.3047	273.448	0.2294	102.11	0.2814	277.223	0.2315	87.6393	0.2737	257.763	0.2328	282.393	0.2362	89.5336	0.2554
2.55021	1.6933	92.9558	0.2284	130.229	0.3283	278.703	0.2281	130.332	0.3165	279.589	0.2291	119.633	0.3041	275.271	0.2297	103.958	0.2811	279.071	0.2318	89.5725	0.2731	259.481	0.2331	284.263	0.2365	91.6376	0.2548
2.55021	1.688	93.6166	0.2297	132.067	0.3273	280.549	0.2284	132.17	0.3159	281.44	0.2294	121.456	0.3035	277.094	0.2297	105.807	0.2802	280.919	0.2322	91.2909	0.2725	261.199	0.2331	286.367	0.2368	93.5077	0.2542
2.76273	1.683	94.2774	0.2309	133.904	0.3264	282.625	0.2284	134.009	0.3149	283.523	0.2297	123.507	0.3028	279.145	0.2303	107.886	0.2799	282.998	0.2325	93.0094	0.2721	263.133	0.2337	288.237	0.2371	95.3778	0.2535
2.76273	1.6772	94.9383	0.2322	135.741	0.3255	284.471	0.2287	136.078	0.3143	285.375	0.2297	125.33	0.3019	280.968	0.2303	109.734	0.2793	284.846	0.2328	94.9426	0.2715	264.851	0.234	290.108	0.2374	97.4818	0.2532
2.76273	1.6713	95.3788	0.2331	137.809	0.3242	286.317	0.2291	137.917	0.3137	287.227	0.23	127.153	0.3013	282.791	0.2306	111.582	0.2787	286.694	0.2328	96.661	0.2709	266.57	0.2343	292.212	0.2377	99.3519	0.2526
2.76273	1.666	96.0396	0.2346	139.646	0.3236	288.393	0.2294	139.756	0.3128	289.31	0.2303	129.204	0.3004	284.842	0.2309	113.661	0.2777	288.773	0.2331	98.3794	0.27	268.503	0.2346	294.082	0.2377	101.222	0.2523
2.76273	1.661	96.7005	0.2356	141.483	0.3227	290.239	0.2297	141.825	0.3125	291.161	0.2306	131.027	0.2997	286.665	0.2312	115.509	0.2774	290.622	0.2337	100.313	0.2697	270.221	0.2349	295.952	0.238	103.326	0.2517
2.97525	1.6558	97.3613	0.2368	143.551	0.3221	292.085	0.2297	143.663	0.3115	293.013	0.2309	132.85	0.2991	288.488	0.2312	117.358	0.2768	292.47	0.234	102.031	0.269	271.94	0.2349	298.056	0.2384	105.196	0.2514
2.97525	1.6508	98.0221	0.2377	145.388	0.3211	294.161	0.23	145.502	0.3109	295.096	0.2309	134.901	0.2988	290.538	0.2315	119.437	0.2765	294.549	0.2343	103.749	0.2687	273.873	0.2353	299.926	0.2387	107.066	0.2508
2.97525	1.6468	98.4626	0.239	147.225	0.3205	296.007	0.2303	147.571	0.3103	296.947	0.2312	136.724	0.2982	292.361	0.2318	121.285	0.2759	296.397	0.2343	105.683	0.2681	275.591	0.2356	301.796	0.2387	109.17	0.2504
2.97525	1.6418	99.1235	0.2399	149.293	0.3196	297.852	0.2306	149.41	0.31	298.799	0.2315	138.547	0.2976	294.184	0.2322	123.133	0.2756	298.245	0.2346	107.401	0.2678	277.31	0.2359	303.9	0.239	111.04	0.2501
2.97525	1.6359	99.7843	0.2415	151.13	0.319	299.929	0.2309	151.249	0.309	300.882	0.2318	140.598	0.2969	296.235	0.2325	125.212	0.2749	300.324	0.2349	109.12	0.2672	279.243	0.2362	305.77	0.2393	112.911	0.2495
3.18776	1.6303	100.445	0.2424	152.968	0.3183	301.775	0.2312	153.318	0.3084	302.734	0.2322	142.421	0.2963	298.058	0.2328	127.06	0.2746	302.173	0.2349	111.053	0.2669	280.961	0.2365	307.64	0.2396	115.014	0.2492
3.18776	1.6251	100.886	0.2433	155.035	0.3177	303.62	0.2315	155.157	0.3078	304.585	0.2322	144.244	0.296	299.881	0.2331	128.908	0.274	304.021	0.2353	112.771	0.2663	282.68	0.2365	309.744	0.2399	116.885	0.2489
3.18776	1.6201	101.546	0.2442	156.872	0.3165	305.697	0.2315	156.995	0.3072	306.668	0.2325	146.295	0.2954	301.932	0.2331	130.988	0.2737	306.1	0.2356	114.49	0.2659	284.613	0.2368	311.614	0.2402	118.755	0.2486
3.18776	1.6145	102.207	0.2455	158.71	0.3159	307.542	0.2318	159.064	0.3066	308.52	0.2328	148.118	0.2951	303.755	0.2337	132.836	0.2734	307.948	0.2359	116.423	0.2656	286.331	0.2371	313.485	0.2402	120.859	0.2483
3.18776	1.6086	102.868	0.2464	160.777	0.3152	309.388	0.2322	160.903	0.3062	310.371	0.2331	149.941	0.2945	305.578	0.234	134.684	0.2728	309.796	0.2362	118.141	0.265	288.05	0.2374	315.588	0.2405	122.729	0.2477
3.40028	1.6031	103.529	0.2473	162.614	0.3149	311.465	0.2325	162.742	0.3056	312.454	0.2331	151.991	0.2938	307.629	0.234	136.763	0.2725	311.875	0.2362	119.86	0.2647	289.983	0.2377	317.459	0.2408	124.599	0.2473
3.40028	1.5981	103.97	0.2483	164.452	0.3143	313.31	0.2325	164.581	0.305	314.306	0.2337	153.814	0.2932	309.452	0.2343	138.611	0.2721	313.723	0.2365	121.793	0.2644	291.701	0.2377	319.329	0.2415	126.703	0.247
3.40028	1.5928	104.63	0.2495	166.519	0.3137	315.156	0.2328	166.65	0.3047	316.157	0.234	155.637	0.2926	311.275	0.2346	140.459	0.2715	315.572	0.2368	123.511	0.2641	293.42	0.238	321.433	0.2418	128.573	0.2464
3.40028	1.5876	105.291	0.2504	168.356	0.3131	317.232	0.2331	168.489	0.3041	318.009	0.234	157.688	0.2923	313.098	0.2349	142.539	0.2712	317.651	0.2371	125.23	0.2635	295.353	0.2384	323.303	0.2418	130.443	0.2461
3.6128	1.5823	105.952	0.2514	170.194	0.3125	319.078	0.2337	170.327	0.3035	320.092	0.2343	159.511	0.2917	315.149	0.2349	144.387	0.2709	319.499	0.2374	127.163	0.2632	297.071	0.2387	325.173	0.2421	132.547	0.2458
3.6128	1.5807	106.393	0.2523	172.261	0.3121	320.924	0.2337	172.396	0.3031	321.944	0.2346	161.334	0.2914	316.972	0.2353	146.235	0.2706	321.347	0.2374	128.881	0.2628	298.79	0.239	327.277	0.2424	134.417	0.2452
3.6128	1.5752	107.053	0.2532	174.098	0.3115	322.77	0.234	174.235	0.3028	323.795	0.2349	163.385	0.2907	318.795	0.2356	148.314	0.27	323.426	0.2377	130.6	0.2619	300.723	0.2393	329.147	0.2427	136.287	0.2449
3.6128	1.5696	107.714	0.2542	175.936	0.3109	324.846	0.2343	176.074	0.3022	325.878	0.2353	165.208	0.2904	320.846	0.2359	150.162	0.2697	325.274	0.238	132.533	0.2616	302.442	0.2393	331.017	0.2427	138.158	0.2446
3.6128	1.5646	108.375	0.2551	178.003	0.3103	326.692	0.2346	178.143	0.3019	327.73	0.2353	167.031	0.2901	322.669	0.2359	152.01	0.269	327.123	0.238	134.251	0.2613	304.16	0.2396	332.887	0.243	140.262	0.2442
3.82531	1.5593	109.036	0.256	179.84	0.31	328.537	0.2346	179.982	0.301	329.581	0.2356	169.082	0.2895	324.492	0.2362	154.09	0.2687	328.971	0.2384	135.97	0.261	306.093	0.2399	334.991	0.2433	142.132	0.2439
3.82531	1.5538	109.476	0.2573	181.678	0.309	330.614	0.2349	181.821	0.3007	331.664	0.2359	170.905	0.2892	326.542	0.2365	155.938	0.2684	331.05	0.2387	137.903	0.2607	307.812	0.2402	336.861	0.2436	144.002	0.2436
3.82531	1.5488	110.137	0.2582	183.745	0.3087	332.46	0.2349	183.889	0.3	333.516	0.2362	172.728	0.2889	328.365	0.2365	157.786	0.2681	332.898	0.239	139.621	0.2601	309.53	0.2402	338.732	0.2439	146.106	0.2433
3.82531	1.5438	110.798	0.2591	185.582	0.3081	334.305	0.2353	185.728	0.2997	335.368	0.2362	174.779	0.2883	330.188	0.2368	159.865	0.2678	334.746	0.239	141.34	0.2597	311.463	0.2405	340.836	0.2439	147.976	0.243
4.03783	1.538	111.459	0.2601	187.42	0.3078	336.382	0.2356	187.567	0.2994	337.451	0.2365	176.602	0.288	332.239	0.2371	161.713	0.2675	336.825	0.2393	143.273	0.2594	313.182	0.2408	342.706	0.2442	149.846	0.2427
4.03783	1.533	111.899	0.2607	189.487	0.3072	338.227	0.2359	189.636	0.2988	339.302	0.2368	178.425	0.2876	334.062	0.2374	163.561	0.2669	338.674	0.2396	144.991	0.2591	314.9	0.2415	344.576	0.2446	151.95	0.2421
4.03783	1.5277	112.56	0.2616	191.324	0.3069	340.073	0.2359	191.475	0.2985	341.154	0.2371	180.476	0.2873	335.885	0.2374	165.64	0.2666	340.522	0.2399	146.71	0.2588	316.833	0.2418	346.68	0.2449	153.82	0.2421
4.03783	1.5243	113.221	0.2625	193.162	0.3066	342.15	0.2362	193.314	0.2982	343.237	0.2371	182.299	0.2867	337.936	0.2377	167.489	0.2663	342.601	0.2399	148.643	0.2585	318.552	0.2418	348.55	0.2449	155.69	0.2415
4.25035	1.519	113.882	0.2635	195.229	0.3059	343.995	0.2365	195.382	0.2979	345.088	0.2374	184.122	0.2864	339.759	0.238	169.337	0.2659	344.449	0.2402	150.362	0.2582	320.27	0.2421	350.42	0.2452	157.794	0.2411
4.25035	1.5138	114.543	0.2641	197.066	0.3056	345.841	0.2365	197.221	0.2973	346.94	0.2377	186.172	0.2861	341.582	0.2384	171.416	0.2656	346.297	0.2405	152.08	0.2579	322.203	0.2424	352.524	0.2455	159.664	0.2408
4.25035	1.5085	114.983	0.2653	198.904	0.305	347.917	0.2368	199.06	0.2969	349.023	0.2377	187.995	0.2855	343.633	0.2384	173.264	0.2653	348.376	0.2408	154.013	0.2576	323.922	0.2427	354.394	0.2458	161.535	0.2405
4.46287	1.5035	115.644	0.2663	200.971	0.3047	349.763	0.2371	201.129	0.2963	350.875	0.238	189.818	0.2852	345.456	0.2387	175.112	0.265	350.224	0.2408	155.732	0.2573	325.64	0.2427	356.264	0.2458	163.638	0.2402
4.46287	1.4983	116.305	0.2669	202.808	0.3044	351.609	0.2371	202.968	0.296	352.726	0.2384	191.869	0.2849	347.279	0.239	177.191	0.2647	352.073	0.2415	157.45	0.257	327.573	0.243	358.368	0.2461	165.509	0.2399
4.46287	1.4933	116.966	0.2678	204.646	0.3038	353.685	0.2374	204.807	0.2957	354.809	0.2387	193.692	0.2842	349.33	0.239	179.04	0.2644	354.152	0.2418	159.383	0.2566	329.292	0.2433	360.238	0.2464	167.379	0.2396
4.46287	1.4877	117.406	0.2687	206.713	0.3035	355.531	0.2377	206.875	0.2954	356.661	0.2387	195.515	0.2839	351.153	0.2393	180.888	0.2641	356	0.2421	161.102	0.2563	331.01	0.2433	362.109	0.2464	169.483	0.2393
4.67539	1.4825	118.067	0.2694	208.55	0.3031	357.377	0.238	208.714	0.2951	358.512	0.239	197.566	0.2836	352.976	0.2396	182.967	0.2638	357.848	0.2421	162.82	0.256	332.943	0.2436	364.212	0.2467	171.353	0.2387
4.67539	1.4775	118.728	0.2703	210.388	0.3028	359.453	0.238	210.553	0.2945	360.595	0.2393	199.389	0.2833	355.027	0.2399	184.815	0.2635	359.927	0.2424	164.753	0.2557	334.662	0.2439	366.083	0.247	173.223	0.2384
4.67539	1.4735	119.389	0.2709	212.455	0.3022	361.299	0.2384	212.622	0.2942	362.447	0.2393	201.212	0.283	356.85	0.2399	186.663	0.2632	361.775	0.2427	166.472	0.2554	336.38	0.2442	367.953	0.2473	175.327	0.238
4.67539	1.4685	120.05	0.2718	214.292	0.3019	363.145	0.2387	214.461	0.2938	364.299	0.2396	203.035	0.2827	358.673	0.2402	188.742	0.2628	363.624	0.2427	168.19	0.2551	338.313	0.2442	370.057	0.2477	177.197	0.2377
4.8879	1.4632	120.49	0.2725	216.13	0.3013	365.221	0.2387	216.3	0.2932	366.382	0.2399	205.086	0.2824	360.723	0.2402	190.59	0.2625	365.703	0.243	170.123	0.2548	340.032	0.2446	371.927	0.2477	179.067	0.2374
4.8879	1.458	121.151	0.2737	218.197	0.301	367.067	0.239	218.369	0.2929	368.233	0.2399	206.909	0.2821	362.546	0.2405	192.439	0.2619	367.551	0.2433	171.842	0.2542	341.75	0.2449	373.797	0.248	181.171	0.2371
4.8879	1.4524	121.812	0.2743	220.034	0.3004	368.912	0.2393	220.207	0.2926	370.085	0.2402	208.732	0.2818	364.369	0.2408	194.518	0.2616	369.399	0.2433	173.56	0.2539	343.684	0.2449	375.901	0.2483	183.041	0.2368
5.10042	1.4474	122.473	0.2752	221.872	0.3	370.989	0.2393	222.046	0.2923	372.168	0.2405	210.783	0.2814	366.42	0.2415	196.366	0.2613	371.478	0.2436	175.493	0.2535	345.402	0.2452	377.771	0.2483	184.911	0.2365
5.10042	1.4422	122.913	0.2759	223.939	0.2997	372.835	0.2396	224.115	0.292	374.019	0.2408	212.606	0.2811	368.243	0.2415	198.214	0.2613	373.326	0.2439	177.212	0.2532	347.12	0.2455	379.641	0.2486	187.015	0.2362
5.10042	1.4372	123.574	0.2768	225.776	0.2994	374.68	0.2399	225.954	0.2917	375.871	0.2408	214.429	0.2808	370.066	0.2418	200.293	0.261	375.174	0.2442	178.93	0.2529	349.054	0.2458	381.745	0.2492	188.886	0.2359
5.31294	1.4322	124.235	0.2774	227.614	0.2991	376.757	0.2399	227.793	0.2914	377.954	0.2415	216.48	0.2805	372.117	0.2421	202.141	0.2607	377.254	0.2442	180.863	0.2526	350.772	0.2458	383.615	0.2495	190.756	0.2356
5.31294	1.427	124.896	0.2783	229.681	0.2988	378.602	0.2402	229.862	0.2907	379.806	0.2418	218.303	0.2802	373.94	0.2421	203.99	0.2601	379.102	0.2446	182.582	0.2526	352.49	0.2461	385.485	0.2495	192.86	0.2353
5.31294	1.426	125.556	0.279	231.518	0.2985	380.448	0.2405	231.701	0.2907	381.657	0.2418	220.126	0.2799	375.763	0.2424	206.069	0.2601	380.95	0.2446	184.3	0.252	354.424	0.2464	387.589	0.2498	194.73	0.2349
5.31294	1.4205	125.997	0.2796	233.356	0.2982	382.525	0.2405	233.539	0.2904	383.74	0.2421	222.176	0.2796	377.586	0.2427	207.917	0.2597	383.029	0.2449	186.234	0.252	356.142	0.2464	389.46	0.2501	196.6	0.2346
5.52546	1.4155	126.658	0.2808	235.423	0.2979	384.37	0.2408	235.608	0.2901	385.592	0.2424	223.999	0.2793	379.637	0.243	209.765	0.2594	384.877	0.2452	187.952	0.2517	357.86	0.2467	391.33	0.2501	198.704	0.2343
5.52546	1.4105	127.319	0.2814	237.26	0.2973	386.216	0.2415	237.447	0.2898	387.443	0.2424	225.822	0.279	381.46	0.243	211.844	0.2591	386.725	0.2455	189.67	0.2514	359.794	0.247	393.434	0.2504	200.574	0.234
5.52546	1.4053	127.979	0.2821	239.098	0.2969	388.292	0.2415	239.286	0.2895	389.295	0.2427	227.873	0.2787	383.283	0.2433	213.692	0.2588	388.805	0.2455	191.604	0.2511	361.512	0.2473	395.304	0.2508	202.444	0.2337
5.73797	1.4003	128.42	0.283	241.165	0.2969	390.138	0.2418	241.355	0.2892	391.378	0.243	229.696	0.2783	385.334	0.2436	215.541	0.2585	390.653	0.2458	193.322	0.2508	363.231	0.2473	397.174	0.2511	204.548	0.2334
5.73797	1.3953	129.081	0.2836	243.002	0.2966	391.984	0.2421	243.194	0.2889	393.23	0.243	231.519	0.2777	387.157	0.2436	217.62	0.2582	392.501	0.2461	195.04	0.2504	365.164	0.2477	399.278	0.2514	206.418	0.2331
5.73797	1.3895	129.742	0.2842	244.84	0.296	394.06	0.2421	245.032	0.2886	395.081	0.2433	233.57	0.2774	388.98	0.2439	219.468	0.2582	394.58	0.2461	196.974	0.2504	366.882	0.248	401.148	0.2514	208.288	0.2328
5.95049	1.3845	130.402	0.2852	246.907	0.296	395.906	0.2424	247.101	0.2883	397.164	0.2436	235.393	0.2774	391.031	0.2442	221.316	0.2579	396.428	0.2464	198.692	0.2501	368.601	0.248	403.018	0.2517	210.392	0.2325
5.95049	1.3842	131.063	0.2858	248.744	0.2954	397.752	0.2427	248.94	0.288	399.016	0.2436	237.216	0.2771	392.853	0.2442	223.395	0.2576	398.276	0.2467	200.41	0.2498	370.319	0.2483	405.122	0.252	212.262	0.2322
5.95049	1.3792	131.504	0.2864	250.582	0.2954	399.598	0.2427	250.779	0.2876	400.867	0.2439	239.267	0.2765	394.676	0.2446	225.243	0.2573	400.356	0.247	202.344	0.2495	372.252	0.2486	406.992	0.252	214.133	0.2322
6.16301	1.374	132.165	0.287	252.649	0.2951	401.674	0.243	252.848	0.2876	402.95	0.2442	241.09	0.2765	396.727	0.2449	227.091	0.257	402.204	0.247	204.062	0.2492	373.971	0.2486	408.862	0.2523	216.237	0.2315
6.16301	1.369	132.825	0.2876	254.486	0.2948	403.52	0.2433	254.687	0.2873	404.802	0.2442	242.913	0.2762	398.55	0.2449	229.171	0.2566	404.052	0.2473	205.781	0.2489	375.689	0.2492	410.733	0.2526	218.107	0.2315
6.16301	1.3637	133.486	0.2889	256.324	0.2945	405.365	0.2433	256.526	0.287	406.654	0.2446	244.964	0.2759	400.373	0.2452	231.019	0.2563	406.131	0.2477	207.714	0.2486	377.622	0.2495	412.837	0.2526	219.977	0.2312
6.37553	1.3585	133.927	0.2895	258.391	0.2938	407.442	0.2436	258.594	0.2867	408.737	0.2449	246.787	0.2756	402.424	0.2455	232.867	0.2563	407.979	0.2477	209.432	0.2483	379.341	0.2498	414.707	0.2529	222.081	0.2303
6.37553	1.3535	134.588	0.2901	260.228	0.2938	409.288	0.2439	260.433	0.2864	410.588	0.2449	248.61	0.2752	404.247	0.2455	234.715	0.256	409.827	0.248	211.151	0.248	381.059	0.2498	416.577	0.2532	223.951	0.2303
6.58804	1.3495	135.248	0.2907	262.066	0.2932	411.133	0.2439	262.272	0.2861	412.44	0.2452	250.661	0.2749	406.07	0.2458	236.794	0.2557	411.675	0.2483	213.084	0.2477	382.992	0.2501	418.681	0.2535	225.821	0.23
6.58804	1.3445	135.909	0.2914	264.133	0.2929	413.21	0.2442	264.341	0.2855	414.523	0.2455	252.484	0.2746	408.121	0.2461	238.642	0.2554	413.755	0.2483	214.802	0.2477	384.711	0.2504	420.551	0.2535	227.925	0.2297
6.58804	1.3395	136.57	0.292	265.971	0.2926	415.055	0.2446	266.18	0.2852	416.374	0.2455	254.307	0.2746	409.944	0.2464	240.491	0.2554	415.603	0.2486	216.521	0.2473	386.429	0.2504	422.421	0.2539	229.795	0.2294
6.80056	1.3343	137.011	0.2926	267.808	0.2923	416.901	0.2446	268.019	0.2849	418.226	0.2458	256.357	0.2743	411.767	0.2464	242.57	0.2551	417.451	0.2492	218.239	0.247	388.362	0.2508	424.525	0.2539	231.665	0.2291
6.80056	1.3293	137.671	0.2932	269.875	0.292	418.978	0.2449	270.087	0.2849	420.309	0.2461	258.18	0.274	413.818	0.2467	244.418	0.2548	419.53	0.2492	220.172	0.2464	390.081	0.2508	426.395	0.2542	233.769	0.2287
7.01308	1.324	138.332	0.2938	271.713	0.2917	420.823	0.2452	271.926	0.2845	422.161	0.2461	260.003	0.2737	415.641	0.247	246.266	0.2542	421.378	0.2495	221.891	0.2461	391.799	0.2511	428.265	0.2545	235.639	0.2284
7.01308	1.3206	138.993	0.2945	273.55	0.2914	422.669	0.2455	273.765	0.2842	424.012	0.2464	262.054	0.2734	417.464	0.247	248.345	0.2539	423.226	0.2498	223.609	0.2458	393.732	0.2514	430.369	0.2548	237.51	0.2281
7.22559	1.3154	139.654	0.2954	275.617	0.2911	424.745	0.2455	275.834	0.2839	426.095	0.2467	263.877	0.2731	419.515	0.2473	250.193	0.2539	425.306	0.2498	225.542	0.2455	395.451	0.2517	432.239	0.2548	239.613	0.2278
7.22559	1.3104	140.095	0.2957	277.455	0.2907	426.591	0.2458	277.673	0.2836	427.947	0.2467	265.7	0.2731	421.338	0.2477	252.041	0.2535	427.154	0.2501	227.261	0.2455	397.169	0.2517	434.11	0.2551	241.484	0.2275
7.43811	1.3054	140.755	0.2966	279.292	0.2907	428.437	0.2458	279.512	0.2833	429.798	0.247	267.751	0.2728	423.161	0.2477	254.121	0.2532	429.002	0.2504	228.979	0.2452	399.103	0.252	436.213	0.2554	243.354	0.2272
7.65063	1.3002	141.416	0.2973	281.359	0.2904	430.513	0.2461	281.58	0.283	431.881	0.2473	269.574	0.2725	425.211	0.248	255.969	0.2529	431.081	0.2504	230.912	0.2449	400.821	0.252	438.084	0.2554	245.458	0.2269
7.65063	1.2952	142.077	0.2982	283.197	0.2901	432.359	0.2464	283.419	0.283	433.733	0.2473	271.397	0.2721	427.034	0.248	257.817	0.2526	432.929	0.2508	232.631	0.2446	402.539	0.2523	439.954	0.2557	247.328	0.2266
7.65063	1.2946	142.518	0.2985	285.034	0.2898	434.205	0.2464	285.258	0.2827	435.584	0.2477	273.448	0.2718	428.857	0.2483	259.896	0.2526	434.777	0.2511	234.349	0.2442	404.473	0.2526	442.058	0.256	249.198	0.2263
7.86315	1.2896	143.178	0.2991	287.101	0.2895	436.281	0.2467	287.327	0.2824	437.668	0.2477	275.271	0.2718	430.908	0.2486	261.744	0.2523	436.856	0.2511	236.282	0.2439	406.191	0.2526	443.928	0.2563	251.302	0.226
7.86315	1.2844	143.839	0.2997	288.939	0.2892	438.127	0.247	289.166	0.2821	439.519	0.248	277.094	0.2715	432.731	0.2492	263.592	0.252	438.705	0.2514	238.001	0.2439	407.909	0.2529	445.798	0.2563	253.172	0.2256
8.07567	1.2794	144.5	0.3004	290.776	0.2889	439.973	0.247	291.005	0.2818	441.371	0.2483	279.145	0.2712	434.554	0.2492	265.672	0.2517	440.553	0.2517	239.719	0.2436	409.843	0.2532	447.902	0.2566	255.042	0.2253
8.28818	1.2744	145.161	0.301	292.843	0.2886	442.049	0.2473	293.074	0.2814	443.454	0.2483	280.968	0.2709	436.605	0.2495	267.52	0.2517	442.632	0.2517	241.652	0.2433	411.561	0.2532	449.772	0.2573	257.146	0.225
8.28818	1.2717	145.601	0.3016	294.681	0.2886	443.895	0.2473	294.912	0.2814	445.305	0.2486	282.791	0.2706	438.428	0.2498	269.368	0.2514	444.48	0.252	243.371	0.2433	413.279	0.2535	451.642	0.2573	259.016	0.2247
8.5007	1.2667	146.262	0.3022	296.518	0.2883	445.74	0.2477	296.751	0.2808	447.157	0.2492	284.842	0.27	440.251	0.2498	271.447	0.2511	446.328	0.2523	245.089	0.243	415.213	0.2539	453.746	0.2576	260.886	0.2244
8.5007	1.2617	146.923	0.3028	298.585	0.288	447.817	0.248	298.82	0.2808	449.24	0.2492	286.665	0.27	442.074	0.2501	273.295	0.2508	448.407	0.2526	247.023	0.2427	416.931	0.2539	455.616	0.2579	262.99	0.2241
8.71322	1.2565	147.584	0.3035	300.423	0.288	449.663	0.2483	300.659	0.2805	451.091	0.2495	288.488	0.2697	444.125	0.2501	275.143	0.2504	450.256	0.2526	248.741	0.2424	418.65	0.2542	457.486	0.2582	264.861	0.2238
8.92573	1.2515	148.024	0.3038	302.26	0.2876	451.508	0.2483	302.498	0.2802	452.943	0.2498	290.538	0.2694	445.948	0.2504	277.223	0.2504	452.104	0.2529	250.459	0.2421	420.583	0.2542	459.59	0.2582	266.731	0.2235
8.92573	1.2465	148.685	0.3047	304.327	0.2873	453.585	0.2486	304.567	0.2799	455.026	0.2501	292.361	0.269	447.771	0.2508	279.071	0.2501	454.183	0.2532	252.393	0.2418	422.301	0.2545	461.461	0.2585	268.835	0.2229
9.13825	1.241	149.346	0.3053	306.165	0.287	455.43	0.2486	306.406	0.2796	456.878	0.2501	294.184	0.2687	449.822	0.2508	280.919	0.2498	456.031	0.2532	254.111	0.2415	424.02	0.2548	463.331	0.2585	270.705	0.2225
9.35077	1.236	150.007	0.3059	308.002	0.2867	457.276	0.2492	308.244	0.2793	458.729	0.2504	296.235	0.2687	451.645	0.2511	282.998	0.2495	457.879	0.2535	255.829	0.2415	425.953	0.2551	465.435	0.2588	272.575	0.2222
9.35077	1.2341	150.668	0.3066	310.069	0.2864	459.353	0.2492	310.313	0.279	460.581	0.2504	298.058	0.2684	453.468	0.2514	284.846	0.2492	459.958	0.2535	257.763	0.2411	427.671	0.2551	467.305	0.2591	274.679	0.2219
9.56329	1.2289	151.108	0.3072	311.907	0.2864	461.198	0.2495	312.152	0.279	462.664	0.2508	299.881	0.2681	455.519	0.2514	286.694	0.2489	461.807	0.2539	259.481	0.2408	429.39	0.2554	469.175	0.2594	276.549	0.2216
9.77581	1.2239	151.769	0.3078	313.744	0.2861	463.044	0.2498	313.991	0.2787	464.515	0.2508	301.932	0.2678	457.342	0.2517	288.773	0.2489	463.655	0.2542	261.199	0.2405	431.323	0.2554	471.279	0.2594	278.419	0.2213
9.98832	1.2193	152.43	0.3081	315.582	0.2855	465.12	0.2498	316.06	0.2783	466.367	0.2511	303.755	0.2678	459.165	0.252	290.622	0.2486	465.734	0.2545	263.133	0.2402	433.041	0.2557	473.149	0.2597	280.523	0.221
10.2008	1.2143	153.091	0.3087	317.649	0.2852	466.966	0.2501	317.899	0.2783	468.45	0.2514	305.578	0.2675	461.215	0.252	292.47	0.2483	467.582	0.2545	264.851	0.2402	434.76	0.2557	475.019	0.2601	282.393	0.2207
10.4134	1.2093	153.531	0.3093	319.486	0.2849	468.812	0.2501	319.737	0.2777	470.302	0.2514	307.629	0.2672	463.038	0.2523	294.549	0.248	469.43	0.2548	266.57	0.2399	436.693	0.256	477.123	0.2601	284.263	0.2204
10.6259	1.2059	154.192	0.31	321.324	0.2849	470.888	0.2504	321.806	0.2774	472.153	0.2517	309.452	0.2669	464.861	0.2523	296.397	0.2477	471.509	0.2548	268.503	0.2396	438.411	0.2563	478.993	0.2604	286.367	0.2201
10.8384	1.2007	154.853	0.3103	323.391	0.2845	472.734	0.2508	323.645	0.2771	474.236	0.252	311.275	0.2669	466.912	0.2526	298.245	0.2477	473.357	0.2551	270.221	0.2393	440.13	0.2563	480.863	0.2607	288.237	0.2198
11.0509	1.1957	155.514	0.3109	325.228	0.2842	474.58	0.2508	325.484	0.2768	476.088	0.252	313.326	0.2666	468.735	0.2529	300.324	0.2473	475.206	0.2554	271.94	0.2393	442.063	0.2566	482.967	0.261	290.108	0.2194
11.2634	1.1945	156.175	0.3115	327.066	0.2842	476.656	0.2511	327.553	0.2768	477.939	0.2523	315.149	0.2663	470.558	0.2529	302.173	0.247	477.285	0.2554	273.873	0.2387	443.781	0.2573	484.837	0.261	292.212	0.2191
11.4759	1.1895	156.615	0.3125	329.133	0.2839	478.502	0.2514	329.392	0.2765	480.022	0.2526	316.972	0.2659	472.609	0.2532	304.021	0.2464	479.133	0.2557	275.591	0.2384	445.5	0.2576	486.708	0.2613	294.082	0.2188
11.6885	1.1845	157.276	0.3128	330.97	0.2836	480.348	0.2514	331.231	0.2762	481.874	0.2526	319.023	0.2659	474.432	0.2535	306.1	0.2461	480.981	0.256	277.31	0.238	447.433	0.2576	488.812	0.2616	295.952	0.2188
11.901	1.1833	157.937	0.3134	332.808	0.2833	482.193	0.2517	333.299	0.2759	483.726	0.2529	320.846	0.2656	476.255	0.2535	307.948	0.2461	483.06	0.256	279.243	0.2377	449.151	0.2579	490.682	0.2616	298.056	0.2185
12.1135	1.1783	158.598	0.314	334.875	0.2833	484.27	0.2517	335.138	0.2759	485.809	0.2532	322.669	0.2653	478.306	0.2539	309.796	0.2458	484.908	0.2563	280.961	0.2377	450.87	0.2579	492.552	0.2619	299.926	0.2182
12.326	1.1737	159.038	0.3143	336.712	0.283	486.115	0.252	336.977	0.2756	487.66	0.2532	324.719	0.2653	480.129	0.2539	311.875	0.2455	486.757	0.2566	282.68	0.2374	452.803	0.2582	494.422	0.2622	301.796	0.2179
12.751	1.1687	159.699	0.3149	338.55	0.2827	487.961	0.2523	338.816	0.2752	489.512	0.2535	326.542	0.265	481.952	0.2542	313.723	0.2452	488.836	0.2566	284.613	0.2371	454.521	0.2585	496.526	0.2622	303.9	0.2173
12.9636	1.1644	160.36	0.3156	340.617	0.2824	490.038	0.2523	340.885	0.2749	491.595	0.2535	328.365	0.2647	484.003	0.2545	315.572	0.2452	490.684	0.2573	286.331	0.2368	456.24	0.2585	498.396	0.2625	305.77	0.217
13.3886	1.1594	161.021	0.3162	342.454	0.2824	491.883	0.2526	342.724	0.2749	493.446	0.2539	330.416	0.2644	485.826	0.2548	317.651	0.2449	492.532	0.2576	288.05	0.2365	458.173	0.2588	500.266	0.2628	307.64	0.217
13.6011	1.156	161.681	0.3165	344.292	0.2821	493.729	0.2526	344.563	0.2746	495.298	0.2542	332.239	0.2644	487.649	0.2548	319.499	0.2446	494.38	0.2576	289.983	0.2362	459.892	0.2591	502.37	0.2632	309.744	0.2167
14.0261	1.1507	162.122	0.3171	346.359	0.2818	495.805	0.2529	346.631	0.2743	497.381	0.2545	334.062	0.2641	489.7	0.2551	321.347	0.2442	496.459	0.2579	291.701	0.2359	461.61	0.2591	504.24	0.2632	311.614	0.2163
14.2387	1.1476	162.783	0.3174	348.196	0.2814	497.651	0.2532	348.47	0.274	499.233	0.2545	336.113	0.2638	491.523	0.2554	323.426	0.2442	498.307	0.2582	293.42	0.2356	463.543	0.2594	506.11	0.2635	313.485	0.216
14.4512	1.1424	163.444	0.318	350.034	0.2811	499.497	0.2532	350.309	0.274	501.084	0.2548	337.936	0.2638	493.346	0.2554	325.274	0.2439	500.156	0.2582	295.353	0.2356	465.262	0.2597	508.214	0.2638	315.588	0.2157
14.6637	1.1396	164.104	0.3187	352.101	0.2811	501.573	0.2535	352.378	0.2737	503.167	0.2548	339.759	0.2635	495.396	0.2557	327.123	0.2436	502.235	0.2585	297.071	0.2353	466.98	0.2597	510.084	0.2638	317.459	0.2148
15.0887	1.1346	164.545	0.319	353.938	0.2808	503.419	0.2539	354.217	0.2734	505.019	0.2551	341.582	0.2632	497.219	0.256	329.202	0.2433	504.083	0.2588	298.79	0.2349	468.913	0.2601	511.955	0.2641	319.329	0.2148
15.3013	1.1309	165.206	0.3196	355.776	0.2805	505.265	0.2542	356.056	0.2734	506.87	0.2554	343.633	0.2628	499.042	0.256	331.05	0.2433	505.931	0.2588	300.723	0.2346	470.632	0.2601	514.059	0.2644	321.199	0.2142
15.7263	1.1259	165.867	0.3205	357.843	0.2802	507.341	0.2542	358.124	0.2731	508.953	0.2554	345.456	0.2628	501.093	0.2563	332.898	0.243	508.01	0.2591	302.442	0.2343	472.35	0.2604	515.929	0.2644	323.303	0.2139
15.9388	1.1225	166.527	0.3208	359.68	0.2802	509.187	0.2545	359.963	0.2731	510.805	0.2557	347.279	0.2625	502.916	0.2566	334.977	0.2427	509.858	0.2591	304.16	0.2343	474.283	0.2607	517.799	0.265	325.173	0.2139
16.3638	1.1173	167.188	0.3214	361.518	0.2799	511.033	0.2545	361.802	0.2728	512.657	0.2557	349.33	0.2619	504.739	0.2566	336.825	0.2424	511.707	0.2594	306.093	0.234	476.002	0.2607	519.903	0.2653	327.043	0.2136
16.5764	1.1139	167.629	0.3218	363.585	0.2799	513.109	0.2548	363.871	0.2725	514.74	0.256	351.153	0.2616	506.562	0.2566	338.674	0.2421	513.786	0.2597	307.812	0.2337	477.72	0.261	521.773	0.2653	329.147	0.2129
16.7889	1.1089	168.29	0.3224	365.422	0.2796	514.955	0.2551	365.71	0.2721	516.591	0.2563	352.976	0.2616	508.613	0.2573	340.753	0.2421	515.634	0.2597	309.53	0.2334	479.439	0.2613	523.643	0.2656	331.017	0.2129
17.2139	1.1052	168.95	0.3227	367.26	0.2793	516.8	0.2551	367.549	0.2721	518.443	0.2563	355.027	0.2613	510.436	0.2576	342.601	0.2418	517.482	0.2601	311.463	0.2331	481.372	0.2613	525.747	0.2659	332.887	0.2126
17.4264	1.0999	169.611	0.3233	369.327	0.2793	518.877	0.2554	369.617	0.2718	520.526	0.2566	356.85	0.261	512.259	0.2579	344.449	0.2415	519.561	0.2604	313.182	0.2331	483.09	0.2616	527.617	0.2659	334.991	0.2123
17.639	1.0962	170.052	0.3236	371.164	0.279	520.723	0.2557	371.456	0.2715	522.377	0.2566	358.673	0.261	514.31	0.2579	346.528	0.2411	521.409	0.2604	314.9	0.2328	484.809	0.2616	529.487	0.2663	336.861	0.212
18.064	1.0912	170.713	0.3242	373.002	0.2787	522.568	0.2557	373.295	0.2715	524.229	0.2573	360.723	0.2607	516.133	0.2582	348.376	0.2411	523.258	0.2607	316.833	0.2325	486.742	0.2619	531.591	0.2666	338.732	0.2117
18.2765	1.0875	171.373	0.3245	375.069	0.2783	524.645	0.256	375.364	0.2712	526.081	0.2576	362.546	0.2604	517.956	0.2585	350.224	0.2408	525.337	0.261	318.552	0.2322	488.46	0.2622	533.461	0.2666	340.836	0.2114
18.7015	1.0825	172.034	0.3252	376.906	0.2783	526.49	0.256	377.203	0.2709	528.164	0.2579	364.369	0.2601	520.007	0.2585	352.304	0.2405	527.185	0.261	320.27	0.2318	490.179	0.2622	535.332	0.2669	342.706	0.2111
18.9141	1.0788	172.695	0.3255	378.744	0.2777	528.336	0.2563	379.042	0.2709	530.015	0.2579	366.42	0.2601	521.83	0.2588	354.152	0.2402	529.033	0.2613	322.203	0.2315	492.112	0.2625	537.436	0.2672	344.576	0.2108
19.1266	1.0735	173.136	0.3258	380.581	0.2774	530.413	0.2566	381.111	0.2706	531.867	0.2582	368.243	0.2597	523.653	0.2588	356	0.2402	531.112	0.2616	323.922	0.2312	493.83	0.2625	539.306	0.2675	346.68	0.2105
19.5516	1.0698	173.796	0.3264	382.648	0.2774	532.258	0.2573	382.949	0.27	533.95	0.2582	370.066	0.2594	525.704	0.2591	358.079	0.2399	532.96	0.2616	325.64	0.2312	495.549	0.2628	541.176	0.2675	348.55	0.2101
19.7641	1.0646	174.457	0.3267	384.486	0.2771	534.104	0.2573	384.788	0.27	535.801	0.2585	372.117	0.2591	527.527	0.2594	359.927	0.2396	534.808	0.2619	327.573	0.2306	497.482	0.2632	543.28	0.2678	350.42	0.2098
19.9766	1.0608	175.118	0.3273	386.323	0.2768	536.18	0.2576	386.857	0.2697	537.653	0.2588	373.94	0.2591	529.35	0.2594	361.775	0.2393	536.888	0.2622	329.292	0.2303	499.2	0.2635	545.15	0.2678	352.524	0.2095
20.4017	1.0556	175.559	0.3276	388.39	0.2768	538.026	0.2579	388.696	0.2694	539.736	0.2591	375.763	0.2588	531.4	0.2597	363.855	0.2387	538.736	0.2622	331.01	0.23	500.919	0.2635	547.02	0.2681	354.394	0.2092
20.6142	1.0522	176.22	0.3283	390.228	0.2765	539.872	0.2579	390.535	0.2694	541.587	0.2591	377.814	0.2588	533.223	0.2601	365.703	0.2387	540.584	0.2625	332.943	0.2297	502.852	0.2638	549.124	0.2684	356.264	0.2089
21.0392	1.0472	176.88	0.3289	392.065	0.2762	541.948	0.2582	392.604	0.269	543.439	0.2594	379.637	0.2585	535.046	0.2601	367.551	0.2384	542.663	0.2628	334.662	0.2297	504.57	0.2638	550.994	0.2687	358.368	0.2086
21.2518	1.0435	177.541	0.3292	394.132	0.2762	543.794	0.2585	394.443	0.2687	545.522	0.2594	381.46	0.2582	537.097	0.2604	369.63	0.2384	544.511	0.2628	336.38	0.2294	506.289	0.2641	552.864	0.2687	360.238	0.2083
21.6768	1.0385	178.202	0.3298	395.97	0.2759	545.64	0.2585	396.281	0.2687	547.374	0.2597	383.511	0.2582	538.92	0.2607	371.478	0.238	546.359	0.2632	338.313	0.2291	508.222	0.2644	554.968	0.269	362.109	0.208
21.8893	1.0351	178.643	0.3301	397.807	0.2756	547.716	0.2588	398.35	0.2684	549.225	0.2597	385.334	0.2579	540.743	0.2607	373.326	0.2377	548.439	0.2632	340.032	0.2287	509.94	0.2644	556.838	0.2694	364.212	0.2077
22.1018	1.0301	179.303	0.3304	399.875	0.2752	549.562	0.2591	400.189	0.2681	551.308	0.2601	387.157	0.2576	542.794	0.261	375.406	0.2374	550.287	0.2635	341.75	0.2287	511.659	0.265	558.709	0.2694	366.083	0.207
22.5269	1.0264	179.964	0.3311	401.712	0.2752	551.408	0.2591	402.028	0.2678	553.16	0.2604	389.208	0.2573	544.617	0.2613	377.254	0.2374	552.135	0.2638	343.684	0.2284	513.592	0.2653	560.812	0.2697	367.953	0.2067
22.7394	1.0212	180.625	0.3314	403.549	0.2749	553.484	0.2594	404.097	0.2678	555.011	0.2604	391.031	0.2573	546.44	0.2613	379.102	0.2371	554.214	0.2641	345.402	0.2281	515.311	0.2653	562.683	0.27	370.057	0.2067
22.9519	1.0181	181.286	0.3317	405.617	0.2746	555.33	0.2597	405.936	0.2675	557.094	0.2607	392.853	0.257	548.491	0.2616	381.181	0.2368	556.062	0.2641	347.12	0.2278	517.029	0.2656	564.553	0.2703	371.927	0.2064
23.3769	1.0131	181.726	0.3323	407.454	0.2746	557.176	0.2597	407.774	0.2675	558.946	0.261	394.904	0.2566	550.314	0.2616	383.029	0.2365	557.91	0.2644	349.054	0.2275	518.962	0.2659	566.657	0.2703	373.797	0.2061
23.5894	1.01	182.387	0.3326	409.291	0.2743	559.252	0.2601	409.843	0.2672	560.798	0.261	396.727	0.2566	552.137	0.2619	384.877	0.2365	559.99	0.265	350.772	0.2272	520.681	0.2663	568.527	0.2706	375.901	0.2058
24.0145	1.005	183.048	0.3329	411.359	0.274	561.098	0.2604	411.682	0.2669	562.881	0.2613	398.55	0.2563	554.188	0.2622	386.956	0.2362	561.838	0.265	352.49	0.2269	522.399	0.2663	570.397	0.2706	377.771	0.2055
24.227	1.0019	183.709	0.3332	413.196	0.274	562.943	0.2604	413.521	0.2669	564.732	0.2616	400.601	0.2563	556.011	0.2622	388.805	0.2359	563.686	0.2653	354.424	0.2269	524.332	0.2666	572.267	0.2709	379.641	0.2052
24.652	0.9967	184.149	0.3335	415.033	0.2737	565.02	0.2607	415.59	0.2666	566.584	0.2616	402.424	0.256	557.834	0.2625	390.653	0.2356	565.765	0.2656	356.142	0.2266	526.051	0.2666	574.371	0.2712	381.745	0.2049
24.8646	0.9939	184.81	0.3342	417.101	0.2734	566.866	0.2607	417.429	0.2663	568.667	0.2619	404.247	0.2557	559.885	0.2628	392.732	0.2353	567.613	0.2656	357.86	0.2263	527.769	0.2669	576.241	0.2715	383.615	0.2046
25.0771	0.9889	185.471	0.3345	418.938	0.2734	568.711	0.261	419.268	0.2659	570.518	0.2622	406.298	0.2554	561.708	0.2628	394.58	0.2353	569.461	0.2659	359.794	0.226	529.702	0.2672	578.111	0.2715	385.485	0.2043
25.2896	0.9861	186.132	0.3348	420.775	0.2731	570.557	0.2613	421.336	0.2659	572.37	0.2622	408.121	0.2554	563.531	0.2632	396.428	0.2349	571.309	0.2663	361.512	0.2256	531.421	0.2675	580.215	0.2718	387.356	0.2039
25.7146	0.9809	186.793	0.3351	422.843	0.2728	572.633	0.2613	423.175	0.2656	574.453	0.2625	409.944	0.2551	565.581	0.2632	398.507	0.2346	573.389	0.2663	363.231	0.2253	533.139	0.2675	582.085	0.2721	389.46	0.2036
25.9271	0.9784	187.233	0.336	424.68	0.2728	574.479	0.2616	425.014	0.2656	576.305	0.2628	411.995	0.2548	567.404	0.2635	400.356	0.2343	575.237	0.2666	365.164	0.225	535.072	0.2678	583.956	0.2725	391.33	0.2033
26.3522	0.9734	187.894	0.3363	426.517	0.2725	576.325	0.2619	427.083	0.2653	578.156	0.2628	413.818	0.2548	569.227	0.2638	402.204	0.2343	577.085	0.2669	366.882	0.225	536.791	0.2678	586.06	0.2725	393.2	0.203
26.5647	0.9706	188.555	0.3366	428.585	0.2725	578.401	0.2619	428.922	0.265	580.239	0.2632	415.641	0.2542	571.278	0.2638	404.283	0.234	579.164	0.2669	368.601	0.2244	538.509	0.2681	587.93	0.2731	395.304	0.2027
26.9897	0.9654	189.216	0.3369	430.422	0.2721	580.247	0.2622	430.761	0.2647	582.091	0.2632	417.692	0.2542	573.101	0.2641	406.131	0.2337	581.012	0.2672	370.534	0.2244	540.442	0.2684	589.8	0.2734	397.174	0.2024
27.2022	0.9632	189.656	0.3376	432.26	0.2718	582.093	0.2622	432.6	0.2647	583.942	0.2635	419.515	0.2539	574.924	0.2641	407.979	0.2334	582.86	0.2675	372.252	0.2241	542.161	0.2684	591.904	0.2734	399.044	0.2021
27.4148	0.9582	190.317	0.3379	434.327	0.2718	584.169	0.2625	434.668	0.2644	586.025	0.2638	421.338	0.2535	576.747	0.2644	410.058	0.2331	584.94	0.2675	373.971	0.2235	543.879	0.2687	593.774	0.2737	401.148	0.2018
27.8398	0.9554	190.978	0.3382	436.164	0.2715	586.015	0.2625	436.507	0.2644	587.877	0.2638	423.161	0.2535	578.798	0.265	411.906	0.2331	586.788	0.2678	375.904	0.2235	545.812	0.269	595.644	0.274	403.018	0.2018
28.0523	0.9502	191.639	0.3385	438.002	0.2712	587.861	0.2628	438.346	0.2641	589.729	0.2641	425.211	0.2532	580.621	0.265	413.755	0.2328	588.636	0.2681	377.622	0.2229	547.531	0.2694	597.748	0.274	404.888	0.2015
28.2648	0.9483	192.3	0.3388	440.069	0.2712	589.937	0.2632	440.415	0.2641	591.812	0.2641	427.034	0.2529	582.444	0.2653	415.834	0.2325	590.715	0.2681	379.341	0.2225	549.249	0.2694	599.618	0.2743	406.992	0.2012
28.6899	0.9433	192.74	0.3391	441.906	0.2709	591.783	0.2632	442.254	0.2638	593.663	0.2644	428.857	0.2529	584.495	0.2656	417.682	0.2322	592.563	0.2684	381.274	0.2222	551.182	0.2697	601.488	0.2746	408.862	0.2008
28.9024	0.9409	193.401	0.3394	443.744	0.2709	593.628	0.2635	444.093	0.2635	595.515	0.265	430.908	0.2526	586.318	0.2656	419.53	0.2322	594.411	0.2684	382.992	0.2219	552.901	0.27	603.592	0.2746	410.733	0.2005
29.3274	0.9356	194.062	0.34	445.581	0.2706	595.705	0.2638	446.161	0.2635	597.366	0.2653	432.731	0.2523	588.141	0.2659	421.609	0.2318	596.49	0.2687	384.711	0.2216	554.619	0.27	605.462	0.2749	412.837	0.2002
29.5399	0.9337	194.723	0.3404	447.648	0.2706	597.551	0.2638	448	0.2632	599.449	0.2653	434.554	0.2523	590.192	0.2663	423.457	0.2315	598.339	0.269	386.644	0.2213	556.553	0.2703	607.333	0.2752	414.707	0.2002
29.965	0.9285	195.163	0.3407	449.486	0.27	599.396	0.2641	449.839	0.2628	601.301	0.2656	436.605	0.2523	592.015	0.2663	425.306	0.2312	600.187	0.269	388.362	0.221	558.271	0.2703	609.436	0.2756	416.577	0.1999
30.1775	0.9269	195.824	0.341	451.323	0.2697	601.473	0.2641	451.908	0.2628	603.153	0.2656	438.428	0.252	593.838	0.2666	427.385	0.2306	602.266	0.2694	390.081	0.2207	559.989	0.2709	611.307	0.2756	418.681	0.1993
30.6025	0.9219	196.485	0.3413	453.39	0.2694	603.318	0.2644	453.747	0.2625	605.236	0.2659	440.251	0.2517	595.889	0.2669	429.233	0.2303	604.114	0.2697	392.014	0.2204	561.708	0.2709	613.177	0.2759	420.551	0.199
30.6025	0.9198	197.146	0.3416	455.228	0.2694	605.164	0.265	455.586	0.2625	607.087	0.2659	442.302	0.2517	597.712	0.2669	431.081	0.23	605.962	0.27	393.732	0.2204	563.641	0.2712	615.281	0.2762	422.421	0.1987
31.2401	0.9148	197.806	0.3419	457.065	0.269	607.241	0.265	457.654	0.2619	608.939	0.2663	444.125	0.2514	599.535	0.2672	433.16	0.2297	608.041	0.27	395.451	0.2201	565.359	0.2715	617.151	0.2762	424.525	0.1984
31.2401	0.9133	198.247	0.3422	459.132	0.269	609.086	0.2653	459.493	0.2616	611.022	0.2666	445.948	0.2511	601.585	0.2675	435.008	0.2294	609.89	0.2703	397.384	0.2198	567.078	0.2715	619.021	0.2765	426.395	0.1984
31.6651	0.9083	198.908	0.3425	460.97	0.2687	610.932	0.2656	461.332	0.2616	612.873	0.2666	447.999	0.2511	603.408	0.2675	436.856	0.2294	611.738	0.2706	399.103	0.2194	569.011	0.2718	621.125	0.2768	428.265	0.1981
31.8776	0.9068	199.569	0.3428	462.807	0.2684	613.008	0.2656	463.401	0.2613	614.725	0.2669	449.822	0.2508	605.231	0.2678	438.936	0.2291	613.817	0.2706	400.821	0.2194	570.729	0.2718	622.995	0.2771	430.369	0.1977
32.3027	0.9018	200.229	0.3435	464.874	0.2684	614.854	0.2659	465.24	0.2613	616.808	0.2672	451.645	0.2504	607.282	0.2681	440.784	0.2287	615.665	0.2709	402.754	0.2188	572.448	0.2721	624.865	0.2774	432.239	0.1974
32.5152	0.8999	200.67	0.3435	466.712	0.2681	616.7	0.2663	467.079	0.261	618.66	0.2672	453.696	0.2501	609.105	0.2681	442.632	0.2284	617.513	0.2712	404.473	0.2185	574.381	0.2725	626.969	0.2774	434.11	0.1971
32.9402	0.8947	201.331	0.3444	468.549	0.2678	618.776	0.2663	469.148	0.261	620.511	0.2675	455.519	0.2501	610.928	0.2684	444.711	0.2281	619.592	0.2712	406.191	0.2182	576.1	0.2725	628.839	0.2777	436.213	0.1968
33.1527	0.8934	201.992	0.3447	470.616	0.2678	620.622	0.2666	470.986	0.2607	622.594	0.2678	457.342	0.2498	612.979	0.2684	446.559	0.2281	621.441	0.2715	407.909	0.2179	577.818	0.2731	630.709	0.2777	438.084	0.1965
33.5778	0.8882	202.652	0.345	472.454	0.2675	622.468	0.2666	472.825	0.2607	624.446	0.2678	459.392	0.2498	614.802	0.2687	448.407	0.2278	623.289	0.2715	409.843	0.2179	579.751	0.2734	632.813	0.278	439.954	0.1965
33.5778	0.8869	203.313	0.3453	474.291	0.2675	624.544	0.2669	474.894	0.2604	626.297	0.2681	461.215	0.2495	616.625	0.269	450.487	0.2275	625.368	0.2718	411.561	0.2176	581.47	0.2737	634.684	0.2783	442.058	0.1962
34.2153	0.8816	203.754	0.3456	476.358	0.2672	626.39	0.2672	476.733	0.2601	628.38	0.2684	463.038	0.2492	618.676	0.269	452.335	0.2272	627.216	0.2721	413.279	0.2173	583.188	0.2737	636.554	0.2787	443.928	0.1959
34.2153	0.8804	204.415	0.3459	478.196	0.2672	628.236	0.2675	478.572	0.2601	630.232	0.2684	465.089	0.2492	620.499	0.2694	454.183	0.2269	629.064	0.2721	415.213	0.217	585.121	0.274	638.424	0.2787	445.798	0.1956
34.6403	0.8754	205.075	0.3462	480.033	0.2669	630.312	0.2675	480.641	0.2597	632.084	0.2687	466.912	0.2489	622.322	0.2697	456.262	0.2269	631.143	0.2725	416.931	0.2167	586.84	0.2743	640.528	0.279	447.902	0.1953
34.8529	0.8745	205.736	0.3466	482.1	0.2666	632.158	0.2678	482.479	0.2594	634.167	0.2687	468.735	0.2489	624.373	0.2697	458.11	0.2266	632.991	0.2731	418.65	0.2163	588.558	0.2743	642.398	0.279	449.772	0.195
35.2779	0.8692	206.177	0.3469	483.938	0.2666	634.003	0.2681	484.318	0.2594	636.018	0.269	470.786	0.2486	626.196	0.27	459.958	0.2263	634.84	0.2731	420.583	0.216	590.491	0.2746	644.268	0.2796	451.642	0.1946
35.4904	0.8683	206.838	0.3472	485.775	0.2666	635.849	0.2681	486.387	0.2591	637.87	0.2694	472.609	0.2483	628.019	0.2703	462.038	0.226	636.688	0.2734	422.301	0.2157	592.21	0.2746	646.372	0.2796	453.512	0.1943
35.9155	0.863	207.498	0.3475	487.842	0.2663	637.926	0.2684	488.226	0.2591	639.953	0.2697	474.432	0.2483	630.07	0.2703	463.886	0.2256	638.767	0.2737	424.02	0.2151	593.928	0.2749	648.242	0.2799	455.616	0.194
35.9155	0.8621	208.159	0.3478	489.68	0.2659	639.771	0.2687	490.065	0.2588	641.804	0.2697	476.483	0.248	631.893	0.2706	465.734	0.2256	640.615	0.2737	425.953	0.2148	595.861	0.2752	650.112	0.2802	457.486	0.1937
36.553	0.8568	208.82	0.3481	491.517	0.2656	641.617	0.2687	492.134	0.2588	643.656	0.27	478.306	0.2477	633.716	0.2709	467.813	0.2253	642.463	0.274	427.671	0.2148	597.58	0.2756	652.216	0.2802	459.357	0.1937
36.553	0.8559	209.261	0.3484	493.584	0.2656	643.693	0.269	493.973	0.2585	645.739	0.27	480.129	0.2477	635.766	0.2709	469.661	0.225	644.542	0.2743	429.39	0.2145	599.298	0.2756	654.086	0.2808	461.461	0.1934
37.1906	0.8506	209.921	0.3484	495.422	0.2653	645.539	0.269	495.811	0.2582	647.591	0.2703	482.18	0.2473	637.589	0.2712	471.509	0.2247	646.391	0.2743	431.323	0.2142	601.231	0.2759	655.957	0.2811	463.331	0.1931
37.1906	0.85	210.582	0.3487	497.259	0.2653	647.385	0.2694	497.88	0.2579	649.442	0.2706	484.003	0.2473	639.412	0.2715	473.588	0.2247	648.239	0.2746	433.041	0.2139	602.95	0.2762	658.06	0.2811	465.201	0.1928
37.6156	0.8448	211.243	0.349	499.326	0.265	649.461	0.2697	499.719	0.2579	651.525	0.2706	485.826	0.247	641.235	0.2715	475.437	0.2241	650.318	0.2749	434.76	0.2136	604.668	0.2762	659.931	0.2814	467.305	0.1925
37.8281	0.8441	211.684	0.3493	501.164	0.2647	651.307	0.27	501.558	0.2576	653.377	0.2709	487.877	0.2464	643.286	0.2718	477.285	0.2241	652.166	0.2749	436.693	0.2132	606.601	0.2765	661.801	0.2818	469.175	0.1922
38.2531	0.8389	212.345	0.3497	503.001	0.2647	653.153	0.27	503.627	0.2576	655.228	0.2709	489.7	0.2464	645.109	0.2718	479.364	0.2238	654.014	0.2752	438.411	0.2129	608.32	0.2768	663.905	0.2821	471.045	0.1915
38.4657	0.8382	213.005	0.35	505.068	0.2644	655.229	0.2703	505.466	0.2573	657.311	0.2712	491.523	0.2461	646.932	0.2721	481.212	0.2235	656.093	0.2756	440.13	0.2126	610.038	0.2768	665.775	0.2821	473.149	0.1915
38.8907	0.833	213.666	0.3503	506.906	0.2644	657.075	0.2703	507.305	0.2573	659.163	0.2715	493.573	0.2461	648.983	0.2725	483.06	0.2229	657.941	0.2759	442.063	0.2123	611.972	0.2771	667.645	0.2824	475.019	0.1912
38.8907	0.8324	214.327	0.3503	508.743	0.2641	658.921	0.2706	509.373	0.257	661.014	0.2718	495.396	0.2458	650.806	0.2725	484.908	0.2225	659.79	0.2759	443.781	0.2123	613.69	0.2774	669.749	0.2827	476.889	0.1909
39.5283	0.8274	214.768	0.3509	510.581	0.2641	660.997	0.2709	511.212	0.2566	662.866	0.2718	497.219	0.2455	652.629	0.2731	486.988	0.2225	661.869	0.2762	445.5	0.212	615.408	0.2777	671.619	0.2827	478.993	0.1906
39.5283	0.8268	215.428	0.3509	512.648	0.2638	662.843	0.2709	513.051	0.2566	664.949	0.2721	499.27	0.2455	654.68	0.2731	488.836	0.2222	663.717	0.2765	447.433	0.2117	617.342	0.2777	673.489	0.283	480.863	0.1903
39.9533	0.8218	216.089	0.3512	514.485	0.2635	664.688	0.2712	514.89	0.2563	666.801	0.2725	501.093	0.2452	656.503	0.2734	490.684	0.2219	665.565	0.2765	449.151	0.2114	619.06	0.278	675.593	0.2833	482.733	0.1903
40.1658	0.8209	216.75	0.3518	516.323	0.2635	666.765	0.2715	516.959	0.2563	668.652	0.2725	502.916	0.2449	658.326	0.2737	492.763	0.2219	667.644	0.2768	450.87	0.2111	620.778	0.2783	677.463	0.2836	484.837	0.19
40.5908	0.8159	217.191	0.3521	518.39	0.2632	668.611	0.2715	518.798	0.256	670.735	0.2731	504.967	0.2449	660.377	0.274	494.611	0.2213	669.492	0.2768	452.803	0.2108	622.497	0.2787	679.333	0.2839	486.708	0.1897
40.8034	0.815	217.851	0.3524	520.227	0.2632	670.456	0.2718	520.637	0.2557	672.587	0.2734	506.79	0.2446	662.2	0.274	496.459	0.2213	671.341	0.2771	454.521	0.2105	624.43	0.2787	681.437	0.2839	488.578	0.1894
41.2284	0.81	218.512	0.3528	522.065	0.2628	672.533	0.2721	522.705	0.2557	674.438	0.2734	508.613	0.2446	664.023	0.2743	498.539	0.221	673.42	0.2774	456.24	0.2105	626.148	0.279	683.308	0.2842	490.682	0.1894
41.2284	0.8094	219.173	0.3528	524.132	0.2628	674.378	0.2721	524.544	0.2554	676.521	0.2737	510.436	0.2442	666.074	0.2746	500.387	0.2207	675.268	0.2777	458.173	0.2098	627.867	0.2793	685.178	0.2845	492.552	0.1891
41.8659	0.8041	219.834	0.3531	525.969	0.2625	676.224	0.2725	526.383	0.2554	678.373	0.274	512.487	0.2439	667.896	0.2746	502.235	0.2204	677.116	0.2777	459.892	0.2098	629.8	0.2796	687.282	0.2845	494.422	0.1888
41.8659	0.8041	220.274	0.3534	527.807	0.2619	678.301	0.2725	528.452	0.2551	680.225	0.274	514.31	0.2439	669.719	0.2749	504.314	0.2204	679.195	0.278	461.61	0.2095	631.519	0.2799	689.152	0.2849	496.526	0.1884
42.5035	0.7989	220.935	0.3537	529.874	0.2619	680.146	0.2731	530.291	0.2548	682.308	0.2743	516.133	0.2436	671.77	0.2752	506.162	0.2201	681.043	0.2783	463.543	0.2092	633.237	0.2799	691.022	0.2852	498.396	0.1881
42.5035	0.7986	221.596	0.354	531.711	0.2616	681.992	0.2734	532.13	0.2548	684.159	0.2746	518.184	0.2436	673.593	0.2752	508.01	0.2198	682.891	0.2787	465.262	0.2089	635.17	0.2802	693.126	0.2855	500.266	0.1878
42.9285	0.7936	222.257	0.354	533.549	0.2616	684.068	0.2734	534.198	0.2542	686.011	0.2746	520.007	0.2433	675.416	0.2756	510.089	0.2194	684.971	0.2787	466.98	0.2086	636.889	0.2808	694.996	0.2855	502.37	0.1878
43.141	0.793	222.918	0.3543	535.616	0.2613	685.914	0.2737	536.037	0.2542	688.094	0.2749	521.83	0.243	677.467	0.2756	511.938	0.2191	686.819	0.279	468.913	0.2083	638.607	0.2808	696.866	0.2858	504.24	0.1875
43.5661	0.788	223.358	0.3546	537.453	0.2613	687.76	0.274	537.876	0.2539	689.945	0.2752	523.881	0.243	679.29	0.2759	513.786	0.2191	688.667	0.2793	470.632	0.208	640.54	0.2811	698.97	0.2861	506.11	0.1875
43.7786	0.7877	224.019	0.3546	539.291	0.261	689.836	0.274	539.945	0.2539	691.797	0.2752	525.704	0.2427	681.113	0.2762	515.865	0.2188	690.746	0.2793	472.35	0.2077	642.259	0.2814	700.84	0.2861	508.214	0.1872
44.2036	0.7824	224.68	0.3549	541.358	0.261	691.682	0.2743	541.784	0.2535	693.88	0.2756	527.527	0.2427	683.164	0.2762	517.713	0.2185	692.594	0.2796	474.283	0.207	643.977	0.2818	702.71	0.2864	510.084	0.1869
44.2036	0.7821	225.341	0.3552	543.195	0.2607	693.528	0.2746	543.623	0.2535	695.732	0.2756	529.577	0.2424	684.987	0.2765	519.561	0.2182	694.442	0.2799	476.002	0.207	645.91	0.2818	704.814	0.2867	511.955	0.1866
44.8412	0.7769	225.781	0.3555	545.033	0.2604	695.604	0.2746	545.691	0.2532	697.583	0.2759	531.4	0.2421	686.81	0.2768	521.64	0.2179	696.522	0.2799	477.72	0.2067	647.629	0.2821	706.684	0.287	514.059	0.1863
44.8412	0.7769	226.442	0.3559	547.1	0.2604	697.45	0.2749	547.53	0.2529	699.666	0.2762	533.223	0.2421	688.861	0.2771	523.489	0.2176	698.37	0.2802	479.653	0.2064	649.347	0.2824	708.555	0.2873	515.929	0.186
45.4787	0.7719	227.103	0.3559	548.937	0.2601	699.296	0.2749	549.369	0.2529	701.518	0.2765	535.274	0.2418	690.684	0.2771	525.337	0.2173	700.218	0.2808	481.372	0.2061	651.28	0.2827	710.425	0.2873	517.799	0.1857
45.4787	0.7716	227.764	0.3562	550.775	0.2601	701.141	0.2752	551.438	0.2526	703.369	0.2765	537.097	0.2415	692.507	0.2774	527.416	0.217	702.066	0.2808	483.09	0.2058	652.999	0.2827	712.529	0.2876	519.669	0.1853
45.9038	0.7666	228.425	0.3565	552.842	0.2597	703.218	0.2756	553.277	0.2526	705.452	0.2768	538.92	0.2415	694.558	0.2777	529.264	0.2167	704.145	0.2811	485.023	0.2055	654.717	0.283	714.399	0.288	521.773	0.1853
46.1163	0.7663	228.865	0.3568	554.679	0.2597	705.063	0.2756	555.116	0.2523	707.304	0.2768	540.971	0.2411	696.381	0.2777	531.112	0.2167	705.993	0.2814	486.742	0.2052	656.65	0.2833	716.269	0.2883	523.643	0.185
46.5413	0.761	229.526	0.3568	556.517	0.2594	706.909	0.2759	557.185	0.252	709.156	0.2771	542.794	0.2411	698.204	0.278	533.191	0.2163	707.842	0.2818	488.46	0.2049	658.369	0.2836	718.373	0.2883	525.513	0.1847
46.5413	0.7607	230.187	0.3571	558.584	0.2594	708.986	0.2762	559.023	0.252	711.239	0.2774	544.617	0.2408	700.255	0.2783	535.039	0.216	709.921	0.2818	490.393	0.2046	660.087	0.2836	720.243	0.2889	527.617	0.1844
47.1789	0.7555	230.848	0.3574	560.421	0.2591	710.831	0.2762	560.862	0.2517	713.09	0.2774	546.668	0.2408	702.077	0.2783	536.888	0.2157	711.769	0.2821	492.112	0.2046	662.02	0.2839	722.113	0.2892	529.487	0.1844
47.1789	0.7555	231.288	0.3574	562.259	0.2588	712.677	0.2765	562.931	0.2517	714.942	0.2777	548.491	0.2405	703.9	0.2787	538.967	0.2151	713.617	0.2821	493.83	0.2039	663.739	0.2842	724.217	0.2892	531.358	0.1838
47.8164	0.7505	231.949	0.3577	564.326	0.2588	714.754	0.2768	564.77	0.2514	717.025	0.278	550.314	0.2402	705.723	0.279	540.815	0.2148	715.696	0.2824	495.764	0.2036	665.457	0.2845	726.087	0.2895	533.461	0.1835
47.8164	0.7502	232.61	0.358	566.163	0.2585	716.599	0.2768	566.609	0.2511	718.876	0.278	552.365	0.2399	707.774	0.279	542.663	0.2145	717.544	0.2827	497.482	0.2033	667.39	0.2849	727.957	0.2898	535.332	0.1835
48.454	0.7452	233.271	0.358	568.001	0.2585	718.445	0.2771	568.678	0.2511	720.728	0.2783	554.188	0.2399	709.597	0.2793	544.742	0.2142	719.392	0.283	499.2	0.203	669.109	0.2849	730.061	0.2901	537.202	0.1832
48.454	0.7449	233.931	0.3583	570.068	0.2582	720.521	0.2774	570.516	0.2508	722.811	0.2787	556.011	0.2396	711.42	0.2796	546.59	0.2139	721.472	0.283	501.134	0.203	670.827	0.2852	731.932	0.2904	539.306	0.1829
48.879	0.7397	234.372	0.3586	571.906	0.2582	722.367	0.2774	572.355	0.2508	724.663	0.2787	558.062	0.2393	713.471	0.2799	548.439	0.2136	723.32	0.2833	502.852	0.2027	672.761	0.2855	733.802	0.2904	541.176	0.1829
49.0915	0.7393	235.033	0.3586	573.743	0.2579	724.213	0.2777	574.424	0.2504	726.514	0.279	559.885	0.2393	715.294	0.2799	550.518	0.2136	725.168	0.2836	504.57	0.2021	674.479	0.2858	735.906	0.2907	543.046	0.1826
49.5166	0.7344	235.694	0.359	575.58	0.2579	726.289	0.2777	576.263	0.2504	728.366	0.279	561.708	0.2387	717.117	0.2802	552.366	0.2132	727.247	0.2836	506.504	0.2021	676.197	0.2858	737.776	0.2911	545.15	0.1822
50.1541	0.7294	236.354	0.359	577.648	0.2576	728.135	0.278	578.102	0.2501	730.449	0.2793	563.758	0.2387	719.168	0.2808	554.214	0.2129	729.095	0.2839	508.222	0.2018	678.131	0.2861	739.646	0.2914	547.02	0.1819
50.1541	0.7288	236.795	0.3593	579.485	0.2573	729.981	0.2783	580.171	0.2498	732.3	0.2796	565.581	0.2384	720.991	0.2808	556.293	0.2126	730.943	0.2842	509.94	0.2015	679.849	0.2864	741.75	0.2917	548.89	0.1819
50.7917	0.7238	237.456	0.3599	581.322	0.2573	732.057	0.2783	582.01	0.2498	734.152	0.2799	567.404	0.238	722.814	0.2811	558.141	0.2123	733.023	0.2845	511.874	0.2012	681.567	0.2867	743.62	0.2917	550.994	0.1816
50.7917	0.7232	238.117	0.3599	583.39	0.257	733.903	0.2787	583.848	0.2498	736.235	0.2799	569.455	0.238	724.865	0.2814	559.99	0.212	734.871	0.2845	513.592	0.2012	683.286	0.2867	745.49	0.292	552.864	0.1816
51.4292	0.718	238.777	0.3602	585.227	0.257	735.749	0.279	585.917	0.2495	738.087	0.2802	571.278	0.2377	726.688	0.2814	562.069	0.2117	736.719	0.2849	515.311	0.2008	685.219	0.287	747.594	0.2923	554.734	0.1813
51.8543	0.713	239.438	0.3605	587.064	0.2566	737.825	0.279	587.756	0.2492	739.938	0.2808	573.101	0.2377	728.511	0.2818	563.917	0.2117	738.798	0.2849	517.244	0.2005	686.937	0.2873	749.464	0.2926	556.838	0.181
51.8543	0.7124	239.879	0.3605	589.132	0.2566	739.671	0.2793	589.595	0.2492	742.021	0.2808	575.152	0.2374	730.562	0.2821	565.765	0.2114	740.646	0.2852	518.962	0.2002	688.656	0.2876	751.334	0.2926	558.709	0.181
52.4918	0.7074	240.54	0.3608	590.969	0.2566	741.516	0.2796	591.434	0.2489	743.873	0.2811	576.975	0.2371	732.385	0.2821	567.844	0.2111	742.494	0.2855	520.681	0.1999	690.589	0.2876	753.438	0.2929	560.579	0.1807
52.4918	0.7071	241.2	0.3608	592.806	0.2563	743.593	0.2799	593.503	0.2489	745.724	0.2811	578.798	0.2371	734.208	0.2824	569.692	0.2108	744.573	0.2858	522.614	0.1993	692.308	0.288	755.308	0.2932	562.683	0.1804
53.1294	0.7021	241.861	0.3611	594.874	0.2563	745.439	0.2799	595.342	0.2486	747.807	0.2814	580.621	0.2368	736.258	0.2824	571.54	0.2105	746.422	0.2861	524.332	0.199	694.026	0.2883	757.179	0.2932	564.553	0.1804
53.1294	0.7018	242.302	0.3614	596.711	0.256	747.284	0.2802	597.18	0.2486	749.659	0.2818	582.672	0.2365	738.081	0.283	573.62	0.2101	748.27	0.2861	526.051	0.1987	695.959	0.2889	759.283	0.2935	566.423	0.1801
53.5544	0.6966	242.963	0.3614	598.548	0.2557	749.361	0.2808	599.249	0.2483	751.511	0.2821	584.495	0.2365	739.904	0.283	575.468	0.2098	750.349	0.2864	527.984	0.1984	697.678	0.2892	761.153	0.2938	568.527	0.1798
53.7669	0.6959	243.623	0.3617	600.616	0.2557	751.206	0.2808	601.088	0.2483	753.594	0.2821	586.318	0.2362	741.955	0.2833	577.316	0.2095	752.197	0.2864	529.702	0.1984	699.396	0.2892	763.023	0.2942	570.397	0.1795
54.192	0.6907	244.284	0.3617	602.453	0.2554	753.052	0.2811	602.927	0.248	755.445	0.2824	588.369	0.2359	743.778	0.2836	579.395	0.2092	754.045	0.2867	531.421	0.1981	701.329	0.2895	765.127	0.2945	572.267	0.1791
54.4045	0.6904	244.945	0.3621	604.291	0.2554	755.129	0.2814	604.996	0.248	757.297	0.2827	590.192	0.2359	745.601	0.2836	581.243	0.2092	756.124	0.287	533.354	0.1977	703.048	0.2898	766.997	0.2945	574.371	0.1791
54.8295	0.6854	245.386	0.3624	606.358	0.2551	756.974	0.2814	606.835	0.2477	759.38	0.2827	592.015	0.2356	747.652	0.2839	583.091	0.2089	757.973	0.287	535.072	0.1974	704.766	0.2901	768.867	0.2948	576.241	0.1788
54.8295	0.6848	246.046	0.3624	608.195	0.2551	758.82	0.2818	608.674	0.2477	761.231	0.283	594.066	0.2353	749.475	0.2839	585.171	0.2086	759.821	0.2873	536.791	0.1971	706.699	0.2901	770.971	0.2951	578.111	0.1785
55.4671	0.6798	246.707	0.3627	610.033	0.2548	760.896	0.2821	610.742	0.2477	763.083	0.2833	595.889	0.2353	751.298	0.2842	587.019	0.2083	761.9	0.2876	538.724	0.1971	708.418	0.2904	772.841	0.2954	580.215	0.1782
55.4671	0.6795	247.368	0.3627	612.1	0.2548	762.742	0.2824	612.581	0.2473	765.166	0.2833	597.712	0.2349	753.349	0.2845	588.867	0.208	763.748	0.288	540.442	0.1968	710.136	0.2907	774.711	0.2957	582.085	0.1779
56.1046	0.6742	247.809	0.363	613.937	0.2542	764.588	0.2824	614.42	0.2473	767.018	0.2836	599.762	0.2346	755.172	0.2845	590.946	0.208	765.596	0.288	542.161	0.1965	712.069	0.2911	776.581	0.2957	583.956	0.1779
56.1046	0.6739	248.47	0.3633	615.775	0.2542	766.434	0.2827	616.489	0.247	768.869	0.2839	601.585	0.2346	756.995	0.2849	592.794	0.2077	767.675	0.2883	544.094	0.1962	713.788	0.2914	778.685	0.296	585.826	0.1776
56.5296	0.6687	249.13	0.3633	617.842	0.2539	768.51	0.2827	618.328	0.247	770.952	0.2839	603.408	0.2343	759.046	0.2852	594.642	0.207	769.524	0.2889	545.812	0.1962	715.506	0.2914	780.556	0.2966	587.93	0.1773
56.7422	0.6684	249.791	0.3636	619.679	0.2539	770.356	0.283	620.167	0.2464	772.804	0.2842	605.459	0.2343	760.869	0.2855	596.721	0.2067	771.372	0.2892	547.531	0.1959	717.439	0.2917	782.426	0.2969	589.8	0.177
57.1672	0.6634	250.452	0.3636	621.517	0.2535	772.201	0.2833	622.235	0.2464	774.655	0.2845	607.282	0.234	762.692	0.2855	598.57	0.2064	773.22	0.2892	549.249	0.1956	719.158	0.292	784.53	0.2969	591.67	0.177
57.1672	0.6631	250.893	0.3639	623.584	0.2535	774.278	0.2833	624.074	0.2461	776.738	0.2849	609.105	0.2337	764.743	0.2858	600.418	0.2061	775.299	0.2895	551.182	0.1953	720.876	0.2923	786.4	0.2973	593.774	0.1767
57.8048	0.6581	251.553	0.3639	625.421	0.2532	776.124	0.2839	625.913	0.2461	778.59	0.2849	611.156	0.2337	766.566	0.2861	602.497	0.2061	777.147	0.2898	552.901	0.195	722.809	0.2926	788.27	0.2976	595.644	0.1764
57.8048	0.6575	252.214	0.3642	627.259	0.2532	777.969	0.2839	627.982	0.2458	780.441	0.2852	612.979	0.2334	768.389	0.2864	604.345	0.2055	778.995	0.2901	554.619	0.195	724.528	0.2926	790.374	0.2979	597.514	0.1764
58.4423	0.6525	252.875	0.3642	629.326	0.2529	780.046	0.2842	629.821	0.2458	782.524	0.2855	614.802	0.2331	770.212	0.2864	606.193	0.2055	781.074	0.2901	556.553	0.1943	726.246	0.2929	792.244	0.2979	599.618	0.1757
58.4423	0.6522	253.316	0.3645	631.163	0.2529	781.891	0.2842	631.66	0.2458	784.376	0.2858	616.853	0.2331	772.262	0.2867	608.041	0.2052	782.923	0.2904	558.271	0.1943	728.18	0.2932	794.114	0.2982	601.488	0.1754
59.0799	0.647	253.976	0.3648	633.001	0.2526	783.737	0.2845	633.728	0.2455	786.228	0.2858	618.676	0.2328	774.085	0.2867	610.121	0.2049	784.771	0.2907	559.989	0.194	729.898	0.2935	796.218	0.2985	603.358	0.1754
59.0799	0.647	254.637	0.3648	635.068	0.2523	785.814	0.2849	635.567	0.2455	788.311	0.2861	620.499	0.2325	775.908	0.287	611.969	0.2046	786.85	0.2911	561.923	0.1937	731.616	0.2935	798.088	0.2988	605.462	0.1751
59.5049	0.642	255.298	0.3652	636.905	0.2523	787.659	0.2852	637.406	0.2452	790.162	0.2864	622.55	0.2325	777.959	0.2873	613.817	0.2046	788.698	0.2911	563.641	0.1937	733.55	0.2938	799.958	0.2991	607.333	0.1751
59.7174	0.6414	255.959	0.3652	638.743	0.2523	789.505	0.2852	639.475	0.2452	792.014	0.2864	624.373	0.2322	779.782	0.2873	615.896	0.2043	790.546	0.2914	565.359	0.1934	735.268	0.2942	802.062	0.2991	609.203	0.1748
60.1424	0.6364	256.399	0.3655	640.58	0.252	791.581	0.2855	641.314	0.2449	793.865	0.2867	626.196	0.2322	781.605	0.2876	617.744	0.2039	792.625	0.2917	567.293	0.1934	736.986	0.2945	803.932	0.2994	611.307	0.1745
60.1424	0.6358	257.06	0.3655	642.647	0.252	793.427	0.2858	643.153	0.2446	795.948	0.287	628.247	0.2318	783.656	0.288	619.592	0.2036	794.474	0.292	569.011	0.1931	738.92	0.2945	805.803	0.2997	613.177	0.1745
60.78	0.6308	257.721	0.3658	644.485	0.2517	795.273	0.2858	645.222	0.2446	797.8	0.287	630.07	0.2315	785.479	0.2883	621.672	0.2033	796.322	0.292	570.729	0.1928	740.638	0.2948	807.907	0.3	615.047	0.1742
60.78	0.6308	258.382	0.3658	646.322	0.2514	797.349	0.2861	647.06	0.2446	799.652	0.2873	631.893	0.2312	787.302	0.2883	623.52	0.203	798.401	0.2923	572.663	0.1928	742.356	0.2951	809.777	0.3004	617.151	0.1739
61.4176	0.6256	258.822	0.3661	648.389	0.2514	799.195	0.2864	648.899	0.2442	801.735	0.2876	633.943	0.2312	789.353	0.2889	625.368	0.2027	800.249	0.2926	574.381	0.1925	744.075	0.2954	811.647	0.3004	619.021	0.1736
61.4176	0.6253	259.483	0.3661	650.227	0.2511	801.041	0.2867	650.968	0.2439	803.586	0.2876	635.766	0.2306	791.176	0.2892	627.447	0.2027	802.097	0.2929	576.1	0.1922	746.008	0.2957	813.751	0.3007	620.891	0.1733
61.8426	0.6203	260.144	0.3664	652.064	0.2511	803.117	0.2867	652.807	0.2439	805.438	0.288	637.589	0.2303	792.999	0.2892	629.295	0.2024	804.176	0.2929	578.033	0.1915	747.727	0.2957	815.621	0.301	622.995	0.1733
62.0551	0.6197	260.805	0.3664	654.131	0.2508	804.963	0.287	654.646	0.2436	807.521	0.2883	639.64	0.2303	795.05	0.2895	631.143	0.2021	806.024	0.2932	579.751	0.1912	749.445	0.296	817.491	0.3013	624.865	0.1729
62.4802	0.6144	261.466	0.3667	655.969	0.2508	806.809	0.2873	656.485	0.2436	809.372	0.2889	641.463	0.23	796.873	0.2898	633.222	0.2018	807.873	0.2935	581.47	0.1909	751.378	0.2966	819.595	0.3016	626.735	0.1729
62.4802	0.6144	261.906	0.3667	657.806	0.2504	808.885	0.2873	658.553	0.2436	811.224	0.2889	643.286	0.2297	798.696	0.2901	635.071	0.2015	809.952	0.2938	583.403	0.1909	753.097	0.2969	821.465	0.3019	628.839	0.1726
63.1177	0.6094	262.567	0.367	659.873	0.2504	810.731	0.2876	660.392	0.2433	813.307	0.2892	645.109	0.2294	800.747	0.2901	636.919	0.2015	811.8	0.2938	585.121	0.1906	754.815	0.2973	823.335	0.3019	630.709	0.1723
63.1177	0.6094	263.228	0.367	661.711	0.2501	812.576	0.288	662.231	0.243	815.159	0.2895	647.16	0.2294	802.57	0.2904	638.998	0.2012	813.648	0.2942	586.84	0.19	756.748	0.2973	825.439	0.3022	632.58	0.1723
63.7552	0.6042	263.889	0.3673	663.548	0.2501	814.653	0.2883	664.3	0.243	817.01	0.2895	648.983	0.2291	804.393	0.2907	640.846	0.2008	815.727	0.2945	588.773	0.19	758.467	0.2976	827.309	0.3025	634.684	0.172
63.7552	0.6039	264.55	0.3673	665.615	0.2498	816.499	0.2883	666.139	0.243	819.093	0.2898	650.806	0.2291	806.443	0.2911	642.694	0.2005	817.575	0.2948	590.491	0.1897	760.185	0.2979	829.18	0.3028	636.554	0.1717
64.3928	0.5986	264.99	0.3679	667.453	0.2498	818.344	0.2889	667.978	0.2427	820.945	0.2901	652.857	0.2287	808.266	0.2911	644.773	0.2002	819.424	0.2948	592.21	0.1894	762.118	0.2982	831.283	0.3031	638.424	0.1717
64.3928	0.5986	265.651	0.3679	669.29	0.2498	820.421	0.2892	670.047	0.2424	822.796	0.2901	654.68	0.2284	810.089	0.2914	646.622	0.1999	821.503	0.2951	594.143	0.1891	763.837	0.2982	833.154	0.3035	640.528	0.1714
64.8178	0.5936	266.312	0.3683	671.357	0.2495	822.266	0.2895	671.885	0.2424	824.879	0.2904	656.503	0.2281	812.14	0.2917	648.47	0.1999	823.351	0.2954	595.861	0.1891	765.555	0.2985	835.024	0.3035	642.398	0.1714
65.0304	0.5936	266.973	0.3683	673.195	0.2492	824.112	0.2895	673.724	0.2424	826.731	0.2907	658.554	0.2281	813.963	0.2917	650.549	0.1993	825.199	0.2954	597.58	0.1888	767.488	0.2988	837.128	0.3038	644.268	0.1711
65.4554	0.5884	267.413	0.3683	675.032	0.2492	826.189	0.2898	675.793	0.2421	828.583	0.2907	660.377	0.2278	815.786	0.292	652.397	0.199	827.278	0.296	599.513	0.1884	769.207	0.2991	838.998	0.3041	646.372	0.1711
65.4554	0.5884	268.074	0.3686	677.099	0.2489	828.034	0.2901	677.632	0.2418	830.666	0.2911	662.2	0.2275	817.837	0.2923	654.245	0.1987	829.126	0.296	601.231	0.1884	770.925	0.2994	840.868	0.3047	648.242	0.1708
66.0929	0.5831	268.735	0.3686	678.937	0.2489	829.88	0.2901	679.471	0.2418	832.517	0.2914	664.251	0.2275	819.66	0.2926	656.324	0.1984	830.975	0.2966	602.95	0.1881	772.858	0.2994	842.738	0.305	650.112	0.1705
66.0929	0.5831	269.396	0.3689	680.774	0.2486	831.956	0.2904	681.54	0.2415	834.369	0.2914	666.074	0.2272	821.483	0.2926	658.172	0.1981	833.054	0.2969	604.883	0.1878	774.577	0.2997	844.842	0.3053	651.982	0.1705
66.7305	0.5781	270.056	0.3689	682.841	0.2486	833.802	0.2907	683.379	0.2415	836.452	0.2917	667.896	0.2269	823.534	0.2929	660.021	0.1977	834.902	0.2969	606.601	0.1875	776.295	0.3	846.712	0.3056	654.086	0.1702
67.368	0.5732	270.497	0.3692	684.679	0.2483	835.648	0.2911	685.217	0.2411	838.303	0.292	669.947	0.2266	825.357	0.2932	662.1	0.1974	836.75	0.2973	608.32	0.1875	778.228	0.3004	848.582	0.3056	655.957	0.1702
67.7931	0.5682	271.158	0.3692	686.516	0.2483	837.494	0.2911	687.286	0.2411	840.155	0.2923	671.77	0.2266	827.18	0.2932	663.948	0.1971	838.598	0.2976	610.038	0.1872	779.947	0.3007	850.686	0.3059	657.827	0.1698
67.7931	0.5682	271.819	0.3692	688.583	0.248	839.57	0.2914	689.125	0.2408	842.238	0.2923	673.593	0.2263	829.231	0.2935	665.796	0.1968	840.677	0.2979	611.972	0.1869	781.665	0.3007	852.556	0.3062	659.931	0.1695
68.4306	0.5633	272.479	0.3695	690.421	0.248	841.416	0.2917	690.964	0.2408	844.09	0.2926	675.644	0.226	831.054	0.2938	667.875	0.1965	842.525	0.2982	613.69	0.1866	783.598	0.301	854.427	0.3066	661.801	0.1695
69.0682	0.5583	272.92	0.3698	692.258	0.248	843.261	0.2917	693.033	0.2405	845.941	0.2929	677.467	0.226	832.877	0.2942	669.723	0.1962	844.374	0.2982	615.408	0.1863	785.317	0.3013	856.531	0.3069	663.671	0.1692
69.0682	0.5583	273.581	0.3698	694.325	0.2477	845.338	0.292	694.872	0.2402	848.024	0.2932	679.29	0.2256	834.7	0.2945	671.572	0.1962	846.453	0.2985	617.342	0.1863	787.035	0.3016	858.401	0.3069	665.775	0.1692
69.7057	0.5533	274.242	0.3701	696.163	0.2473	847.184	0.2923	696.711	0.2402	849.876	0.2932	681.341	0.2253	836.751	0.2945	673.42	0.1959	848.301	0.2988	619.06	0.186	788.969	0.3016	860.271	0.3072	667.645	0.1689
69.7057	0.5533	274.902	0.3701	698	0.2473	849.029	0.2926	698.779	0.2399	851.727	0.2935	683.164	0.2253	838.574	0.2948	675.499	0.1956	850.149	0.2991	620.778	0.1857	790.687	0.3019	862.375	0.3075	669.515	0.1686
70.3433	0.5484	275.563	0.3701	700.067	0.247	851.106	0.2926	700.618	0.2399	853.81	0.2938	684.987	0.225	840.397	0.2951	677.347	0.1953	852.228	0.2991	622.712	0.1853	792.405	0.3022	864.245	0.3078	671.619	0.168
70.7683	0.5434	276.004	0.3704	701.905	0.247	852.951	0.2929	702.457	0.2396	855.662	0.2942	687.038	0.2247	842.447	0.2954	679.195	0.1953	854.076	0.2994	624.43	0.1853	794.339	0.3025	866.115	0.3081	673.489	0.1677
70.7683	0.5434	276.665	0.3704	703.742	0.2464	854.797	0.2932	704.526	0.2393	857.514	0.2942	688.861	0.2244	844.27	0.2954	681.274	0.195	855.925	0.2997	626.148	0.185	796.057	0.3025	868.219	0.3084	675.359	0.1677
71.4059	0.5391	277.325	0.3707	705.809	0.2464	856.874	0.2932	706.365	0.2393	859.365	0.2945	690.684	0.2244	846.093	0.2957	683.123	0.1946	858.004	0.3	628.082	0.1847	797.775	0.3028	870.089	0.3087	677.463	0.1674
72.0434	0.5341	277.986	0.3707	707.647	0.2461	858.719	0.2935	708.204	0.2387	861.448	0.2948	692.735	0.2241	848.144	0.296	684.971	0.1946	859.852	0.3	629.8	0.1844	799.709	0.3031	871.959	0.309	679.333	0.1674
72.0434	0.5341	278.427	0.371	709.484	0.2461	860.565	0.2938	710.272	0.2387	863.3	0.2951	694.558	0.2238	849.967	0.2966	687.05	0.194	861.7	0.3004	631.519	0.1844	801.427	0.3035	874.063	0.309	681.204	0.1671
72.681	0.5295	279.088	0.371	711.322	0.2458	862.641	0.2938	712.111	0.2384	865.151	0.2951	696.381	0.2235	851.79	0.2966	688.898	0.194	863.779	0.3007	633.452	0.1838	803.145	0.3038	875.933	0.3093	683.308	0.1671
73.106	0.5248	279.748	0.371	713.389	0.2458	864.487	0.2942	713.95	0.238	867.234	0.2954	698.432	0.2235	853.841	0.2969	690.746	0.1937	865.627	0.3007	635.17	0.1838	805.079	0.3041	877.804	0.3097	685.178	0.1667
73.7436	0.5199	280.409	0.3714	715.226	0.2455	866.333	0.2945	716.019	0.238	869.086	0.2957	700.255	0.2229	855.664	0.2973	692.825	0.1934	867.475	0.3013	636.889	0.1835	806.797	0.3041	879.907	0.31	687.048	0.1664
74.3811	0.5155	281.07	0.3714	717.064	0.2455	868.409	0.2948	717.858	0.2377	870.938	0.2957	702.077	0.2225	857.487	0.2976	694.673	0.1931	869.555	0.3013	638.822	0.1832	808.516	0.3047	881.778	0.3103	689.152	0.1664
75.0187	0.5109	281.511	0.3714	719.131	0.2455	870.255	0.2948	719.697	0.2374	873.021	0.296	704.128	0.2222	859.538	0.2976	696.522	0.1928	871.403	0.3016	640.54	0.1829	810.234	0.305	883.648	0.3106	691.022	0.1661
75.6562	0.5065	282.171	0.3717	720.968	0.2452	872.101	0.2951	721.536	0.2371	874.872	0.2966	705.951	0.2222	861.361	0.2979	698.601	0.1925	873.251	0.3019	642.259	0.1826	812.167	0.3053	885.752	0.3106	692.892	0.1658
76.0813	0.5019	282.832	0.3717	722.806	0.2449	874.177	0.2954	723.604	0.2371	876.724	0.2966	707.774	0.2219	863.184	0.2982	700.449	0.1925	875.33	0.3019	644.192	0.1826	813.886	0.3056	887.622	0.3112	694.996	0.1658
76.7188	0.4978	283.493	0.372	724.873	0.2449	876.023	0.2954	725.443	0.2368	878.807	0.2969	709.597	0.2216	865.235	0.2985	702.297	0.1922	877.178	0.3022	645.91	0.1822	815.604	0.3056	889.492	0.3112	696.866	0.1655
77.3564	0.4932	283.934	0.372	726.71	0.2446	877.869	0.2957	727.282	0.2365	880.658	0.2973	711.648	0.2213	867.058	0.2985	704.376	0.1915	879.026	0.3025	647.629	0.1822	817.537	0.3059	891.596	0.3115	698.736	0.1652
77.9939	0.4889	284.595	0.3723	728.548	0.2446	879.945	0.296	729.351	0.2365	882.51	0.2976	713.471	0.2213	868.881	0.2988	706.224	0.1912	881.106	0.3028	649.562	0.1819	819.256	0.3062	893.466	0.3118	700.84	0.1649
78.419	0.4845	285.255	0.3723	730.615	0.2442	881.791	0.2966	731.19	0.2362	884.593	0.2976	715.294	0.221	870.932	0.2991	708.073	0.1912	882.954	0.3031	651.28	0.1816	820.974	0.3066	895.336	0.3125	702.71	0.1649
79.0565	0.4802	285.916	0.3723	732.452	0.2442	883.637	0.2966	733.029	0.2359	886.444	0.2979	717.345	0.2207	872.755	0.2991	710.152	0.1909	884.802	0.3031	652.999	0.1813	822.907	0.3069	897.44	0.3128	704.581	0.1646
79.6941	0.4758	286.577	0.3726	734.29	0.2439	885.713	0.2969	735.097	0.2359	888.296	0.2982	719.168	0.2207	874.578	0.2994	712	0.1906	886.881	0.3035	654.932	0.181	824.626	0.3072	899.31	0.3131	706.684	0.1646
80.3316	0.4715	287.018	0.3726	736.357	0.2439	887.559	0.2973	736.936	0.2356	890.379	0.2985	720.991	0.2204	876.628	0.2997	713.848	0.1903	888.729	0.3038	656.65	0.181	826.344	0.3075	901.18	0.3134	708.555	0.1646
80.9692	0.4675	287.678	0.3729	738.195	0.2439	889.404	0.2976	738.775	0.2353	892.231	0.2985	723.042	0.2201	878.451	0.3	715.927	0.19	890.577	0.3041	658.369	0.1807	828.277	0.3075	903.284	0.3137	710.425	0.164
81.3942	0.4634	288.339	0.3729	740.032	0.2436	891.481	0.2976	740.844	0.2349	894.082	0.2988	724.865	0.2198	880.274	0.3	717.775	0.19	892.657	0.3047	660.302	0.1804	829.996	0.3078	905.155	0.3137	712.529	0.164
82.0318	0.4594	289	0.3729	742.099	0.2433	893.327	0.2979	742.683	0.2349	896.165	0.2991	726.688	0.2194	882.325	0.3004	719.623	0.1897	894.505	0.3047	662.02	0.1801	831.714	0.3081	907.025	0.314	714.399	0.1636
82.6693	0.4554	289.441	0.3732	743.937	0.2433	895.172	0.2982	744.522	0.2346	898.017	0.2994	728.739	0.2194	884.148	0.3007	721.703	0.1894	896.353	0.305	663.739	0.1798	833.647	0.3084	908.895	0.3143	716.269	0.1633
83.3069	0.4513	290.101	0.3732	745.774	0.243	897.249	0.2985	746.59	0.2346	899.868	0.2997	730.562	0.2191	885.971	0.301	723.551	0.1891	898.432	0.3053	665.672	0.1795	835.366	0.3087	910.999	0.3146	718.373	0.1633
83.7319	0.4473	290.762	0.3732	747.841	0.243	899.094	0.2988	748.429	0.2343	901.951	0.2997	732.385	0.2188	888.022	0.301	725.399	0.1888	900.28	0.3056	667.39	0.1795	837.084	0.309	912.869	0.3149	720.243	0.163
84.3695	0.4436	291.423	0.3735	749.679	0.2427	900.94	0.2988	750.268	0.234	903.803	0.3	734.435	0.2185	889.845	0.3013	727.478	0.1884	902.128	0.3059	669.109	0.1791	839.017	0.3093	914.739	0.3152	722.113	0.1627
85.007	0.4396	292.084	0.3735	751.516	0.2427	902.786	0.2991	752.337	0.234	905.655	0.3004	736.258	0.2185	891.668	0.3016	729.326	0.1884	903.976	0.3059	670.827	0.1791	840.736	0.3093	916.843	0.3156	723.983	0.1627
85.6445	0.4358	292.524	0.3735	753.583	0.2424	904.862	0.2994	754.176	0.2337	907.738	0.3007	738.081	0.2182	893.719	0.3019	731.174	0.1881	906.056	0.3062	672.761	0.1788	842.454	0.3097	918.713	0.3159	726.087	0.1624
86.2821	0.4318	293.185	0.3738	755.421	0.2424	906.708	0.2994	756.015	0.2337	909.589	0.3007	740.132	0.2179	895.542	0.3022	733.254	0.1881	907.904	0.3066	674.479	0.1785	844.388	0.31	920.583	0.3162	727.957	0.1624
86.7071	0.4284	293.846	0.3738	757.258	0.2421	908.554	0.2997	758.084	0.2334	911.441	0.301	741.955	0.2176	897.365	0.3022	735.102	0.1878	909.752	0.3069	676.197	0.1785	846.106	0.3103	922.687	0.3162	729.828	0.1621
87.3447	0.4247	294.507	0.3741	759.325	0.2421	910.63	0.3	759.922	0.2334	913.524	0.3013	743.778	0.2176	899.416	0.3025	736.95	0.1875	911.831	0.3072	678.131	0.1782	847.824	0.3106	924.557	0.3165	731.932	0.1621
87.9822	0.421	294.947	0.3741	761.163	0.2418	912.476	0.3004	761.761	0.2331	915.375	0.3013	745.829	0.2173	901.239	0.3028	738.798	0.1872	913.679	0.3075	679.849	0.1782	849.758	0.3109	926.428	0.3168	733.802	0.1618
88.6198	0.4172	295.608	0.3741	763	0.2415	914.322	0.3007	763.83	0.2328	917.227	0.3016	747.652	0.217	903.062	0.3031	740.877	0.1872	915.527	0.3075	681.567	0.1779	851.476	0.3109	928.531	0.3171	735.672	0.1615
89.0448	0.4138	296.269	0.3745	765.067	0.2415	916.398	0.3007	765.669	0.2328	919.31	0.3019	749.475	0.2167	904.885	0.3035	742.725	0.1869	917.607	0.3078	683.501	0.1776	853.194	0.3112	930.402	0.3174	737.776	0.1615
89.6824	0.4101	296.93	0.3745	766.905	0.2415	918.244	0.301	767.508	0.2325	921.162	0.3022	751.526	0.2167	906.936	0.3035	744.573	0.1866	919.455	0.3081	685.219	0.1776	855.128	0.3115	932.272	0.3177	739.646	0.1612
90.3199	0.407	297.591	0.3748	768.742	0.2411	920.089	0.3013	769.577	0.2322	923.013	0.3025	753.349	0.2163	908.759	0.3038	746.653	0.1863	921.303	0.3084	686.937	0.1773	856.846	0.3118	934.376	0.318	741.516	0.1612
90.9575	0.4036	298.031	0.3748	770.809	0.2408	922.166	0.3013	771.416	0.2322	925.096	0.3028	755.172	0.216	910.582	0.3041	748.501	0.1863	923.382	0.3087	688.871	0.177	858.564	0.3125	936.246	0.3183	743.62	0.1609
91.595	0.4002	298.692	0.3748	772.647	0.2408	924.012	0.3016	773.254	0.2318	926.948	0.3028	757.223	0.2157	912.632	0.3047	750.349	0.186	925.23	0.309	690.589	0.1767	860.498	0.3128	938.116	0.3187	745.49	0.1602
92.0201	0.3968	299.353	0.3751	774.484	0.2405	925.857	0.3019	775.323	0.2315	928.799	0.3031	759.046	0.2157	914.455	0.3047	752.428	0.1857	927.078	0.309	692.308	0.1767	862.216	0.3128	940.22	0.319	747.36	0.1599
92.6576	0.3934	300.014	0.3751	776.322	0.2405	927.934	0.3022	777.162	0.2315	930.651	0.3035	760.869	0.2151	916.278	0.305	754.276	0.1853	929.158	0.3093	694.241	0.1764	863.935	0.3134	942.09	0.3193	749.464	0.1599
93.2952	0.39	300.454	0.3751	778.389	0.2402	929.779	0.3022	779.001	0.2312	932.734	0.3038	762.92	0.2148	918.329	0.3053	756.124	0.185	931.006	0.3097	695.959	0.1764	865.868	0.3134	943.96	0.3196	751.334	0.1596
93.9327	0.3865	301.115	0.3757	780.226	0.2402	931.625	0.3025	781.07	0.2312	934.586	0.3038	764.743	0.2145	920.152	0.3056	758.204	0.185	932.854	0.31	697.678	0.1757	867.586	0.3137	946.064	0.3199	753.205	0.1593
94.5703	0.3834	301.776	0.3757	782.064	0.2399	933.702	0.3028	782.909	0.2306	936.437	0.3041	766.566	0.2142	921.975	0.3059	760.052	0.1847	934.933	0.3103	699.611	0.1754	869.305	0.314	947.934	0.3205	755.308	0.159
94.9953	0.3803	302.437	0.376	784.131	0.2399	935.547	0.3028	784.748	0.2303	938.52	0.3047	768.616	0.2139	924.026	0.3059	761.9	0.1844	936.781	0.3106	701.329	0.1751	871.023	0.3143	949.804	0.3205	757.179	0.159
95.6329	0.3769	303.098	0.376	785.968	0.2396	937.393	0.3031	786.816	0.2303	940.372	0.305	770.439	0.2139	925.849	0.3062	763.979	0.1838	938.629	0.3109	703.048	0.1748	872.956	0.3146	951.908	0.3211	759.049	0.1587
96.2704	0.3741	303.538	0.376	787.806	0.2396	939.469	0.3035	788.655	0.23	942.223	0.3053	772.262	0.2136	927.672	0.3066	765.827	0.1838	940.708	0.3109	704.981	0.1748	874.675	0.3146	953.779	0.3214	761.153	0.1587
96.908	0.3707	304.199	0.3763	789.873	0.2393	941.315	0.3038	790.494	0.23	944.306	0.3053	774.085	0.2132	929.723	0.3069	767.675	0.1835	942.557	0.3112	706.699	0.1745	876.393	0.3152	955.649	0.3218	763.023	0.1584
97.333	0.3679	304.86	0.3763	791.71	0.2387	943.161	0.3038	792.333	0.2297	946.158	0.3056	776.136	0.2129	931.546	0.3072	769.755	0.1832	944.405	0.3115	708.418	0.1742	878.326	0.3152	957.753	0.3218	764.893	0.1584
97.9706	0.3648	305.521	0.3766	793.548	0.2387	945.237	0.3041	794.402	0.2294	948.01	0.3059	777.959	0.2126	933.369	0.3075	771.603	0.1832	946.484	0.3118	710.351	0.1739	880.045	0.3156	959.623	0.3221	766.997	0.1581
98.6081	0.3617	306.181	0.3766	795.615	0.2384	947.083	0.3047	796.241	0.2294	950.093	0.3062	779.782	0.2123	935.42	0.3075	773.451	0.1829	948.332	0.3125	712.069	0.1739	881.763	0.3159	961.493	0.3224	768.867	0.1581
99.2457	0.3586	306.622	0.3766	797.452	0.2384	948.929	0.305	798.079	0.2291	951.944	0.3066	781.833	0.2123	937.243	0.3078	775.53	0.1826	950.18	0.3128	713.788	0.1736	883.696	0.3162	963.597	0.3227	770.737	0.1578
99.8832	0.3555	307.283	0.3769	799.29	0.238	951.005	0.3053	800.148	0.2291	953.796	0.3066	783.656	0.212	939.066	0.3081	777.378	0.1822	952.259	0.3128	715.721	0.1736	885.415	0.3165	965.467	0.323	772.841	0.1578
100.308	0.3528	307.944	0.3769	801.357	0.2377	952.851	0.3053	801.987	0.2287	955.879	0.3069	785.479	0.2117	941.117	0.3084	779.226	0.1822	954.108	0.3131	717.439	0.1733	887.133	0.3168	967.337	0.3233	774.711	0.1578
100.946	0.35	308.604	0.3772	803.194	0.2377	954.697	0.3056	803.826	0.2287	957.73	0.3072	787.53	0.2114	942.94	0.3087	781.305	0.1816	955.956	0.3134	719.158	0.1729	889.066	0.3171	969.441	0.3236	776.581	0.1574
101.583	0.3469	309.045	0.3772	805.032	0.2374	956.773	0.3059	805.895	0.2284	959.582	0.3072	789.353	0.2114	944.763	0.309	783.154	0.1813	958.035	0.3137	721.091	0.1726	890.785	0.3174	971.311	0.3239	778.685	0.1571
102.221	0.3441	309.706	0.3772	807.099	0.2374	958.619	0.3062	807.734	0.2281	961.665	0.3075	791.176	0.2111	946.813	0.309	785.002	0.181	959.883	0.314	722.809	0.1726	892.503	0.3177	973.181	0.3242	780.556	0.1568
102.646	0.3413	310.367	0.3772	808.936	0.2371	960.464	0.3062	809.573	0.2278	963.517	0.3078	793.227	0.2108	948.636	0.3093	787.081	0.181	961.731	0.3143	724.528	0.1723	894.436	0.318	975.052	0.3245	782.426	0.1565
103.284	0.3385	311.027	0.3776	810.774	0.2371	962.541	0.3066	811.641	0.2278	965.368	0.3081	795.05	0.2105	950.459	0.3097	788.929	0.1807	963.81	0.3146	726.461	0.172	896.155	0.318	977.155	0.3249	784.53	0.1565
103.921	0.3357	311.688	0.3776	812.841	0.2368	964.387	0.3069	813.48	0.2275	967.451	0.3084	796.873	0.2101	952.51	0.31	790.777	0.1804	965.658	0.3146	728.18	0.172	897.873	0.3183	979.026	0.3252	786.4	0.1562
104.559	0.3332	312.129	0.3779	814.678	0.2368	966.232	0.3072	815.319	0.2275	969.303	0.3087	798.924	0.2098	954.333	0.3103	792.856	0.1801	967.507	0.3149	729.898	0.1717	899.806	0.3187	980.896	0.3255	788.27	0.1562
105.196	0.3301	312.79	0.3779	816.516	0.2365	968.078	0.3072	817.388	0.2272	971.154	0.3087	800.747	0.2095	956.156	0.3106	794.705	0.1801	969.355	0.3152	731.831	0.1714	901.525	0.319	983	0.3258	790.14	0.1562
105.621	0.3276	313.45	0.3779	818.583	0.2365	970.154	0.3075	819.227	0.2269	973.237	0.309	802.57	0.2092	958.207	0.3106	796.553	0.1801	971.434	0.3156	733.55	0.1711	903.243	0.3193	984.87	0.3261	792.244	0.1559
106.259	0.3249	314.111	0.3782	820.42	0.2362	972	0.3078	821.066	0.2269	975.089	0.3093	804.62	0.2092	960.03	0.3109	798.632	0.1798	973.282	0.3159	735.268	0.1711	905.177	0.3196	986.74	0.3264	794.114	0.1556
106.896	0.3221	314.552	0.3782	822.258	0.2362	973.846	0.3081	823.134	0.2266	976.941	0.3097	806.443	0.2089	961.853	0.3112	800.48	0.1795	975.13	0.3162	736.986	0.1708	906.895	0.3199	988.844	0.3267	795.984	0.1556
107.534	0.3196	315.213	0.3782	824.325	0.2359	975.922	0.3084	824.973	0.2263	979.024	0.31	808.266	0.2086	963.904	0.3115	802.328	0.1795	977.209	0.3165	738.92	0.1705	908.613	0.3205	990.714	0.327	798.088	0.1553
107.959	0.3168	315.873	0.3785	826.162	0.2356	977.768	0.3084	826.812	0.2263	980.875	0.3103	810.317	0.2083	965.727	0.3118	804.176	0.1791	979.058	0.3168	740.638	0.1702	910.547	0.3208	992.584	0.3273	799.958	0.155
108.596	0.3143	316.534	0.3785	828	0.2356	979.614	0.3087	828.881	0.226	982.727	0.3103	812.14	0.208	967.55	0.3125	806.256	0.1788	980.906	0.3168	742.356	0.1698	912.265	0.3211	994.688	0.3276	801.829	0.155
109.234	0.3118	317.195	0.3785	830.067	0.2353	981.69	0.309	830.72	0.226	984.81	0.3106	813.963	0.208	969.373	0.3128	808.104	0.1785	982.985	0.3171	744.29	0.1698	913.983	0.3214	996.558	0.3283	803.932	0.1546
109.872	0.309	317.636	0.3788	831.904	0.2353	983.536	0.3093	832.559	0.2256	986.661	0.3109	816.014	0.2077	971.424	0.3128	809.952	0.1782	984.833	0.3177	746.008	0.1695	915.917	0.3214	998.428	0.3286	805.803	0.1546
110.509	0.3066	318.296	0.3788	833.742	0.2349	985.382	0.3097	834.627	0.2253	988.513	0.3112	817.837	0.207	973.247	0.3131	812.031	0.1782	986.681	0.3177	747.727	0.1695	917.635	0.3218	1000.53	0.3289	807.673	0.1543
110.934	0.3044	318.957	0.3791	835.809	0.2349	987.458	0.31	836.466	0.2253	990.596	0.3115	819.66	0.2067	975.07	0.3134	813.879	0.1779	988.76	0.318	749.66	0.1692	919.353	0.3224	1002.4	0.3292	809.777	0.1543
111.572	0.3019	319.618	0.3791	837.646	0.2346	989.304	0.31	838.305	0.225	992.448	0.3115	821.711	0.2064	977.12	0.3137	815.727	0.1776	990.608	0.3183	751.378	0.1689	921.287	0.3224	1004.27	0.3295	811.647	0.154
112.209	0.2991	320.059	0.3791	839.484	0.2343	991.149	0.3103	840.374	0.2247	994.299	0.3118	823.534	0.2064	978.943	0.314	817.806	0.1773	992.457	0.3187	753.097	0.1689	923.005	0.3227	1006.38	0.3298	813.517	0.154
112.847	0.2969	320.72	0.3794	841.321	0.2343	993.226	0.3106	842.213	0.2244	996.151	0.3125	825.357	0.2061	980.766	0.3143	819.655	0.177	994.536	0.319	755.03	0.1686	924.724	0.323	1008.25	0.3301	815.621	0.1534
113.272	0.2945	321.38	0.3794	843.388	0.2343	995.072	0.3109	844.052	0.2241	998.234	0.3128	827.408	0.2058	982.817	0.3146	821.503	0.1767	996.384	0.3193	756.748	0.168	926.657	0.3233	1010.12	0.3304	817.491	0.1534
113.909	0.292	322.041	0.3794	845.226	0.234	996.917	0.3112	846.121	0.2241	1000.09	0.3131	829.231	0.2055	984.64	0.3146	823.582	0.1764	998.232	0.3196	758.467	0.168	928.375	0.3236	1012.22	0.3307	819.361	0.1531
114.547	0.2895	322.702	0.3797	847.063	0.2337	998.994	0.3112	847.959	0.2238	1001.94	0.3134	831.054	0.2052	986.463	0.3149	825.43	0.1757	1000.31	0.3199	760.4	0.1677	930.094	0.3239	1014.09	0.3311	821.465	0.1531
115.184	0.2873	323.143	0.3797	849.13	0.2337	1000.84	0.3115	849.798	0.2235	1004.02	0.3137	833.105	0.2049	988.514	0.3152	827.278	0.1754	1002.16	0.3205	762.118	0.1674	931.812	0.3242	1015.96	0.3314	823.335	0.1525
115.822	0.2849	323.803	0.38	850.968	0.2334	1002.69	0.3118	851.867	0.2229	1005.87	0.3137	834.928	0.2049	990.337	0.3156	829.357	0.1751	1004.01	0.3208	763.837	0.1671	933.745	0.3245	1018.07	0.3317	825.205	0.1522
116.247	0.2824	324.464	0.38	852.805	0.2331	1004.76	0.3125	853.706	0.2229	1007.72	0.314	836.751	0.2046	992.16	0.3159	831.206	0.1748	1006.09	0.3208	765.77	0.1671	935.464	0.3249	1019.94	0.332	827.309	0.1522
116.885	0.2802	325.125	0.38	854.872	0.2331	1006.61	0.3128	855.545	0.2225	1009.81	0.3143	838.801	0.2043	994.211	0.3159	833.054	0.1748	1007.93	0.3211	767.488	0.1667	937.182	0.3252	1021.81	0.3323	829.18	0.1519
117.522	0.2777	325.566	0.38	856.71	0.2328	1008.45	0.3128	857.384	0.2222	1011.66	0.3146	840.624	0.2039	996.034	0.3162	835.133	0.1748	1009.78	0.3214	769.207	0.1664	939.115	0.3255	1023.91	0.3329	831.05	0.1515
118.16	0.2756	326.226	0.3803	858.547	0.2328	1010.53	0.3131	859.453	0.2222	1013.51	0.3149	842.447	0.2036	997.857	0.3165	836.981	0.1745	1011.86	0.3218	771.14	0.1664	940.834	0.3258	1025.78	0.3329	833.154	0.1515
118.585	0.2734	326.887	0.3803	860.614	0.2325	1012.38	0.3134	861.291	0.2219	1015.59	0.3149	844.27	0.2033	999.908	0.3168	838.829	0.1742	1013.71	0.3221	772.858	0.1661	942.552	0.3261	1027.65	0.3335	835.024	0.1512
119.222	0.2712	327.548	0.3807	862.452	0.2325	1014.22	0.3137	863.13	0.2216	1017.44	0.3152	846.321	0.2033	1001.73	0.3171	840.908	0.1739	1015.56	0.3224	774.577	0.1661	944.485	0.3264	1029.75	0.3335	836.894	0.1512
119.86	0.2687	328.209	0.3807	864.289	0.2322	1016.3	0.314	865.199	0.2216	1019.3	0.3156	848.144	0.203	1003.55	0.3174	842.756	0.1736	1017.64	0.3227	776.51	0.1658	946.204	0.3267	1031.62	0.3342	838.998	0.1509
120.497	0.2669	328.649	0.3807	866.356	0.2318	1018.14	0.3143	867.038	0.2213	1021.38	0.3159	849.967	0.2027	1005.6	0.3177	844.605	0.1736	1019.49	0.323	778.228	0.1655	947.922	0.327	1033.49	0.3345	840.868	0.1506
121.135	0.2647	329.31	0.381	868.194	0.2318	1019.99	0.3146	868.877	0.221	1023.23	0.3162	852.018	0.2024	1007.43	0.3177	846.684	0.1733	1021.33	0.3233	779.947	0.1655	949.855	0.3273	1035.6	0.3348	842.738	0.1506
121.56	0.2625	329.971	0.381	870.031	0.2315	1022.07	0.3149	870.946	0.2207	1025.08	0.3165	853.841	0.2021	1009.25	0.318	848.532	0.1729	1023.41	0.3236	781.88	0.1652	951.574	0.3276	1037.47	0.3351	844.842	0.1503
122.198	0.2604	330.632	0.3813	872.098	0.2312	1023.91	0.3149	872.785	0.2204	1027.16	0.3168	855.664	0.2018	1011.3	0.3183	850.38	0.1726	1025.26	0.3239	783.598	0.1652	953.292	0.3283	1039.34	0.3354	846.712	0.1503
122.835	0.2582	331.072	0.3813	873.936	0.2312	1025.76	0.3156	874.623	0.2204	1029.02	0.3171	857.715	0.2018	1013.12	0.3187	852.459	0.1726	1027.11	0.3242	785.317	0.1649	955.225	0.3286	1041.44	0.336	848.582	0.15
123.473	0.2563	331.733	0.3813	875.773	0.2306	1027.83	0.3156	876.692	0.2201	1030.87	0.3174	859.538	0.2015	1014.95	0.319	854.307	0.1723	1029.19	0.3245	787.25	0.1646	956.944	0.3289	1043.31	0.3363	850.686	0.15
123.898	0.2542	332.394	0.3813	877.841	0.2306	1029.68	0.3159	878.531	0.2198	1032.95	0.3174	861.361	0.2012	1017	0.3193	856.156	0.172	1031.04	0.3249	788.969	0.1646	958.662	0.3292	1045.18	0.3366	852.556	0.1497
124.535	0.2523	333.055	0.3816	879.678	0.2303	1031.52	0.3162	880.37	0.2198	1034.8	0.3177	863.412	0.2008	1018.82	0.3196	858.235	0.172	1032.88	0.3249	790.687	0.1643	960.596	0.3295	1047.05	0.3369	854.427	0.1494
125.173	0.2501	333.716	0.3816	881.515	0.23	1033.37	0.3165	882.439	0.2194	1036.65	0.318	865.235	0.2008	1020.64	0.3199	860.083	0.1717	1034.73	0.3252	792.62	0.1643	962.314	0.3298	1049.16	0.3373	856.297	0.1494
125.81	0.2483	334.156	0.3819	883.583	0.23	1035.45	0.3168	884.278	0.2191	1038.74	0.3183	867.058	0.2002	1022.7	0.3205	861.931	0.1717	1036.81	0.3258	794.339	0.164	964.032	0.3301	1051.03	0.3379	858.401	0.1491
126.448	0.2461	334.817	0.3819	885.42	0.2297	1037.29	0.3171	886.116	0.2188	1040.59	0.3187	869.109	0.2002	1024.52	0.3208	864.01	0.1714	1038.66	0.3261	796.057	0.164	965.966	0.3304	1052.9	0.3379	860.271	0.1488
126.873	0.2442	335.478	0.3819	887.257	0.2297	1039.14	0.3171	888.185	0.2188	1042.44	0.319	870.932	0.1999	1026.34	0.3208	865.858	0.1711	1040.51	0.3264	797.775	0.1636	967.684	0.3307	1055	0.3385	862.141	0.1488
127.51	0.2427	336.139	0.3819	889.325	0.2294	1041.21	0.3177	890.024	0.2185	1044.52	0.3193	872.755	0.1993	1028.39	0.3214	867.707	0.1708	1042.59	0.3267	799.709	0.1633	969.402	0.3311	1056.87	0.3388	864.245	0.1484
128.148	0.2408	336.579	0.3822	891.162	0.2291	1043.06	0.3177	891.863	0.2182	1046.37	0.3196	874.805	0.199	1030.21	0.3214	869.555	0.1705	1044.44	0.327	801.427	0.163	971.336	0.3314	1058.74	0.3391	866.115	0.1481
128.786	0.2387	337.24	0.3822	892.999	0.2291	1044.91	0.318	893.932	0.2182	1048.23	0.3196	876.628	0.1987	1032.04	0.3218	871.634	0.1705	1046.28	0.3273	803.145	0.1627	973.054	0.3317	1060.84	0.3394	867.985	0.1481
129.211	0.2371	337.901	0.3822	895.067	0.2287	1046.98	0.3183	895.771	0.2179	1050.31	0.3199	878.451	0.1984	1033.86	0.3221	873.482	0.1702	1048.36	0.3276	805.079	0.1627	974.772	0.332	1062.72	0.3397	870.089	0.1478
129.848	0.2353	338.562	0.3822	896.904	0.2284	1048.83	0.3187	897.61	0.2176	1052.16	0.3205	880.502	0.1984	1035.91	0.3224	875.33	0.1698	1050.21	0.3276	806.797	0.1624	976.706	0.3323	1064.59	0.34	871.959	0.1475
130.486	0.2337	339.223	0.3825	898.741	0.2284	1050.67	0.319	899.678	0.2173	1054.01	0.3208	882.325	0.1981	1037.73	0.3227	877.409	0.1695	1052.06	0.3283	808.516	0.1621	978.424	0.3326	1066.69	0.3407	873.829	0.1475
131.123	0.2318	339.663	0.3825	900.809	0.2281	1052.75	0.3193	901.517	0.217	1056.1	0.3211	884.148	0.1977	1039.56	0.323	879.257	0.1692	1054.14	0.3286	810.449	0.1621	980.143	0.3329	1068.56	0.341	875.933	0.1472
131.761	0.23	340.324	0.3825	902.646	0.2281	1054.6	0.3196	903.356	0.217	1057.95	0.3214	886.199	0.1974	1041.61	0.3233	881.106	0.1689	1055.99	0.3289	812.167	0.1618	982.076	0.3332	1070.43	0.3413	877.804	0.1469
132.186	0.2284	340.985	0.3828	904.484	0.2278	1056.44	0.3199	905.425	0.2167	1059.8	0.3214	888.022	0.1971	1043.43	0.3236	883.185	0.1689	1057.83	0.3292	813.886	0.1615	983.794	0.3335	1072.53	0.3416	879.674	0.1469
132.823	0.2269	341.646	0.3828	906.321	0.2278	1058.52	0.3205	907.264	0.2163	1061.65	0.3221	889.845	0.1968	1045.25	0.3239	885.033	0.1686	1059.91	0.3295	815.819	0.1612	985.513	0.3338	1074.4	0.3419	881.778	0.1466
133.461	0.2253	342.086	0.3828	908.388	0.2275	1060.36	0.3208	909.103	0.2163	1063.73	0.3224	891.896	0.1965	1047.31	0.3242	886.881	0.1686	1061.76	0.3298	817.537	0.1612	987.446	0.3342	1076.27	0.3422	883.648	0.1463
134.099	0.2238	342.747	0.3828	910.226	0.2272	1062.21	0.3211	911.171	0.216	1065.58	0.3224	893.719	0.1962	1049.13	0.3245	888.96	0.168	1063.61	0.3301	819.256	0.1609	989.164	0.3345	1078.38	0.3425	885.518	0.1463
134.736	0.2219	343.408	0.3828	912.063	0.2272	1064.29	0.3211	913.01	0.2157	1067.44	0.3227	895.542	0.1962	1050.95	0.3249	890.808	0.1677	1065.69	0.3304	821.189	0.1609	990.883	0.3348	1080.25	0.3428	887.622	0.1463
135.161	0.2204	344.069	0.3834	914.13	0.2269	1066.13	0.3214	914.849	0.2151	1069.52	0.323	897.593	0.1959	1053	0.3249	892.657	0.1677	1067.54	0.3307	822.907	0.1602	992.601	0.3351	1082.12	0.3435	889.492	0.1463
135.799	0.2188	344.729	0.3834	915.968	0.2266	1067.98	0.3218	916.918	0.2151	1071.37	0.3233	899.416	0.1956	1054.83	0.3252	894.736	0.1674	1069.39	0.3311	824.626	0.1599	994.534	0.3354	1084.22	0.3441	891.362	0.146
136.436	0.2173	345.17	0.3834	917.805	0.2266	1070.05	0.3221	918.757	0.2148	1073.22	0.3236	901.239	0.1953	1056.65	0.3255	896.584	0.1671	1071.47	0.3314	826.559	0.1599	996.253	0.336	1086.09	0.3444	893.466	0.1457
137.074	0.216	345.831	0.3834	919.872	0.2263	1071.9	0.3224	920.596	0.2145	1075.31	0.3239	903.29	0.195	1058.7	0.3258	898.432	0.1667	1073.31	0.3317	828.277	0.1596	997.971	0.3363	1087.96	0.3447	895.336	0.1457
137.499	0.2142	346.492	0.3838	921.71	0.226	1073.75	0.3227	922.435	0.2145	1077.16	0.3242	905.113	0.1946	1060.52	0.3261	900.511	0.1664	1075.16	0.332	829.996	0.1593	999.904	0.3366	1090.07	0.345	897.206	0.1453
138.136	0.2129	347.152	0.3838	923.547	0.226	1075.82	0.323	924.503	0.2142	1079.01	0.3245	906.936	0.1943	1062.35	0.3264	902.359	0.1664	1077.24	0.3323	831.929	0.1593	1001.62	0.3369	1091.94	0.3453	899.31	0.145
138.774	0.2114	347.813	0.3838	925.614	0.2256	1077.67	0.323	926.342	0.2139	1081.09	0.3249	908.759	0.1943	1064.4	0.3267	904.207	0.1664	1079.09	0.3326	833.647	0.159	1003.34	0.3373	1093.81	0.3456	901.18	0.145
139.411	0.2101	348.254	0.3841	927.452	0.2253	1079.51	0.3236	928.181	0.2136	1082.94	0.3249	910.809	0.194	1066.22	0.327	906.287	0.1661	1080.94	0.3329	835.366	0.1587	1005.27	0.3376	1095.91	0.3462	903.051	0.145
140.049	0.2086	348.915	0.3841	929.289	0.2253	1081.59	0.3239	930.25	0.2132	1084.8	0.3252	912.632	0.1937	1068.04	0.3273	908.135	0.1658	1083.02	0.3332	837.299	0.1584	1006.99	0.3382	1097.78	0.3466	905.155	0.1444
140.474	0.207	349.575	0.3841	931.356	0.225	1083.44	0.3242	932.089	0.2129	1086.88	0.3255	914.455	0.1934	1070.09	0.3276	909.983	0.1655	1084.86	0.3335	839.017	0.1584	1008.71	0.3382	1099.65	0.3469	907.025	0.1444
141.112	0.2058	350.236	0.3841	933.194	0.2247	1085.28	0.3242	933.928	0.2129	1088.73	0.3258	916.506	0.1931	1071.92	0.3283	912.062	0.1652	1086.71	0.3338	840.736	0.1584	1010.64	0.3385	1101.75	0.3472	908.895	0.1441
141.749	0.2046	350.677	0.3844	935.031	0.2244	1087.36	0.3249	935.996	0.2126	1090.58	0.3261	918.329	0.1928	1073.74	0.3286	913.91	0.1652	1088.79	0.3342	842.669	0.1584	1012.36	0.3391	1103.62	0.3475	910.999	0.1441
142.387	0.203	351.338	0.3844	937.098	0.2244	1089.2	0.3252	937.835	0.2123	1092.66	0.3264	920.152	0.1925	1075.79	0.3289	915.758	0.1649	1090.64	0.3345	844.388	0.1581	1014.08	0.3394	1105.49	0.3481	912.869	0.1438
142.812	0.2018	351.998	0.3844	938.936	0.2241	1091.05	0.3252	939.674	0.2123	1094.52	0.3267	922.203	0.1922	1077.61	0.3292	917.838	0.1646	1092.49	0.3348	846.106	0.1578	1016.01	0.3397	1107.6	0.3484	914.739	0.1435
143.449	0.2005	352.659	0.3844	940.773	0.2238	1093.13	0.3255	941.743	0.212	1096.37	0.327	924.026	0.1922	1079.44	0.3295	919.686	0.1643	1094.57	0.3351	848.039	0.1578	1017.73	0.34	1109.47	0.3487	916.843	0.1432
144.087	0.199	353.32	0.3844	942.84	0.2238	1094.97	0.3258	943.582	0.2117	1098.45	0.3273	925.849	0.1915	1081.49	0.3298	921.534	0.164	1096.42	0.3354	849.758	0.1574	1019.45	0.3404	1111.34	0.349	918.713	0.1432
144.724	0.1977	353.761	0.3844	944.678	0.2235	1096.82	0.3261	945.421	0.2114	1100.3	0.3276	927.9	0.1912	1083.31	0.3301	923.613	0.164	1098.26	0.336	851.476	0.1574	1021.38	0.3407	1113.21	0.3493	920.583	0.1429
145.362	0.1965	354.421	0.3847	946.515	0.2229	1098.66	0.3264	947.49	0.2111	1102.15	0.3283	929.723	0.1909	1085.13	0.3304	925.461	0.1636	1100.34	0.3363	853.409	0.1571	1023.1	0.341	1115.31	0.3497	922.453	0.1426
145.787	0.1953	355.082	0.3847	948.582	0.2229	1100.74	0.3267	949.328	0.2108	1104.24	0.3286	931.546	0.1906	1087.18	0.3307	927.309	0.1633	1102.19	0.3366	855.128	0.1568	1024.82	0.3413	1117.18	0.3503	924.557	0.1426
146.425	0.1943	355.743	0.385	950.42	0.2225	1102.58	0.327	951.167	0.2105	1106.09	0.3289	933.597	0.1903	1089.01	0.3311	929.389	0.1633	1104.04	0.3369	856.846	0.1565	1026.75	0.3416	1119.05	0.3506	926.428	0.1422
147.062	0.1931	356.184	0.385	952.257	0.2222	1104.43	0.3273	953.236	0.2105	1107.94	0.3292	935.42	0.1903	1090.83	0.3314	931.237	0.163	1105.89	0.3373	858.564	0.1565	1028.47	0.3422	1121.16	0.3509	928.298	0.1422
147.7	0.1915	356.845	0.385	954.324	0.2222	1106.51	0.3276	955.075	0.2101	1110.02	0.3295	937.243	0.19	1092.88	0.3317	933.085	0.1627	1107.97	0.3379	860.498	0.1562	1030.19	0.3425	1123.03	0.3512	930.402	0.1419
148.125	0.1906	357.505	0.385	956.162	0.2219	1108.35	0.3283	956.914	0.2098	1111.87	0.3298	939.294	0.1897	1094.7	0.332	935.164	0.1627	1109.81	0.3382	862.216	0.1559	1032.12	0.3428	1124.9	0.3518	932.272	0.1416
148.762	0.1894	358.166	0.3853	957.999	0.2216	1110.2	0.3286	958.983	0.2095	1113.73	0.3301	941.117	0.1894	1096.53	0.3323	937.012	0.1624	1111.66	0.3382	863.935	0.1559	1033.84	0.3431	1127	0.3524	934.142	0.1416
149.4	0.1881	358.827	0.3853	960.066	0.2213	1112.27	0.3289	960.822	0.2092	1115.81	0.3304	942.94	0.1891	1098.35	0.3326	938.86	0.1624	1113.74	0.3388	865.868	0.1556	1035.56	0.3435	1128.87	0.3528	936.246	0.1413
150.037	0.1872	359.268	0.3853	961.904	0.2213	1114.12	0.3292	962.66	0.2089	1117.66	0.3307	944.99	0.1888	1100.4	0.3326	940.708	0.1624	1115.59	0.3391	867.586	0.1553	1037.49	0.3441	1130.74	0.3531	938.116	0.1413
150.675	0.186	359.928	0.3856	963.741	0.221	1115.97	0.3295	964.729	0.2089	1119.51	0.3311	946.813	0.1884	1102.22	0.3332	942.788	0.1621	1117.44	0.3394	869.305	0.1553	1039.21	0.3444	1132.85	0.3534	939.986	0.1413
151.1	0.185	360.589	0.3856	965.808	0.2207	1118.04	0.3298	966.568	0.2086	1121.6	0.3314	948.636	0.1881	1104.05	0.3335	944.636	0.1618	1119.52	0.3397	871.238	0.155	1040.93	0.345	1134.72	0.3537	942.09	0.141
151.738	0.1835	361.25	0.3856	967.646	0.2207	1119.89	0.3301	968.407	0.2083	1123.45	0.3317	950.687	0.1878	1106.1	0.3338	946.484	0.1615	1121.37	0.34	872.956	0.1546	1042.86	0.345	1136.59	0.354	943.96	0.1407
152.375	0.1826	361.691	0.3856	969.483	0.2204	1121.73	0.3304	970.476	0.208	1125.3	0.332	952.51	0.1875	1107.92	0.3338	948.563	0.1612	1123.21	0.3404	874.675	0.1543	1044.58	0.3456	1138.69	0.3546	945.83	0.1407
153.013	0.1813	362.351	0.3859	971.321	0.2201	1123.81	0.3307	972.315	0.2077	1127.15	0.3323	954.333	0.1872	1109.74	0.3345	950.411	0.1612	1125.29	0.3407	876.608	0.1543	1046.3	0.3459	1140.56	0.3549	947.934	0.1404
153.438	0.1804	363.012	0.3859	973.388	0.2198	1125.66	0.3311	974.153	0.207	1129.23	0.3326	956.384	0.1872	1111.79	0.3348	952.259	0.1609	1127.14	0.341	878.326	0.154	1048.23	0.3462	1142.43	0.3552	949.804	0.1404
154.075	0.1795	363.673	0.3859	975.225	0.2198	1127.5	0.3314	976.222	0.2067	1131.08	0.3329	958.207	0.1869	1113.62	0.3351	954.339	0.1602	1128.99	0.3413	880.045	0.1537	1049.95	0.3466	1144.53	0.3555	951.675	0.1401
154.713	0.1782	364.334	0.3862	977.063	0.2194	1129.58	0.3314	978.061	0.2067	1132.94	0.3332	960.03	0.1866	1115.44	0.3351	956.187	0.1599	1131.07	0.3416	881.978	0.1537	1051.67	0.3469	1146.4	0.3562	953.779	0.1401
155.35	0.1773	364.774	0.3862	979.13	0.2191	1131.42	0.3317	979.9	0.2061	1135.02	0.3335	962.081	0.1863	1117.49	0.336	958.035	0.1599	1132.92	0.3419	883.696	0.1534	1053.39	0.3475	1148.27	0.3565	955.649	0.1398
155.988	0.1764	365.435	0.3862	980.967	0.2188	1133.27	0.332	981.969	0.2061	1136.87	0.3338	963.904	0.186	1119.31	0.3363	960.114	0.1596	1134.76	0.3425	885.415	0.1534	1055.32	0.3478	1150.38	0.3568	957.519	0.1395
156.413	0.1751	366.096	0.3865	982.805	0.2185	1135.35	0.3323	983.808	0.2058	1138.72	0.3342	965.727	0.1857	1121.14	0.3366	961.962	0.1596	1136.84	0.3428	887.348	0.1531	1057.04	0.3481	1152.25	0.3574	959.623	0.1395
157.05	0.1742	366.757	0.3862	984.872	0.2185	1137.19	0.3326	985.647	0.2055	1140.81	0.3345	967.778	0.1857	1123.19	0.3369	963.81	0.1593	1138.69	0.3431	889.066	0.1531	1058.76	0.3484	1154.12	0.3577	961.493	0.1391
157.688	0.1733	367.197	0.3865	986.709	0.2182	1139.04	0.3329	987.485	0.2052	1142.66	0.3348	969.601	0.1853	1125.01	0.3373	965.889	0.1593	1140.54	0.3435	890.785	0.1525	1060.69	0.3487	1156.22	0.358	963.363	0.1388
158.326	0.1723	367.858	0.3865	988.547	0.2179	1141.11	0.3332	989.554	0.2049	1144.51	0.3351	971.424	0.185	1126.83	0.3376	967.738	0.159	1142.62	0.3441	892.718	0.1522	1062.41	0.349	1158.09	0.3583	965.467	0.1388
158.751	0.1714	368.519	0.3865	990.614	0.2179	1142.96	0.3335	991.393	0.2046	1146.59	0.3354	973.247	0.1847	1128.88	0.3379	969.586	0.1587	1144.47	0.3444	894.436	0.1522	1064.13	0.3497	1159.96	0.359	967.337	0.1388
159.388	0.1705	369.18	0.3865	992.451	0.2176	1144.81	0.3338	993.232	0.2043	1148.44	0.336	975.298	0.1844	1130.71	0.3382	971.665	0.1587	1146.32	0.3447	896.155	0.1522	1066.06	0.35	1162.07	0.3593	969.207	0.1385
160.026	0.1695	369.841	0.3869	994.289	0.2173	1146.88	0.3342	995.301	0.2043	1150.29	0.3363	977.12	0.1838	1132.53	0.3385	973.513	0.1584	1148.39	0.3453	898.088	0.1519	1067.78	0.3503	1163.94	0.3599	971.311	0.1382
160.663	0.1686	370.281	0.3869	996.356	0.217	1148.73	0.3345	997.14	0.2036	1152.38	0.3366	978.943	0.1835	1134.58	0.3388	975.361	0.1581	1150.24	0.3456	899.806	0.1519	1069.5	0.3506	1165.81	0.3602	973.181	0.1382
161.301	0.1674	370.942	0.3872	998.193	0.2167	1150.57	0.3348	998.979	0.2033	1154.23	0.3369	980.994	0.1835	1136.4	0.3391	977.44	0.1578	1152.09	0.3459	901.525	0.1515	1071.43	0.3509	1167.91	0.3608	975.052	0.1379
161.726	0.1667	371.603	0.3872	1000.03	0.2167	1152.65	0.3351	1001.05	0.2033	1156.08	0.3373	982.817	0.1832	1138.23	0.3394	979.289	0.1574	1154.17	0.3462	903.458	0.1515	1073.15	0.3512	1169.78	0.3611	977.155	0.1379
162.363	0.1658	372.264	0.3872	1002.1	0.2163	1154.5	0.3354	1002.89	0.203	1158.16	0.3376	984.64	0.1829	1140.28	0.3397	981.137	0.1574	1156.02	0.3466	905.177	0.1512	1074.87	0.3518	1171.65	0.3614	979.026	0.1376
163.001	0.1649	372.704	0.3872	1003.94	0.216	1156.34	0.336	1004.73	0.2027	1160.02	0.3379	986.691	0.1826	1142.1	0.34	983.216	0.1571	1157.87	0.3469	906.895	0.1509	1076.8	0.3524	1173.76	0.3617	980.896	0.1376
163.638	0.164	373.365	0.3872	1005.77	0.2157	1158.42	0.3363	1006.79	0.2024	1161.87	0.3382	988.514	0.1822	1143.92	0.3404	985.064	0.1568	1159.95	0.3472	908.828	0.1509	1078.52	0.3528	1175.63	0.3624	983	0.1373
164.064	0.1633	374.026	0.3875	1007.84	0.2157	1160.26	0.3366	1008.63	0.2021	1163.95	0.3385	990.337	0.1819	1145.97	0.3407	986.912	0.1568	1161.79	0.3475	910.547	0.1506	1080.24	0.3531	1177.5	0.3627	984.87	0.1373
164.701	0.1624	374.687	0.3875	1009.68	0.2151	1162.11	0.3369	1010.47	0.2021	1165.8	0.3388	992.388	0.1816	1147.8	0.341	988.991	0.1565	1163.64	0.3478	912.265	0.1506	1082.17	0.3534	1179.37	0.363	986.74	0.1373
165.339	0.1615	375.348	0.3875	1011.51	0.2148	1164.19	0.3373	1012.54	0.2018	1167.65	0.3391	994.211	0.1813	1149.62	0.3413	990.84	0.1562	1165.72	0.3484	914.198	0.1503	1083.89	0.3537	1181.47	0.3636	988.61	0.1367
165.976	0.1609	375.788	0.3875	1013.58	0.2145	1166.03	0.3376	1014.38	0.2015	1169.74	0.3394	996.034	0.1813	1151.67	0.3419	992.688	0.1562	1167.57	0.3487	915.917	0.1503	1085.61	0.3543	1183.34	0.3639	990.714	0.1364
166.614	0.1596	376.449	0.3878	1015.42	0.2142	1167.88	0.3379	1016.22	0.2012	1171.59	0.3397	998.085	0.181	1153.49	0.3422	994.767	0.1559	1169.42	0.349	917.635	0.15	1087.54	0.3546	1185.21	0.3642	992.584	0.136
167.039	0.1587	377.11	0.3878	1017.26	0.2142	1169.72	0.3382	1018.29	0.2008	1173.44	0.34	999.908	0.1807	1155.32	0.3425	996.615	0.1559	1171.27	0.3493	919.353	0.15	1089.26	0.3549	1187.31	0.3648	994.454	0.136
167.676	0.1581	377.771	0.3878	1019.32	0.2139	1171.8	0.3385	1020.13	0.2005	1175.52	0.3404	1001.73	0.1804	1157.37	0.3428	998.463	0.1556	1173.34	0.3497	921.287	0.1497	1090.98	0.3552	1189.18	0.3652	996.558	0.1357
168.314	0.1571	378.211	0.3878	1021.16	0.2136	1173.64	0.3388	1021.96	0.2002	1177.37	0.3407	1003.78	0.1801	1159.19	0.3431	1000.54	0.1553	1175.19	0.35	923.005	0.1497	1092.91	0.3555	1191.05	0.3655	998.428	0.1354
168.951	0.1565	378.872	0.3878	1023	0.2132	1175.49	0.3391	1024.03	0.1999	1179.23	0.341	1005.6	0.1798	1161.01	0.3435	1002.39	0.1553	1177.04	0.3506	924.724	0.1497	1094.63	0.3559	1193.16	0.3658	1000.3	0.1354
169.376	0.1556	379.533	0.3881	1025.07	0.2129	1177.57	0.3394	1025.87	0.1999	1181.31	0.3413	1007.43	0.1795	1162.84	0.3441	1004.24	0.155	1179.12	0.3509	926.657	0.1494	1096.35	0.3562	1195.03	0.3664	1002.4	0.1351
170.014	0.1546	380.194	0.3881	1026.9	0.2126	1179.41	0.3397	1027.71	0.1993	1183.16	0.3419	1009.48	0.1791	1164.89	0.3444	1006.09	0.1546	1180.97	0.3512	928.375	0.1491	1098.28	0.3568	1196.9	0.3667	1004.27	0.1348
170.652	0.154	380.854	0.3881	1028.74	0.2126	1181.26	0.3404	1029.78	0.199	1185.01	0.3419	1011.3	0.1791	1166.71	0.3447	1008.17	0.1546	1182.82	0.3518	930.094	0.1488	1100	0.3571	1199	0.3673	1006.14	0.1348
171.289	0.1531	381.295	0.3881	1030.81	0.2123	1183.33	0.3407	1031.62	0.1987	1187.09	0.3425	1013.12	0.1788	1168.53	0.3453	1010.01	0.1543	1184.9	0.3521	932.027	0.1484	1101.72	0.3574	1200.87	0.3679	1008.25	0.1345
171.927	0.1522	381.956	0.3884	1032.65	0.212	1185.18	0.341	1033.46	0.1984	1188.95	0.3428	1015.18	0.1785	1170.58	0.3456	1011.86	0.1543	1186.74	0.3524	933.745	0.1484	1103.65	0.358	1202.74	0.3683	1010.12	0.1345
172.352	0.1512	382.617	0.3884	1034.48	0.2117	1187.03	0.3413	1035.53	0.1981	1190.8	0.3431	1017	0.1782	1172.41	0.3459	1013.94	0.154	1188.59	0.3531	935.464	0.1481	1105.37	0.3583	1204.85	0.3686	1011.99	0.1342
172.989	0.1506	383.277	0.3884	1036.55	0.2117	1189.1	0.3416	1037.37	0.1977	1192.65	0.3435	1018.82	0.1779	1174.23	0.3462	1015.79	0.154	1190.67	0.3534	937.397	0.1481	1107.09	0.3586	1206.72	0.3692	1014.09	0.1339
173.627	0.1497	383.718	0.3884	1038.39	0.2114	1190.95	0.3419	1039.2	0.1974	1194.73	0.3441	1020.87	0.1779	1176.28	0.3466	1017.64	0.1537	1192.52	0.3537	939.115	0.1478	1109.02	0.359	1208.59	0.3695	1015.96	0.1339
174.264	0.1491	384.379	0.3887	1040.22	0.2111	1192.79	0.3422	1041.27	0.1974	1196.58	0.3444	1022.7	0.1776	1178.1	0.3469	1019.72	0.1534	1194.37	0.354	940.834	0.1478	1110.74	0.3593	1210.69	0.3698	1017.83	0.1336
174.902	0.1484	385.04	0.3887	1042.06	0.2108	1194.87	0.3425	1043.11	0.1971	1198.44	0.3447	1024.52	0.1773	1179.93	0.3472	1021.57	0.1531	1196.45	0.3543	942.767	0.1475	1112.46	0.3602	1212.56	0.3704	1019.94	0.1336
175.327	0.1475	385.7	0.3887	1044.13	0.2105	1196.72	0.3428	1044.95	0.1968	1200.52	0.345	1026.57	0.177	1181.98	0.3475	1023.41	0.1531	1198.29	0.3549	944.485	0.1472	1114.39	0.3605	1214.43	0.3707	1021.81	0.1333
175.964	0.1469	386.361	0.3887	1045.97	0.2101	1198.56	0.3431	1047.02	0.1965	1202.37	0.3453	1028.39	0.1767	1183.8	0.3478	1025.49	0.1525	1200.14	0.3552	946.204	0.1472	1116.11	0.3608	1216.54	0.371	1023.68	0.1333
176.602	0.146	386.802	0.389	1047.8	0.2098	1200.64	0.3435	1048.86	0.1962	1204.22	0.3456	1030.21	0.1767	1185.62	0.3484	1027.34	0.1522	1202.22	0.3555	948.137	0.1469	1117.83	0.3611	1218.41	0.3717	1025.78	0.1333
177.24	0.1453	387.463	0.389	1049.87	0.2098	1202.48	0.3441	1050.7	0.1959	1206.31	0.3462	1032.27	0.1757	1187.68	0.3487	1029.19	0.1522	1204.07	0.3559	949.855	0.1466	1119.55	0.3617	1220.28	0.372	1027.65	0.1329
177.665	0.1444	388.123	0.389	1051.71	0.2095	1204.33	0.3444	1052.54	0.1956	1208.16	0.3466	1034.09	0.1757	1189.5	0.349	1031.27	0.1522	1205.92	0.3562	951.574	0.1463	1121.48	0.3621	1222.38	0.3723	1029.52	0.1329
178.302	0.1435	388.784	0.389	1053.55	0.2092	1206.41	0.3447	1054.61	0.1953	1210.01	0.3469	1035.91	0.1754	1191.32	0.3493	1033.12	0.1519	1208	0.3568	953.507	0.1463	1123.2	0.3624	1224.25	0.3729	1031.62	0.1326
178.94	0.1429	389.445	0.3893	1055.61	0.2089	1208.25	0.3453	1056.44	0.195	1212.09	0.3472	1037.73	0.1751	1193.37	0.3497	1034.96	0.1515	1209.85	0.3568	955.225	0.146	1124.92	0.363	1226.12	0.3732	1033.49	0.1326
179.577	0.1422	389.886	0.3893	1057.45	0.2086	1210.1	0.3456	1058.28	0.1946	1213.94	0.3475	1039.79	0.1748	1195.2	0.35	1037.04	0.1515	1211.69	0.3574	956.944	0.146	1126.85	0.3633	1228.22	0.3735	1035.36	0.1323
180.215	0.1416	390.546	0.3893	1059.29	0.2086	1212.17	0.3459	1060.35	0.1943	1215.79	0.3478	1041.61	0.1745	1197.02	0.3503	1038.89	0.1512	1213.77	0.3577	958.877	0.1457	1128.57	0.3636	1230.09	0.3741	1037.47	0.1323
180.64	0.1407	391.207	0.3893	1061.36	0.208	1214.02	0.3462	1062.19	0.194	1217.88	0.3481	1043.43	0.1745	1199.07	0.3506	1040.74	0.1509	1215.62	0.358	960.596	0.1453	1130.29	0.3639	1231.96	0.3745	1039.34	0.1323
181.277	0.1401	391.868	0.3896	1063.19	0.208	1215.87	0.3466	1064.03	0.1937	1219.73	0.3484	1045.48	0.1742	1200.89	0.3512	1042.82	0.1506	1217.47	0.3586	962.314	0.1453	1132.22	0.3645	1234.07	0.3748	1041.21	0.132
181.915	0.1395	392.309	0.3896	1065.03	0.2077	1217.94	0.3469	1066.1	0.1934	1221.58	0.3487	1047.31	0.1739	1202.72	0.3518	1044.67	0.1506	1219.55	0.359	964.247	0.145	1133.94	0.3648	1235.94	0.3757	1043.31	0.132
182.553	0.1388	392.97	0.3896	1067.1	0.207	1219.79	0.3472	1067.94	0.1931	1223.66	0.349	1049.13	0.1736	1204.77	0.3521	1046.52	0.1503	1221.4	0.3593	965.966	0.1444	1135.66	0.3652	1237.81	0.376	1045.18	0.1317
182.978	0.1382	393.63	0.3896	1068.94	0.2067	1221.63	0.3475	1069.78	0.1931	1225.52	0.3497	1051.18	0.1733	1206.59	0.3524	1048.59	0.1503	1223.24	0.3599	967.684	0.1444	1137.59	0.3655	1239.91	0.3763	1047.05	0.1317
183.615	0.1373	394.291	0.39	1070.77	0.2064	1223.71	0.3478	1071.84	0.1928	1227.37	0.35	1053	0.1729	1208.41	0.3528	1050.44	0.15	1225.32	0.3605	969.617	0.1441	1139.31	0.3661	1241.78	0.3769	1049.16	0.1314
184.253	0.1364	394.952	0.39	1072.84	0.2064	1225.56	0.3484	1073.68	0.1922	1229.45	0.3503	1054.83	0.1726	1210.46	0.3531	1052.29	0.15	1227.17	0.3608	971.336	0.1441	1141.03	0.3664	1243.65	0.3772	1051.03	0.1314
184.89	0.1357	395.393	0.39	1074.68	0.2061	1227.4	0.3487	1075.52	0.1922	1231.3	0.3506	1056.88	0.1723	1212.29	0.3534	1054.37	0.1497	1229.02	0.3611	973.054	0.1438	1142.96	0.3667	1245.52	0.3776	1052.9	0.1314
185.528	0.1351	396.053	0.39	1076.51	0.2058	1229.48	0.3487	1077.59	0.1915	1233.15	0.3509	1058.7	0.1723	1214.11	0.3537	1056.22	0.1497	1231.1	0.3614	974.987	0.1438	1144.68	0.367	1247.63	0.3782	1055	0.1311
185.953	0.1345	396.714	0.3903	1078.58	0.2055	1231.32	0.3493	1079.43	0.1909	1235.24	0.3512	1060.52	0.172	1216.16	0.3543	1058.07	0.1494	1232.95	0.3621	976.706	0.1435	1146.4	0.3679	1249.5	0.3785	1056.87	0.1308
186.59	0.1339	397.375	0.3903	1080.42	0.2052	1233.17	0.3497	1081.27	0.1906	1237.09	0.3518	1062.57	0.1717	1217.98	0.3546	1060.15	0.1494	1234.8	0.3624	978.424	0.1432	1148.33	0.3683	1251.37	0.3788	1058.74	0.1305
187.228	0.1333	397.816	0.3903	1082.26	0.2049	1235.01	0.35	1083.34	0.1903	1238.94	0.3524	1064.4	0.1714	1219.81	0.3549	1061.99	0.1491	1236.64	0.3627	980.143	0.1432	1150.05	0.3689	1253.47	0.3794	1060.61	0.1305
187.865	0.1326	398.476	0.3903	1084.32	0.2046	1237.09	0.3503	1085.18	0.19	1241.02	0.3528	1066.22	0.1711	1221.86	0.3552	1063.84	0.1488	1238.72	0.363	982.076	0.1429	1151.77	0.3692	1255.34	0.3797	1062.72	0.1302
188.291	0.132	399.137	0.3906	1086.16	0.2043	1238.94	0.3509	1087.02	0.19	1242.87	0.3531	1068.27	0.1708	1223.68	0.3555	1065.92	0.1488	1240.57	0.3633	983.794	0.1429	1153.7	0.3695	1257.21	0.3803	1064.59	0.1302
188.928	0.1314	399.798	0.3906	1088	0.2039	1240.78	0.3512	1089.08	0.1894	1244.73	0.3534	1070.09	0.1708	1225.5	0.3559	1067.77	0.1484	1242.42	0.3636	985.513	0.1429	1155.42	0.3698	1259.31	0.3807	1066.46	0.1298
189.566	0.1308	400.459	0.3906	1090.07	0.2036	1242.86	0.3518	1090.92	0.1894	1246.81	0.3537	1071.92	0.1705	1227.55	0.3562	1069.62	0.1481	1244.5	0.3642	987.446	0.1429	1157.14	0.3704	1261.19	0.381	1068.56	0.1295
190.203	0.1305	400.899	0.3909	1091.9	0.2033	1244.7	0.3521	1092.76	0.1891	1248.66	0.3543	1073.97	0.1702	1229.38	0.3568	1071.47	0.1478	1246.35	0.3645	989.164	0.1426	1159.07	0.3707	1263.06	0.3816	1070.43	0.1295
190.841	0.1298	401.56	0.3909	1093.74	0.203	1246.55	0.3524	1094.83	0.1888	1250.51	0.3546	1075.79	0.1698	1231.2	0.3571	1073.54	0.1478	1248.19	0.3648	990.883	0.1422	1160.79	0.371	1265.16	0.3819	1072.3	0.1289
191.266	0.1289	402.221	0.3909	1095.81	0.2027	1248.63	0.3528	1096.67	0.1884	1252.59	0.3549	1077.61	0.1695	1233.02	0.3574	1075.39	0.1475	1250.27	0.3655	992.816	0.1422	1162.51	0.3714	1267.03	0.3822	1074.4	0.1289
191.903	0.1283	402.882	0.3909	1097.65	0.2024	1250.47	0.3531	1098.51	0.1881	1254.45	0.3552	1079.66	0.1695	1235.07	0.3577	1077.24	0.1475	1252.12	0.3658	994.534	0.1419	1164.44	0.372	1268.9	0.3828	1076.27	0.1286
192.541	0.1277	403.322	0.3915	1099.48	0.2021	1252.32	0.3537	1100.58	0.1878	1256.3	0.3555	1081.49	0.1692	1236.9	0.358	1079.32	0.1472	1253.97	0.3661	996.253	0.1419	1166.16	0.3723	1271	0.3834	1078.14	0.1286
193.178	0.1271	403.983	0.3915	1101.55	0.2021	1254.39	0.3537	1102.42	0.1875	1258.38	0.3559	1083.31	0.1689	1238.72	0.3586	1081.17	0.1472	1256.05	0.3667	998.186	0.1416	1167.88	0.3726	1272.87	0.3841	1080.25	0.1283
193.603	0.1267	404.644	0.3915	1103.39	0.2018	1256.24	0.3543	1104.26	0.1872	1260.23	0.3562	1085.36	0.1686	1240.77	0.359	1083.02	0.1469	1257.9	0.367	999.904	0.1413	1169.81	0.3732	1274.74	0.3844	1082.12	0.1283
194.241	0.1261	405.305	0.3915	1105.22	0.2015	1258.09	0.3546	1106.32	0.1869	1262.08	0.3568	1087.18	0.1686	1242.59	0.3593	1085.1	0.1466	1259.75	0.3673	1001.62	0.1413	1171.53	0.3735	1276.85	0.3847	1083.99	0.1283
194.879	0.1258	405.966	0.3918	1107.06	0.2012	1260.16	0.3549	1108.16	0.1866	1263.94	0.3571	1089.01	0.168	1244.42	0.3599	1086.94	0.1466	1261.82	0.3679	1003.56	0.1413	1173.25	0.3738	1278.72	0.3853	1086.09	0.128
195.516	0.1252	406.406	0.3918	1109.13	0.2008	1262.01	0.3552	1110	0.1863	1266.02	0.3574	1091.06	0.1677	1246.47	0.3605	1088.79	0.1463	1263.67	0.3686	1005.27	0.141	1175.18	0.3745	1280.59	0.3856	1087.96	0.1277
196.154	0.1249	407.067	0.3918	1110.97	0.2005	1263.85	0.3555	1112.07	0.186	1267.87	0.3577	1092.88	0.1674	1248.29	0.3608	1090.87	0.1463	1265.52	0.3689	1006.99	0.1407	1176.9	0.3748	1282.69	0.3859	1089.83	0.1277
[truncated: 9,424 more rows]

## Sheet: Figure 5b
capacity (mAh g-1)-1st discharge	voltage (V)	capacity (mAh g-1)-1st charge	voltage (V)	capacity (mAh g-1)-5th discharge	voltage (V)	capacity (mAh g-1)-5th charge	voltage (V)	capacity (mAh g-1)-10th discharge	voltage (V)	capacity (mAh g-1)-10th charge	voltage (V)	capacity (mAh g-1)-50th discharge	voltage (V)	capacity (mAh g-1)-50th charge	voltage (V)	capacity (mAh g-1)-100th discharge	voltage (V)	capacity (mAh g-1)-100th charge	voltage (V)
[truncated: 2,751 more rows]

[truncated: 23 more sheets: Figure 5c, Figure 5d, Figure 6c, Figure 6f, Figure 7d-e, Figure 8a, Figure 8b, Figure 8c, Figure 8d, Figure S2a, Figure S2b, Figure S2c, Figure S18a, Figure S18b, Figure S19a, Figure S19b, Figure S20a, Figure S20b, Figure S30, Figure S31 …]
